# Supplementary material for: Fatty acid elongases 1-3 have distinct roles in mitochondrial function, growth, and lipid homeostasis in Trypanosoma cruzi
Source: J Biol Chem. 2023 Apr 13;299(6):104715. doi: 10.1016/j.jbc.2023.104715 (PMC10203773; doi:10.1016/j.jbc.2023.104715)
Supplement: Supporting Table S1 [file mmc1.xlsx]

## Sheet: Table S1
	Peak Intensity
Labels	WT			elo1			elo2			elo3			elo1::elo1-gfp			elo2::elo2-gfp			elo3::elo3-gfp
BMP(18:0_18:2)	3.81843e+06	7.09709e+06	4.30401e+06	2.70379e+07	1.02162e+07	1.24302e+06	4.23874e+06	6.10426e+06	4.94356e+06	807091	874370	170706	1.67758e+06	2.00178e+06	8.72649e+06	5.81132e+06	3.10363e+06	4.59276e+06	3.27484e+06	8.35847e+06	8.34332e+06
BMP(18:2_18:2)	7.756e+06	5.86317e+06	8.49171e+06	1.02364e+07	3.65575e+06	1.19416e+06	4.43813e+06	8.37001e+06	1.0193e+07	7.93419e+06	5.89474e+06	3.3842e+06	6.72225e+06	1.61442e+07	1.01105e+08	5.69564e+06	3.26465e+06	8.10701e+06	7.6444e+06	1.28845e+07	1.50859e+07
BMP(18:2_22:6)	3.64438e+06	3.7533e+06	4.99267e+06	3.15117e+06	4.24166e+06	3.76471e+06	2.09346e+06	2.48742e+06	2.57445e+06	2.05372e+06	2.15718e+06	2.17315e+06	5.72989e+06	6.55039e+06	5.99109e+06	3.51801e+06	2.20005e+06	3.53617e+06	2.87756e+06	3.13249e+06	3.23766e+06
CE(13:0)	1.87196e+07	1.50776e+07	1.72956e+07	2.55906e+07	5.29217e+07	1.00232e+08	5.00788e+07	5.70616e+07	6.3895e+07	1.78868e+07	2.14233e+07	3.4239e+07	1.37055e+07	1.76665e+07	1.74685e+07	1.99676e+07	2.19658e+07	2.10594e+07	1.92522e+07	2.15445e+07	2.36559e+07
CE(16:0)	2.17895e+08	2.85775e+07	4.7283e+07	4.88661e+07	4.88918e+07	4.36609e+07	4.48272e+07	3.38792e+07	4.82218e+07	1.47624e+08	4.38905e+07	4.69753e+07	3.66006e+07	4.77601e+07	3.96888e+07	3.76214e+07	4.62495e+07	3.91477e+07	4.01465e+07	4.22564e+07	4.15125e+07
CE(16:1)	1.25614e+09	1.15081e+09	1.15977e+09	1.18629e+09	1.36323e+09	2.06663e+09	1.33383e+09	1.23183e+09	1.05139e+09	8.12212e+08	7.52781e+08	7.8012e+08	4.57087e+08	5.3987e+08	4.72119e+08	6.16298e+08	5.91831e+08	6.22117e+08	7.59778e+08	8.10647e+08	6.7583e+08
CE(17:0)	3.93442e+07	1.88529e+07	2.17432e+07	2.38351e+07	2.42445e+07	3.21683e+07	2.22314e+07	2.14408e+07	2.34777e+07	1.58715e+07	1.06499e+07	1.03111e+07	8.43928e+06	8.52989e+06	8.88335e+06	1.25967e+07	1.27357e+07	1.10643e+07	1.14122e+07	1.42314e+07	1.28774e+07
CE(17:1)	3.83831e+08	3.60089e+08	3.27919e+08	4.23306e+08	4.04693e+08	5.97817e+08	4.56444e+08	4.37809e+08	4.21113e+08	1.29046e+08	1.26379e+08	9.12579e+07	1.15048e+08	1.18812e+08	1.15119e+08	2.23471e+08	2.31366e+08	1.91024e+08	2.22752e+08	2.82348e+08	2.31215e+08
CE(17:2)	3.77639e+07	4.10442e+07	3.51564e+07	7.43056e+07	8.563e+07	1.77726e+08	2.22801e+07	2.18774e+07	1.60748e+07	1.83876e+07	1.59944e+07	8.05526e+06	1.61774e+07	1.65573e+07	7.38787e+06	1.96239e+07	2.06282e+07	1.59016e+07	2.76979e+07	3.01303e+07	2.449e+07
CE(18:0)	1.52025e+08	2.70847e+07	6.54286e+07	5.45121e+07	5.16799e+07	7.49654e+07	6.41345e+07	5.22038e+07	4.71831e+07	4.50761e+07	2.97913e+07	3.35319e+07	2.0792e+07	2.85764e+07	2.00607e+07	4.00518e+07	4.17667e+07	3.28699e+07	4.20232e+07	4.75081e+07	4.30106e+07
CE(18:1)	4.68378e+09	4.6097e+09	4.57607e+09	5.02805e+09	5.08003e+09	8.94709e+09	4.9823e+09	4.57614e+09	4.38757e+09	2.04091e+09	1.82934e+09	1.88826e+09	2.08518e+09	1.9689e+09	1.98601e+09	3.02434e+09	2.99293e+09	2.73526e+09	3.36123e+09	3.91893e+09	3.49626e+09
CE(18:2)	7.98226e+09	7.43618e+09	7.33e+09	8.95253e+09	9.45766e+09	1.81405e+10	7.26848e+09	6.87756e+09	6.49241e+09	3.20101e+09	2.69278e+09	2.76519e+09	3.10349e+09	3.55006e+09	3.01731e+09	5.0005e+09	4.54009e+09	3.94707e+09	5.14456e+09	5.99915e+09	5.03376e+09
CE(18:3)	1.22278e+09	1.03889e+09	9.77563e+08	1.03172e+09	1.15184e+09	2.27968e+09	1.28847e+09	1.17279e+09	1.09032e+09	4.30911e+08	4.22124e+08	4.57142e+08	4.02047e+08	4.34489e+08	3.95476e+08	6.00901e+08	5.95331e+08	5.13561e+08	6.02652e+08	7.31967e+08	6.02115e+08
CE(18:4)	4.08119e+07	4.38257e+07	3.28138e+07	3.06023e+07	3.71607e+07	1.29219e+08	3.50864e+07	2.94678e+07	2.51975e+07	9.57245e+06	1.23245e+07	1.65955e+07	2.21354e+07	1.72249e+07	1.56523e+07	1.81441e+07	1.85583e+07	1.59102e+07	1.97459e+07	2.01935e+07	1.99983e+07
CE(20:1)	1.9461e+08	1.58088e+08	1.80896e+08	2.03266e+08	1.9885e+08	2.63228e+08	2.2286e+08	2.1109e+08	1.77848e+08	5.65858e+07	6.03339e+07	6.6115e+07	5.19532e+07	5.60402e+07	4.8643e+07	1.13146e+08	1.06148e+08	8.7222e+07	1.05085e+08	1.25567e+08	9.88918e+07
CE(20:2)	2.34562e+08	2.41762e+08	2.23484e+08	2.23108e+08	2.47972e+08	5.34873e+08	1.85974e+08	1.89406e+08	1.71823e+08	8.69026e+07	8.43724e+07	9.18954e+07	1.27675e+08	1.20269e+08	1.00927e+08	1.32726e+08	1.37125e+08	1.22539e+08	1.42171e+08	1.83749e+08	1.51847e+08
CE(20:3)	2.13522e+09	2.08988e+09	1.83797e+09	2.10098e+09	2.21828e+09	4.26662e+09	2.38191e+09	2.21473e+09	2.15205e+09	9.27433e+08	7.44765e+08	6.73142e+08	1.00789e+09	1.02862e+09	8.76536e+08	1.32076e+09	1.39854e+09	1.18766e+09	1.38866e+09	1.7102e+09	1.38221e+09
CE(20:4)	8.45627e+09	7.87011e+09	7.92938e+09	7.71786e+09	8.88379e+09	1.84506e+10	9.08196e+09	8.32649e+09	7.62194e+09	4.48371e+09	3.70277e+09	4.11985e+09	4.47544e+09	4.54677e+09	4.32187e+09	4.94031e+09	5.3334e+09	4.6099e+09	5.75774e+09	6.64993e+09	5.87571e+09
CE(20:5)	2.02778e+09	1.77181e+09	1.8568e+09	1.6356e+09	1.94477e+09	4.00507e+09	2.33012e+09	1.98949e+09	2.04421e+09	7.09542e+08	8.13529e+08	9.08989e+08	7.80713e+08	8.07144e+08	8.46223e+08	1.02583e+09	1.15358e+09	9.17495e+08	1.12614e+09	1.45749e+09	1.169e+09
CE(22:1)	1.29949e+07	1.47385e+07	1.71923e+07	2.22672e+07	2.38317e+07	1.51622e+07	1.79256e+07	1.80574e+07	1.51478e+07	4.2209e+06	5.18711e+06	5.57152e+06	4.49886e+06	4.9625e+06	4.78838e+06	9.16152e+06	8.80031e+06	7.702e+06	9.33268e+06	9.91053e+06	8.92719e+06
CE(22:2)	1.38363e+07	1.65105e+07	1.52579e+07	1.70011e+07	1.84541e+07	2.30471e+07	1.75392e+07	1.65756e+07	1.42259e+07	5.3196e+06	5.68225e+06	6.14389e+06	5.6644e+06	5.84314e+06	4.97252e+06	9.56083e+06	9.24876e+06	7.63591e+06	8.95643e+06	1.06634e+07	9.05738e+06
CE(22:3)	4.93015e+07	5.39067e+07	5.05442e+07	5.35405e+07	6.02674e+07	1.09885e+08	5.57963e+07	5.67619e+07	5.01245e+07	2.44753e+07	2.52735e+07	2.5412e+07	2.14449e+07	2.02808e+07	1.99957e+07	3.04399e+07	3.03585e+07	2.75447e+07	3.01665e+07	3.32803e+07	2.96579e+07
CE(22:4)	1.96575e+08	2.12738e+08	1.81515e+08	3.59844e+08	3.68568e+08	7.36023e+08	2.50647e+08	2.3751e+08	2.10005e+08	9.21823e+07	8.26523e+07	7.21566e+07	7.73429e+07	8.16452e+07	7.059e+07	1.34011e+08	1.3277e+08	1.16584e+08	1.3794e+08	1.73526e+08	1.44446e+08
CE(22:5)	7.50362e+08	4.66092e+08	4.9537e+08	5.34926e+08	5.24862e+08	1.09996e+09	8.25118e+08	7.4965e+08	6.78142e+08	2.43892e+08	2.94075e+08	3.15727e+08	3.68966e+08	2.35402e+08	2.15802e+08	2.48654e+08	4.86646e+08	4.34694e+08	3.35279e+08	3.48252e+08	3.32534e+08
CE(22:6)	5.64668e+09	4.88921e+09	4.77695e+09	5.91902e+09	6.75965e+09	1.5839e+10	5.75644e+09	5.35136e+09	4.56772e+09	2.25318e+09	2.27393e+09	2.40476e+09	2.4085e+09	2.56333e+09	2.35108e+09	3.14395e+09	3.09517e+09	2.80677e+09	3.20581e+09	3.81257e+09	3.3046e+09
CE(24:0)	4.12368e+06	1.21102e+06	4.92982e+06	3.73265e+06	3.62224e+06	1.00088e+06	1.11345e+06	1.09142e+06	988144	776259	490458	478695	489313	772370	598491	1.78008e+06	1.65427e+06	1.50526e+06	3.42127e+06	3.71849e+06	3.44779e+06
CE(24:1)	2.92466e+07	3.39876e+07	4.05717e+07	6.4665e+07	7.03051e+07	4.72516e+07	2.09129e+07	1.98481e+07	1.68544e+07	8.5658e+06	9.16596e+06	9.18691e+06	8.64555e+06	9.95511e+06	9.32273e+06	2.00651e+07	1.9779e+07	1.6921e+07	2.92234e+07	3.40791e+07	2.99545e+07
Cer-ADS(d20:0/14:0)	418312	490733	632191	880028	4.37401e+06	1.9621e+06	2.83507e+06	2.99223e+06	3.19107e+06	15042.9	12387.2	150208	1.09289e+06	1.88152e+06	2.35721e+06	584490	535632	648174	182922	380704	793990
Cer-ADS(d23:0/19:0)	324154	398566	406753	468942	510223	418350	2.03242e+06	1.29262e+06	1.23887e+06	0	4948.17	44337.7	650529	764033	623427	190135	243707	253953	222498	139215	250561
Cer-ADS(d24:0/20:0)	78203	85942.7	103506	40063.8	295881	193228	78329.2	117030	54493.9	98340.4	292071	229664	125042	50271.7	135068	355661	323101	388320	268379	354985	521827
Cer-AS(d18:1/16:0)	2.78855e+06	2.64875e+06	3.83062e+06	3.87833e+06	1.36125e+07	8.02658e+06	5.16765e+06	6.07991e+06	6.14186e+06	574110	796494	1.74492e+06	2.90758e+06	6.46202e+06	6.94071e+06	1.27208e+06	1.54669e+06	2.49152e+06	1.748e+06	1.58014e+06	3.91657e+06
Cer-AS(d18:1/16:1)	3.6827e+06	4.23522e+06	4.69346e+06	5.09641e+06	2.22292e+07	1.17108e+07	7.88912e+06	8.54793e+06	7.939e+06	108498	175259	692687	4.69705e+06	7.40343e+06	7.99454e+06	4.11561e+06	4.34726e+06	7.0834e+06	4.05447e+06	3.21994e+06	9.69158e+06
Cer-AS(d18:1/24:1)	1.2822e+06	1.29979e+06	1.97666e+06	1.41659e+06	1.88732e+06	1.47899e+06	1.66487e+06	1.47393e+06	1.17162e+06	899879	906479	1.18987e+06	999657	1.51309e+06	2.52431e+06	738055	822208	881878	1.0257e+06	805087	1.10093e+06
Cer-AS(d18:2/16:0)	3.59483e+06	6.2449e+06	4.12819e+06	5.60229e+06	2.71037e+07	1.31332e+07	6.68546e+06	9.10346e+06	8.30117e+06	2.29073e+06	2.28374e+06	4.45464e+06	4.64204e+06	8.83705e+06	1.58759e+07	4.31424e+06	2.64933e+06	4.43456e+06	2.67986e+06	2.44293e+06	5.70565e+06
Cer-AS(d18:2/24:0)	962964	1.28195e+06	1.13021e+06	1.3976e+06	2.01536e+06	1.4477e+06	2.01364e+06	1.25162e+06	1.24002e+06	756988	802394	938202	757779	1.03994e+06	500325	756951	846931	963479	986880	880810	985999
Cer-AS(d23:1/19:0)	257032	331742	195662	868515	1.16681e+06	889682	359061	219821	96042.2	17247.7	33310.8	63054.3	104966	180166	230757	64202.3	82411.9	50327.2	104976	43514.9	138367
Cer-AS(d26:1/15:0)	761865	1.06319e+06	1.07833e+06	1.05882e+06	1.46875e+06	991297	1.35116e+06	871080	827791	481721	548358	592294	513061	607579	529254	441575	523467	593878	753816	676152	768978
Cer-AS(d26:1/16:0)	2.51288e+06	2.63463e+06	2.82713e+06	1.90253e+06	3.06874e+06	1.87294e+06	221281	125288	101581	439647	622199	663446	1.78559e+06	2.18844e+06	1.96287e+06	768679	782715	899858	1.65106e+06	1.46942e+06	2.26634e+06
Cer-AS(d26:2/16:0)	617505	738856	818215	1.11793e+06	1.8508e+06	1.10415e+06	1.37588e+06	998532	1.01566e+06	658564	757860	987504	737143	920075	1.05908e+06	607370	579621	625195	619045	575494	729723
Cer-AS(d28:1/16:0)	436241	341620	379836	431495	577435	614683	352890	463648	415945	666623	580732	4.8319e+06	810261	915969	708488	407075	250462	443252	327817	492225	491340
Cer-EODS(d17:0/17:0-O-18:1)	329274	806103	396002	177405	158316	340539	894024	532877	202744	855078	913462	443049	736015	145867	63364.7	338207	628117	437975	1.25876e+06	1.2205e+06	460817
Cer-NDS(d16:0/14:0)	60418.7	21298.8	65791.7	97661.8	307558	89294.1	374713	236473	238276	7.5847e+06	1.06676e+07	1.75843e+07	106348	159807	200456	12681.1	0	10210.3	0	0	8621.55
Cer-NDS(d16:0/16:0)	7.57261e+06	7.21128e+06	9.83927e+06	6.15997e+06	1.99056e+07	9.08773e+06	4.49295e+06	4.47502e+06	4.78898e+06	1.11954e+08	1.34686e+08	2.93912e+08	1.64761e+07	2.58183e+07	2.88915e+07	2.83185e+06	2.73094e+06	3.43443e+06	3.98893e+06	3.33732e+06	7.13586e+06
Cer-NDS(d16:0/22:0)	6.25701e+06	5.24903e+06	7.77232e+06	6.02174e+06	1.01696e+07	4.92056e+06	1.25668e+07	7.97263e+06	9.62534e+06	3.12927e+06	3.66757e+06	6.52411e+06	2.41601e+06	3.37492e+06	3.80014e+06	3.33622e+06	3.87433e+06	4.6724e+06	3.84975e+06	3.39874e+06	4.37875e+06
Cer-NDS(d16:0/24:0)	1.73099e+07	1.2938e+07	1.9999e+07	1.05568e+07	1.65046e+07	9.36332e+06	1.62732e+07	1.07567e+07	1.19966e+07	6.0852e+07	7.3117e+07	9.185e+07	2.38348e+07	3.08434e+07	2.98363e+07	6.27569e+06	7.28754e+06	8.90605e+06	1.0468e+07	9.33971e+06	1.29635e+07
Cer-NDS(d16:0/24:1)	1.43685e+06	1.85377e+06	1.72844e+06	1.9846e+06	3.6549e+06	1.26384e+06	4.19422e+06	3.21634e+06	3.58685e+06	2.17759e+06	2.60131e+06	3.74742e+06	712890	1.34984e+06	1.07298e+06	674347	495422	716906	640280	786110	962737
Cer-NDS(d17:0/16:0)	4.49656e+06	5.63393e+06	8.43198e+06	6.93667e+06	2.53025e+07	8.84146e+06	3.99369e+06	2.69952e+06	3.40967e+06	2.15219e+07	3.07715e+07	7.60261e+07	9.23555e+06	1.44643e+07	1.72239e+07	3.31586e+06	3.76782e+06	4.66406e+06	4.74055e+06	4.04048e+06	7.54363e+06
Cer-NDS(d17:0/22:0)	899859	895994	974281	883456	1.71927e+06	755406	1.88853e+06	1.0704e+06	1.64057e+06	1.6689e+06	1.80564e+06	2.89693e+06	646239	800772	827146	495799	553355	686657	578335	568269	680538
Cer-NDS(d17:0/38:2)	7.10484e+06	9.71438e+06	7.30427e+06	8.12854e+06	1.06488e+07	8.03338e+06	1.30041e+07	8.30086e+06	9.21312e+06	3.66098e+06	4.9423e+06	3.83569e+06	2.86834e+06	3.19766e+06	2.69615e+06	4.99909e+06	4.29657e+06	4.03771e+06	4.81902e+06	5.05917e+06	4.73788e+06
Cer-NDS(d17:0/40:2)	8.75726e+06	1.13101e+07	9.88044e+06	9.24002e+06	1.25534e+07	9.09902e+06	1.47864e+07	1.0473e+07	9.67903e+06	5.69748e+06	6.59285e+06	4.5143e+06	3.86882e+06	3.69687e+06	4.28059e+06	7.32325e+06	5.95697e+06	5.64636e+06	6.43799e+06	6.38284e+06	6.19742e+06
Cer-NDS(d18:0/16:0)	4.59315e+08	4.20122e+08	6.48583e+08	3.27094e+08	1.24539e+09	5.01135e+08	2.37423e+08	2.016e+08	2.23487e+08	3.53791e+08	4.05504e+08	9.62776e+08	6.57702e+08	1.02501e+09	1.10274e+09	2.74791e+08	2.72401e+08	3.65296e+08	3.18086e+08	2.70515e+08	5.65836e+08
Cer-NDS(d18:0/17:0)	5.56398e+06	9.16088e+06	1.59365e+07	8.34546e+06	3.51676e+07	1.18045e+07	8.32139e+06	5.91476e+06	6.82426e+06	3.00944e+06	3.81856e+06	7.97083e+06	8.72326e+06	1.37603e+07	1.41932e+07	5.70795e+06	5.72584e+06	8.22589e+06	6.98745e+06	5.28806e+06	1.23267e+07
Cer-NDS(d18:0/18:0)	6.72272e+07	5.23294e+07	8.51898e+07	2.84043e+07	9.0759e+07	3.66694e+07	4.45062e+07	3.18643e+07	3.56468e+07	3.98541e+07	4.67396e+07	9.97502e+07	4.28172e+07	6.65003e+07	7.24101e+07	5.6463e+07	5.94695e+07	7.55765e+07	4.91491e+07	4.40353e+07	6.58254e+07
Cer-NDS(d18:0/18:1)	3.40565e+06	3.92192e+06	6.61849e+06	4.94409e+06	1.13126e+07	3.75964e+06	4.66833e+07	3.29137e+07	3.67676e+07	2.97364e+06	3.76042e+06	8.33059e+06	5.86998e+06	8.14011e+06	7.64047e+06	3.94226e+06	4.45377e+06	5.43617e+06	5.06347e+06	4.50415e+06	7.85098e+06
Cer-NDS(d18:0/18:2)	1.08219e+06	1.73854e+06	1.76734e+06	838040	1.75856e+06	869748	5.91434e+06	4.59988e+06	5.34801e+06	582692	511826	1.15968e+06	1.49462e+06	1.70496e+06	2.26315e+06	327947	838645	1.05123e+06	1.54967e+06	1.19724e+06	2.46915e+06
Cer-NDS(d18:0/19:0)	1.26804e+06	1.08016e+06	1.63126e+06	1.07257e+06	2.50525e+06	918929	1.94723e+06	1.27367e+06	1.50876e+06	661391	678018	1.84316e+06	619937	913017	929279	1.12292e+06	1.17957e+06	1.53605e+06	1.01061e+06	969109	1.33659e+06
Cer-NDS(d18:0/20:0)	1.60904e+07	1.12971e+07	1.29023e+07	1.10192e+07	2.17882e+07	1.76413e+07	1.88176e+07	1.67825e+07	2.19294e+07	1.09935e+07	1.07243e+07	1.86249e+07	6.73746e+06	8.52579e+06	9.11417e+06	1.05315e+07	1.03315e+07	1.0868e+07	7.40363e+06	7.23736e+06	8.69699e+06
Cer-NDS(d18:0/23:0)	6.20118e+06	4.07591e+06	6.7677e+06	4.90941e+06	8.09532e+06	4.05746e+06	7.09488e+06	5.08257e+06	5.18972e+06	1.32439e+07	1.41779e+07	2.12404e+07	9.57487e+06	1.2708e+07	1.3049e+07	2.1089e+06	2.62329e+06	3.00346e+06	3.50844e+06	3.03279e+06	4.72484e+06
Cer-NDS(d18:0/23:1)	1.18148e+06	1.40744e+06	1.38848e+06	1.6211e+06	2.6797e+06	1.63301e+06	3.21333e+06	2.03821e+06	2.75098e+06	1.01475e+06	1.39413e+06	1.54322e+06	711842	812175	883381	648997	623809	825184	779354	690224	778541
Cer-NDS(d18:0/24:0)	1.80415e+08	1.09859e+08	1.97031e+08	7.1623e+07	1.17769e+08	5.51982e+07	1.16087e+08	9.36932e+07	9.61158e+07	1.19473e+08	1.36911e+08	1.87454e+08	2.22065e+08	3.13016e+08	3.18866e+08	5.90591e+07	7.62908e+07	9.02534e+07	1.00728e+08	8.61996e+07	1.42087e+08
Cer-NDS(d18:0/24:1)	3.72686e+07	2.46525e+07	2.58118e+07	3.07684e+07	5.93639e+07	6.74146e+07	4.24837e+07	3.71526e+07	4.41275e+07	3.41741e+07	3.89221e+07	4.76872e+07	1.95951e+07	2.1402e+07	2.23045e+07	9.46261e+06	7.89454e+06	7.56712e+06	5.71336e+06	5.21749e+06	6.1901e+06
Cer-NDS(d18:0/25:0)	1.25255e+07	7.40387e+06	9.45978e+06	5.32272e+06	7.57502e+06	3.4211e+06	1.12906e+07	9.43278e+06	1.06107e+07	9.67195e+06	1.12686e+07	1.76452e+07	1.55326e+07	2.21185e+07	2.1844e+07	4.66223e+06	5.87053e+06	7.02688e+06	8.02411e+06	7.10868e+06	1.16373e+07
Cer-NDS(d18:0/25:1)	688925	290893	601193	804639	1.31587e+06	540079	661909	835235	827696	1.15104e+06	1.33091e+06	1.77902e+06	771329	1.13855e+06	1.04134e+06	279625	286353	339951	427412	333901	507930
Cer-NDS(d18:0/26:0)	2.18318e+07	1.29595e+07	2.3004e+07	6.04755e+06	9.3438e+06	4.52047e+06	1.89575e+07	1.47858e+07	1.51737e+07	1.86372e+07	2.16643e+07	3.24015e+07	2.35785e+07	3.52308e+07	3.44698e+07	1.00674e+07	1.32573e+07	1.55126e+07	1.72698e+07	1.51982e+07	2.52438e+07
Cer-NDS(d18:0/26:1)	4.61481e+06	3.59334e+06	5.32932e+06	5.11539e+06	7.62745e+06	4.38221e+06	7.73428e+06	6.02741e+06	5.87586e+06	1.10071e+07	1.35351e+07	1.8232e+07	7.83972e+06	1.07372e+07	1.00403e+07	2.31503e+06	2.67477e+06	3.38663e+06	3.23433e+06	2.89291e+06	4.3747e+06
Cer-NDS(d18:0/28:1)	570682	285222	338525	329030	569499	622807	2.82956e+06	2.55176e+06	2.67323e+06	2.65447e+06	2.72008e+06	3.92789e+06	543647	556915	625783	289788	248443	89386.6	115862	130554	211992
Cer-NDS(d18:0/40:2)	546545	1.29869e+06	1.03985e+06	996701	1.20798e+06	886361	1.18792e+06	1.00783e+06	846015	354763	376313	487438	353842	273020	294356	645053	648959	398097	349682	388369	541055
Cer-NP(t17:0/24:0)	485642	437756	456181	355476	490043	325587	458083	279927	423812	544708	455341	1.86808e+06	288585	743272	579548	218693	143723	292330	89442.8	161643	274378
Cer-NP(t18:0/16:0)	2.17401e+07	2.03201e+07	2.82814e+07	1.39433e+07	5.38133e+07	2.30647e+07	9.25612e+06	7.7138e+06	8.23029e+06	1.00391e+07	1.11356e+07	2.84444e+07	3.33466e+07	5.38239e+07	6.11344e+07	1.67237e+07	1.52878e+07	1.86783e+07	2.13663e+07	1.82803e+07	3.27441e+07
Cer-NP(t18:0/18:0)	2.44532e+06	1.70775e+06	3.32741e+06	1.00099e+06	3.10636e+06	1.19905e+06	1.19697e+06	635880	908839	939340	899492	2.23663e+06	2.11774e+06	3.58308e+06	3.70854e+06	1.71749e+06	1.73311e+06	2.24073e+06	2.00502e+06	1.24616e+06	2.77132e+06
Cer-NP(t18:0/22:0)	306187	355542	376970	339406	519625	326785	478711	367032	370458	709245	983852	1.7281e+06	579446	748958	661808	430860	448518	519900	628562	535806	685259
Cer-NP(t18:0/24:0)	3.99728e+06	3.12287e+06	4.57807e+06	2.81713e+06	4.45545e+06	2.81905e+06	3.04065e+06	1.94184e+06	2.07754e+06	3.74933e+06	4.14179e+06	7.92124e+06	1.06368e+07	1.5409e+07	1.29887e+07	1.88099e+06	1.86111e+06	2.43496e+06	3.26015e+06	3.01975e+06	3.9275e+06
Cer-NP(t18:0/24:1)	3.15543e+06	3.6473e+06	4.26868e+06	4.45194e+06	7.02532e+06	4.20531e+06	5.9517e+06	4.07366e+06	4.4938e+06	2.46391e+06	2.50975e+06	7.78875e+06	2.62379e+06	3.22578e+06	3.33844e+06	1.82499e+06	1.97114e+06	2.41911e+06	2.23824e+06	2.17384e+06	2.73161e+06
Cer-NP(t18:0/25:0)	308911	166212	345632	139836	251934	146650	161635	163198	124359	317630	269866	2.48274e+06	640670	1.12685e+06	929471	151449	108372	228776	189398	314144	375448
Cer-NP(t18:0/26:0)	661609	515554	697320	302697	561862	401994	423666	320952	356731	919620	785365	4.06483e+06	1.54314e+06	2.15575e+06	1.94278e+06	473693	420783	431511	666216	775132	929413
Cer-NP(t18:1/16:0)	3.37282e+06	3.24652e+06	3.74391e+06	3.68906e+06	1.35396e+07	5.66378e+06	1.91097e+06	1.82312e+06	1.77042e+06	1.21967e+06	987773	2.05643e+06	6.00352e+06	1.06542e+07	1.01589e+07	3.68141e+06	3.38277e+06	4.19534e+06	4.79852e+06	4.45985e+06	7.55118e+06
Cer-NP(t18:1/22:0)	2.08358e+06	2.10697e+06	2.38165e+06	2.40022e+06	3.6344e+06	2.11239e+06	2.43826e+06	1.6645e+06	1.59152e+06	1.1465e+06	1.33603e+06	1.38997e+06	1.03863e+06	1.39688e+06	1.33469e+06	1.16192e+06	1.39442e+06	1.46401e+06	1.84839e+06	1.58108e+06	1.96573e+06
Cer-NP(t18:1/24:1)	3.52134e+06	4.28847e+06	4.10679e+06	5.29966e+06	7.64889e+06	4.61291e+06	5.0011e+06	3.40581e+06	3.10682e+06	2.44273e+06	2.85851e+06	2.9573e+06	2.77368e+06	3.13653e+06	3.30058e+06	2.3518e+06	2.52414e+06	2.91609e+06	3.17596e+06	2.95105e+06	3.55649e+06
Cer-NS(d15:1/15:0)	1.4698e+07	2.03199e+07	1.40187e+07	1.61679e+07	2.21037e+07	1.58686e+07	1.99707e+07	1.62585e+07	1.39102e+07	3.30377e+07	4.31438e+07	7.22838e+07	1.78475e+07	1.90811e+07	1.68708e+07	1.51915e+07	1.52117e+07	1.70678e+07	1.80022e+07	1.6993e+07	1.80937e+07
Cer-NS(d15:2/14:1)	115423	148836	237922	24060.2	116929	47875.1	234151	211796	49726.6	0	0	336556	195273	172535	465240	41410.1	72854.3	42869.5	339391	274073	401426
Cer-NS(d16:1/16:0)	2.71788e+07	2.77e+07	3.57642e+07	2.59028e+07	9.91437e+07	4.77597e+07	3.60148e+07	3.35628e+07	4.04424e+07	2.4353e+08	2.51537e+08	5.23955e+08	3.84475e+07	6.61477e+07	6.58233e+07	1.997e+07	2.02069e+07	2.70195e+07	2.62049e+07	2.22097e+07	5.20041e+07
Cer-NS(d16:1/22:0)	7.4759e+07	6.9993e+07	1.02382e+08	8.53162e+07	1.36638e+08	9.20936e+07	1.45841e+08	1.01106e+08	1.123e+08	4.59306e+07	7.41579e+07	1.21305e+08	3.29639e+07	5.07318e+07	5.41812e+07	4.58588e+07	5.04605e+07	6.4127e+07	5.71446e+07	4.91586e+07	7.81347e+07
Cer-NS(d16:1/24:1)	5.03571e+07	5.47295e+07	6.18938e+07	9.27098e+07	1.82457e+08	1.03647e+08	1.65527e+08	1.19005e+08	1.21331e+08	6.50756e+07	8.4607e+07	1.09118e+08	3.51811e+07	4.96621e+07	5.24281e+07	5.38442e+07	5.96079e+07	7.36029e+07	6.65594e+07	5.83658e+07	8.75344e+07
Cer-NS(d17:1/14:0)	527262	624988	618229	733406	3.23507e+06	1.59309e+06	1.10149e+06	1.2531e+06	1.32812e+06	9.63464e+06	1.16601e+07	2.4579e+07	608206	936094	951995	462509	411097	553596	444102	398796	722656
Cer-NS(d17:1/16:0)	2.8122e+07	2.61065e+07	3.73398e+07	2.86084e+07	1.10313e+08	5.63849e+07	3.70033e+07	3.03316e+07	3.91317e+07	5.68646e+07	6.96376e+07	1.66434e+08	3.28952e+07	4.9412e+07	5.35286e+07	1.51523e+07	1.47447e+07	2.17745e+07	2.1526e+07	1.74077e+07	4.1183e+07
Cer-NS(d17:1/22:0)	2.83945e+07	3.12189e+07	3.73756e+07	3.90549e+07	7.68723e+07	4.15381e+07	7.67083e+07	5.17043e+07	5.66976e+07	2.55227e+07	3.25609e+07	4.93959e+07	1.63692e+07	2.31955e+07	2.32554e+07	2.25061e+07	2.66061e+07	3.13596e+07	3.01933e+07	2.51572e+07	3.76912e+07
Cer-NS(d17:1/22:1)	2.84499e+06	3.64434e+06	3.81294e+06	5.20047e+06	1.14434e+07	6.29581e+06	1.08088e+07	7.71247e+06	7.88003e+06	4.36806e+06	5.5639e+06	7.54602e+06	2.16315e+06	2.96653e+06	3.0496e+06	3.6515e+06	3.75416e+06	4.54624e+06	3.88399e+06	3.50687e+06	5.36558e+06
Cer-NS(d17:1/24:1)	6.19421e+07	5.95224e+07	6.27764e+07	9.92363e+07	2.09705e+08	1.62663e+08	1.48259e+08	1.33486e+08	1.42546e+08	9.06931e+07	1.01571e+08	1.29235e+08	5.86765e+07	7.52337e+07	7.42328e+07	8.33198e+07	8.59085e+07	8.47489e+07	6.66141e+07	6.62102e+07	9.05914e+07
Cer-NS(d17:1/40:2)	8.94321e+06	1.0451e+07	9.43636e+06	9.77322e+06	1.18891e+07	9.97993e+06	1.38264e+07	8.94318e+06	1.11357e+07	4.71096e+06	5.64395e+06	4.18274e+06	3.75552e+06	3.59302e+06	3.15163e+06	5.36294e+06	5.11801e+06	4.67873e+06	6.24658e+06	5.43974e+06	5.94825e+06
Cer-NS(d18:1/14:0)	629656	602033	993106	716355	2.47893e+06	1.14882e+06	886053	727389	984342	6.9467e+06	6.94192e+06	1.59923e+07	988259	1.83181e+06	1.95256e+06	466374	464530	673932	471869	528128	1.42012e+06
Cer-NS(d18:1/16:0)	2.30986e+09	2.42863e+09	3.41884e+09	1.7211e+09	5.31343e+09	2.55469e+09	1.49275e+09	1.23534e+09	1.34933e+09	1.0949e+09	1.30545e+09	2.55483e+09	2.71592e+09	4.37182e+09	4.60085e+09	1.17485e+09	1.19841e+09	1.72014e+09	1.77496e+09	1.43531e+09	3.05245e+09
Cer-NS(d18:1/16:1)	8.08191e+06	7.8037e+06	1.11822e+07	2.38035e+07	8.54685e+07	4.29764e+07	4.15853e+06	7.91038e+06	8.71928e+06	907629	2.9756e+06	2.60309e+06	1.19411e+07	1.79132e+07	1.96286e+07	8.11915e+06	8.0998e+06	1.13922e+07	9.4795e+06	7.90139e+06	2.39037e+07
Cer-NS(d18:1/17:0)	3.67145e+07	3.52905e+07	5.71795e+07	4.40576e+07	1.9158e+08	6.63636e+07	4.84025e+07	3.6696e+07	3.87973e+07	1.49468e+07	2.12356e+07	5.18931e+07	4.44156e+07	7.64705e+07	7.81435e+07	2.75913e+07	3.05729e+07	4.15971e+07	3.9049e+07	2.64222e+07	7.053e+07
Cer-NS(d18:1/18:0)	3.45379e+08	3.18804e+08	4.27724e+08	1.55478e+08	6.10344e+08	2.44299e+08	2.54225e+08	1.94504e+08	2.29176e+08	1.46403e+08	1.78432e+08	3.70354e+08	2.48347e+08	4.37227e+08	4.44819e+08	1.54487e+08	1.54481e+08	2.13222e+08	1.88788e+08	1.48193e+08	3.01026e+08
Cer-NS(d18:1/18:1)	1.41556e+07	2.50873e+07	9.47097e+06	1.71284e+07	3.94722e+06	6.67771e+06	1.96963e+07	9.58403e+06	9.66979e+06	2.76416e+07	1.46583e+07	5.64007e+06	1.03573e+07	3.01308e+06	2.30214e+06	1.04065e+07	1.20764e+07	8.10108e+06	1.67004e+07	1.80316e+07	6.35158e+06
Cer-NS(d18:1/19:0)	8.76757e+06	6.93521e+06	1.42993e+07	7.49227e+06	2.26485e+07	1.09976e+07	1.28255e+07	9.911e+06	1.0984e+07	5.91234e+06	7.71343e+06	1.67716e+07	5.90894e+06	9.79207e+06	1.05998e+07	5.7745e+06	5.67905e+06	7.23488e+06	6.26849e+06	5.12485e+06	9.50193e+06
Cer-NS(d18:1/20:0)	785036	711664	1.09114e+06	1.07328e+06	2.44899e+06	1.17945e+06	2.02571e+06	1.08813e+06	1.38364e+06	800101	1.0594e+06	1.56592e+06	434183	698741	750473	578513	615544	796562	693142	618517	1.03508e+06
Cer-NS(d18:1/20:1)	9.05586e+06	1.07941e+07	5.05839e+07	1.38273e+07	4.10804e+07	2.25129e+07	2.26396e+07	2.14753e+07	2.3847e+07	1.24073e+07	1.73963e+07	2.35105e+07	1.03562e+07	1.36848e+07	1.3723e+07	1.22634e+07	9.76015e+06	9.05761e+06	9.79275e+06	7.94751e+06	1.36485e+07
Cer-NS(d18:1/22:0)	2.82566e+08	2.48623e+08	2.3468e+08	2.44235e+08	4.23585e+08	2.31285e+08	4.19703e+08	3.09432e+08	3.09874e+08	1.98374e+08	2.23576e+08	3.32885e+08	1.36752e+08	1.81694e+08	1.67735e+08	1.55606e+08	1.69521e+08	1.98662e+08	1.79455e+08	1.58863e+08	2.15943e+08
Cer-NS(d18:1/22:1)	1.18285e+06	1.56948e+06	1.73938e+06	1.97237e+06	2.52969e+06	1.37541e+06	3.11766e+06	1.58854e+06	1.61996e+06	1.15033e+06	1.09822e+06	1.37961e+06	388703	624280	689287	680592	690647	906498	858662	743192	1.09966e+06
Cer-NS(d18:1/23:0)	7.25198e+07	6.32945e+07	9.60658e+07	8.02351e+07	1.28991e+08	8.27102e+07	1.17413e+08	7.49304e+07	8.56513e+07	5.50905e+07	6.7337e+07	8.79945e+07	7.90482e+07	1.04199e+08	8.98003e+07	3.81658e+07	4.45496e+07	5.16562e+07	5.30751e+07	4.38499e+07	6.21687e+07
Cer-NS(d18:1/23:1)	4.38568e+07	5.57221e+07	5.61015e+07	8.39727e+07	1.50745e+08	9.50097e+07	1.40141e+08	9.73767e+07	1.05511e+08	4.79658e+07	6.12812e+07	7.68814e+07	3.17034e+07	4.17461e+07	4.13057e+07	3.79666e+07	4.31798e+07	5.16152e+07	4.68877e+07	4.08031e+07	6.0142e+07
Cer-NS(d18:1/24:0)	8.3698e+08	6.97236e+08	9.6044e+08	4.19651e+08	7.15907e+08	3.94089e+08	5.20863e+08	3.49345e+08	3.82676e+08	3.80391e+08	4.27979e+08	5.42432e+08	1.12633e+09	1.46872e+09	1.24813e+09	2.49113e+08	2.8005e+08	3.22984e+08	4.57826e+08	4.11812e+08	5.90914e+08
Cer-NS(d18:1/24:1)	2.71987e+08	2.9291e+08	3.05522e+08	4.72437e+08	8.17219e+08	5.08219e+08	6.6303e+08	4.44376e+08	5.20636e+08	3.10249e+08	3.59636e+08	4.13204e+08	2.19028e+08	2.8296e+08	2.61015e+08	2.17402e+08	2.32777e+08	2.72296e+08	2.36434e+08	2.12976e+08	2.96641e+08
Cer-NS(d18:1/25:0)	5.9017e+07	4.74032e+07	6.81776e+07	2.01879e+07	3.55739e+07	1.83785e+07	3.23257e+07	2.35319e+07	2.32572e+07	2.67093e+07	3.29141e+07	4.2668e+07	1.07703e+08	1.42271e+08	1.25509e+08	1.81339e+07	2.11541e+07	2.5348e+07	4.65911e+07	4.11218e+07	6.36317e+07
Cer-NS(d18:1/25:1)	7.43033e+06	9.08237e+06	1.01498e+07	1.26173e+07	2.12905e+07	1.25287e+07	1.55614e+07	1.10905e+07	1.12318e+07	8.34342e+06	1.04364e+07	1.1486e+07	9.13358e+06	1.21571e+07	1.02678e+07	4.78884e+06	5.31181e+06	6.33739e+06	6.09187e+06	5.21282e+06	7.30003e+06
Cer-NS(d18:1/26:0)	9.86309e+07	8.39352e+07	1.12675e+08	2.18516e+07	2.96249e+07	1.48358e+07	3.88106e+07	2.74734e+07	2.73472e+07	4.81878e+07	5.90477e+07	6.92733e+07	1.42404e+08	1.91983e+08	1.65602e+08	3.4813e+07	4.02155e+07	4.68045e+07	8.16591e+07	6.88973e+07	1.05034e+08
Cer-NS(d18:1/26:1)	2.48957e+07	2.81209e+07	2.97919e+07	7.01747e+06	2.05648e+07	1.34043e+07	6.4036e+07	5.0507e+07	4.66628e+07	1.94706e+07	2.55e+07	3.24591e+07	4.16479e+07	5.639e+07	4.37704e+07	1.31896e+07	1.34983e+07	1.63833e+07	2.25328e+07	1.91843e+07	2.6408e+07
Cer-NS(d18:1/27:0)	882279	655165	1.00226e+06	354886	556832	308130	676929	479973	521496	798558	791742	2.74508e+06	1.63626e+06	2.1997e+06	1.94006e+06	356269	429052	525448	938568	793516	1.15683e+06
Cer-NS(d18:1/28:0)	1.09739e+06	471371	634665	307669	617209	654460	651956	572688	615321	1.54935e+06	1.22361e+06	5.55148e+06	1.3665e+06	1.66858e+06	1.51592e+06	764787	655160	771130	597474	817011	1.09412e+06
Cer-NS(d18:1/32:2)	3.76462e+06	2.46652e+06	3.18382e+06	845550	2.15928e+06	1.59952e+06	1.04914e+06	643745	815365	980410	1.54019e+06	3.12389e+06	3.96578e+06	5.5365e+06	5.08201e+06	1.3742e+06	1.36687e+06	1.36162e+06	2.24022e+06	1.97266e+06	2.99212e+06
Cer-NS(d18:2/14:0)	777357	1.26221e+06	946987	2.23865e+06	6.63536e+06	3.76008e+06	3.57806e+06	3.20591e+06	3.57511e+06	7.59557e+06	9.69613e+06	1.71711e+07	1.169e+06	1.72663e+06	1.9401e+06	985091	654224	1.06785e+06	1.32435e+06	1.30164e+06	1.46347e+06
Cer-NS(d18:2/15:0)	373838	794406	1.00316e+06	1.53009e+06	5.18666e+06	3.43974e+06	3.20831e+06	3.06097e+06	2.75854e+06	2.44561e+06	2.30244e+06	4.30598e+06	973566	1.48593e+06	1.26705e+06	572463	540581	924528	601332	349473	1.42958e+06
Cer-NS(d18:2/16:0)	1.14638e+08	1.73065e+08	1.94379e+08	1.76219e+08	4.6044e+08	2.62195e+08	3.14119e+08	2.75297e+08	2.98994e+08	1.66153e+08	1.96282e+08	3.46373e+08	1.75132e+08	2.40628e+08	2.31489e+08	9.00267e+07	8.86189e+07	1.24969e+08	1.12036e+08	8.85295e+07	1.76334e+08
Cer-NS(d18:2/16:1)	1.30456e+06	993905	1.83411e+06	2.33723e+06	1.84749e+06	3.84414e+06	4.61255e+06	5.21251e+06	4.60525e+06	1.37609e+06	1.55558e+06	2.68055e+06	1.31098e+06	2.12851e+06	1.43597e+06	1.06274e+06	808822	1.25453e+06	798946	678091	1.23362e+06
Cer-NS(d18:2/17:0)	4.94761e+06	4.86639e+06	5.88264e+06	7.05336e+06	2.62256e+07	1.32449e+07	1.07933e+07	8.75914e+06	9.84291e+06	3.90127e+06	4.19267e+06	7.65362e+06	4.12166e+06	7.96099e+06	7.33463e+06	2.25332e+06	2.29004e+06	3.39759e+06	2.42283e+06	2.85376e+06	7.57877e+06
Cer-NS(d18:2/18:0)	6.79872e+07	7.49123e+07	1.04064e+08	8.76102e+07	2.88e+08	1.49477e+08	1.89681e+08	1.46794e+08	1.65243e+08	6.41338e+07	7.97727e+07	1.38231e+08	6.35252e+07	8.99905e+07	9.20863e+07	4.7087e+07	4.7593e+07	6.81306e+07	5.57405e+07	4.67691e+07	9.78418e+07
Cer-NS(d18:2/18:1)	2.9415e+06	3.74063e+06	3.37247e+06	1.48336e+06	5.43573e+06	3.18934e+06	9.03398e+06	8.31115e+06	8.52662e+06	1.13083e+06	1.65662e+06	2.49295e+06	4.96922e+06	6.72118e+06	4.19279e+06	1.94939e+06	1.71785e+06	2.56287e+06	3.61235e+06	3.10602e+06	5.53831e+06
Cer-NS(d18:2/19:0)	2.34354e+06	2.88825e+06	4.26493e+06	3.74722e+06	1.14058e+07	5.40752e+06	5.693e+06	4.41354e+06	4.90989e+06	2.20097e+06	3.0807e+06	5.06269e+06	2.18006e+06	3.62373e+06	3.5351e+06	1.4228e+06	1.81225e+06	1.83693e+06	2.07511e+06	1.84844e+06	3.94493e+06
Cer-NS(d18:2/20:0)	2.01128e+07	2.38416e+07	2.33347e+07	2.97767e+07	7.64593e+07	4.08017e+07	4.40134e+07	3.44465e+07	3.87813e+07	1.93402e+07	2.37638e+07	3.65152e+07	1.36188e+07	2.14196e+07	2.1411e+07	1.64852e+07	1.71122e+07	2.13483e+07	1.84634e+07	1.65934e+07	2.60875e+07
Cer-NS(d18:2/21:0)	3.25947e+06	3.8757e+06	4.91719e+06	5.12331e+06	1.22093e+07	6.17386e+06	9.59376e+06	6.63498e+06	7.1384e+06	3.38421e+06	4.64881e+06	6.19376e+06	2.32071e+06	2.96051e+06	3.35929e+06	2.84639e+06	3.21914e+06	3.9105e+06	4.07858e+06	3.3271e+06	5.37843e+06
Cer-NS(d18:2/22:0)	9.67883e+07	1.4688e+08	1.16789e+08	1.99762e+08	3.25552e+08	2.39214e+08	2.7876e+08	1.90595e+08	2.05242e+08	1.10187e+08	1.29939e+08	1.66045e+08	7.97763e+07	1.0354e+08	9.72832e+07	9.83134e+07	1.08869e+08	1.25311e+08	1.25244e+08	1.11501e+08	1.54921e+08
Cer-NS(d18:2/22:1)	6.93133e+06	8.58729e+06	8.42643e+06	1.50092e+07	3.06271e+07	2.3957e+07	3.51311e+07	2.08803e+07	2.1875e+07	1.14374e+07	1.37092e+07	1.73431e+07	6.60639e+06	9.02417e+06	8.42066e+06	1.05534e+07	9.20315e+06	1.08383e+07	9.32924e+06	1.08697e+07	1.26236e+07
Cer-NS(d18:2/23:0)	2.31683e+07	2.23035e+07	2.8678e+07	4.05251e+07	7.20157e+07	4.7681e+07	6.75619e+07	4.0793e+07	4.35692e+07	1.95309e+07	2.6699e+07	2.87527e+07	1.76178e+07	2.11524e+07	2.03562e+07	1.83231e+07	2.02602e+07	2.41251e+07	2.30263e+07	2.15656e+07	2.92579e+07
Cer-NS(d18:2/23:1)	7.51284e+06	9.66956e+06	9.96957e+06	1.61242e+07	3.27282e+07	1.94971e+07	2.97168e+07	2.15671e+07	2.22939e+07	1.0943e+07	1.39862e+07	1.66186e+07	6.99493e+06	9.29739e+06	8.76069e+06	8.86442e+06	9.61412e+06	1.1531e+07	1.01164e+07	9.20446e+06	1.28282e+07
Cer-NS(d18:2/24:0)	2.15524e+08	2.56162e+08	2.58599e+08	2.23587e+08	3.81541e+08	2.15324e+08	3.49263e+08	2.41109e+08	2.55626e+08	9.92715e+07	1.22462e+08	1.64376e+08	2.06122e+08	2.35004e+08	1.939e+08	9.68931e+07	1.06925e+08	1.24475e+08	1.29951e+08	1.21608e+08	1.59336e+08
Cer-NS(d18:2/24:1)	1.05696e+08	1.26917e+08	1.2274e+08	2.24804e+08	3.93863e+08	2.65901e+08	3.44567e+08	2.42642e+08	2.58346e+08	1.43287e+08	1.67066e+08	1.94524e+08	9.75623e+07	1.23504e+08	1.14629e+08	1.09085e+08	1.19091e+08	1.38473e+08	1.2651e+08	1.14274e+08	1.51478e+08
Cer-NS(d18:2/24:2)	5.89417e+06	1.03408e+07	1.09332e+07	1.87615e+07	3.68148e+07	2.47689e+07	3.48808e+07	2.51167e+07	2.53242e+07	1.28996e+07	1.56194e+07	1.78926e+07	8.07913e+06	1.07432e+07	9.86309e+06	8.91318e+06	9.2436e+06	1.10898e+07	9.67781e+06	8.40096e+06	1.17708e+07
Cer-NS(d18:2/25:0)	1.03467e+07	1.15448e+07	1.21885e+07	7.50237e+06	1.3433e+07	1.01711e+07	1.34014e+07	8.73039e+06	1.00735e+07	3.6346e+06	4.86532e+06	5.90758e+06	1.04659e+07	1.27656e+07	9.90925e+06	3.53225e+06	3.78835e+06	4.43596e+06	6.27231e+06	5.70045e+06	7.64702e+06
Cer-NS(d18:2/25:1)	2.34574e+06	2.81823e+06	2.6477e+06	5.35664e+06	9.31103e+06	6.11365e+06	9.17964e+06	6.32611e+06	6.71451e+06	2.7279e+06	3.37406e+06	3.91783e+06	2.34499e+06	2.88305e+06	2.62189e+06	2.00062e+06	2.51367e+06	3.01295e+06	2.53663e+06	2.3808e+06	2.94065e+06
Cer-NS(d18:2/26:0)	6.06311e+07	4.54599e+07	4.81061e+07	1.53222e+07	3.55233e+07	4.05545e+07	1.03153e+08	9.80026e+07	1.01316e+08	3.24483e+07	3.94713e+07	4.62635e+07	8.10684e+07	9.78461e+07	8.7056e+07	2.69732e+07	2.55192e+07	2.58502e+07	3.11851e+07	3.13832e+07	4.11184e+07
Cer-NS(d18:2/26:1)	6.10449e+06	7.07849e+06	5.92061e+06	8.67576e+06	1.50195e+07	1.02433e+07	9.79778e+06	7.00624e+06	7.54184e+06	7.42008e+06	1.05386e+07	1.06343e+07	8.68966e+06	1.00173e+07	8.92437e+06	3.33659e+06	3.55643e+06	4.24211e+06	4.07002e+06	3.73256e+06	4.75005e+06
Cer-NS(d18:2/26:2)	563931	903611	763606	1.53844e+06	2.86249e+06	1.98404e+06	2.74538e+06	2.11947e+06	1.93531e+06	805795	1.04602e+06	1.16558e+06	879211	1.07933e+06	1.03508e+06	579638	682991	851998	628385	586588	735951
Cer-NS(d18:2/34:2)	7.7467e+06	5.74349e+06	8.19055e+06	2.1828e+06	9.5594e+06	8.19779e+06	3.43266e+06	1.77391e+06	2.66331e+06	743729	1.842e+06	3.68395e+06	6.5867e+06	9.48742e+06	8.7949e+06	5.78753e+06	6.7225e+06	7.36449e+06	8.17016e+06	5.80372e+06	1.05039e+07
Cer-NS(d18:3/15:1)	26986.7	186148	128558	220378	889774	465322	116242	206564	152756	2.899e+06	1.82364e+06	4.77797e+06	60774.7	97524.8	86607.5	74554.2	0	63701.6	20239.7	34174.7	47831.6
Cer-NS(d18:3/16:0)	1.79915e+07	1.71815e+07	1.34959e+07	1.4025e+07	5.51899e+07	2.85344e+07	8.06422e+06	1.07995e+07	9.93558e+06	7.69693e+06	1.22873e+07	1.00647e+07	1.53981e+07	2.40776e+07	3.02745e+07	5.02992e+06	5.45946e+06	2.28109e+06	1.05922e+07	9.21656e+06	2.32535e+07
Cer-NS(d19:1/24:0)	7.6093e+06	6.78303e+06	8.69489e+06	6.19361e+06	1.02755e+07	5.83866e+06	7.57948e+06	5.52924e+06	5.63795e+06	3.91897e+06	4.77399e+06	6.00635e+06	7.16969e+06	8.43955e+06	7.54919e+06	1.84319e+06	2.00388e+06	2.43588e+06	2.80378e+06	2.81151e+06	3.68436e+06
Cer-NS(d19:1/24:1)	4.12795e+06	4.64145e+06	4.96759e+06	2.75816e+06	4.95858e+06	3.35827e+06	4.12937e+06	2.6456e+06	2.96905e+06	1.45581e+06	1.87631e+06	2.33389e+06	1.36875e+06	1.75542e+06	1.7662e+06	1.02961e+06	1.23546e+06	1.44879e+06	1.18021e+06	997922	1.34749e+06
Cer-NS(d19:2/16:0)	655022	526566	1.02643e+06	1.58495e+06	4.97183e+06	2.41371e+06	1.54192e+06	1.15137e+06	1.41314e+06	419722	444420	1.19572e+06	1.23842e+06	1.93482e+06	2.32286e+06	901706	1.01896e+06	1.30615e+06	1.24968e+06	1.04429e+06	2.15303e+06
Cer-NS(d19:2/24:2)	543861	405685	464282	227552	544988	336259	672978	569566	476615	1.00478e+06	616438	758712	318992	14597.3	301222	320357	11315.7	14615.9	11855.2	9832.17	21197.7
Cer-NS(d20:1/24:1)	307997	471147	505704	808330	1.36247e+06	941350	1.82288e+06	1.49521e+06	1.41994e+06	984833	1.20449e+06	1.46193e+06	638357	788712	673556	249283	287171	299069	250814	161423	337481
CerP(d17:0/10:0)	2.86947e+06	3.08992e+06	3.02467e+06	2.98451e+06	1.82895e+06	1.61638e+06	2.31191e+06	2.68951e+06	2.5116e+06	2.16882e+06	1.44779e+06	1.87893e+06	465625	1.31848e+06	2.36796e+06	1.54913e+06	1.49238e+06	352436	2.40951e+06	2.09639e+06	2.39327e+06
CL(18:1_18:1_18:1_18:1)	3.16208e+06	1.09712e+06	1.12769e+06	1.69848e+06	2.04684e+06	1.3264e+06	337226	1.19572e+06	595114	968565	719673	770871	1.45496e+06	2.12452e+06	2.52825e+06	1.37808e+06	1.62395e+06	1.42985e+06	2.3379e+06	2.28059e+06	1.62252e+06
Co(Q10)	1.56277e+08	5.82309e+07	6.61917e+07	6.05835e+07	1.08362e+08	1.39777e+08	5.79927e+07	6.27238e+07	5.12998e+07	1.852e+07	2.73068e+07	2.81438e+07	4.17681e+07	3.53928e+07	3.63206e+07	4.48054e+07	4.24642e+07	3.64518e+07	5.07187e+07	4.97544e+07	4.91881e+07
Co(Q8)	5.32035e+07	2.19619e+07	2.69484e+07	3.8136e+07	6.55287e+07	8.23944e+07	5.90703e+07	5.87336e+07	5.01917e+07	2.39668e+07	3.26676e+07	3.55707e+07	2.39904e+07	2.11039e+07	2.18532e+07	2.8961e+07	2.44198e+07	2.43955e+07	2.34684e+07	2.40048e+07	2.25933e+07
Co(Q9)	1.46159e+09	5.15875e+08	5.90648e+08	5.45652e+08	1.03289e+09	1.29863e+09	7.22531e+08	7.61101e+08	6.0958e+08	2.69264e+08	4.15477e+08	4.51523e+08	6.98178e+08	6.07802e+08	6.08e+08	5.847e+08	5.33096e+08	4.79214e+08	5.31839e+08	4.59998e+08	4.94735e+08
DG(14:0_16:0)	4.73402e+06	9.69425e+06	1.05674e+07	5.78022e+06	6.36259e+06	6.40796e+06	7.69372e+06	9.99478e+06	1.0164e+07	3.06742e+07	2.62196e+07	2.90011e+07	2.04471e+07	1.53149e+07	2.41847e+07	7.67013e+06	1.05401e+07	9.38081e+06	1.04239e+07	1.32905e+07	1.63179e+07
DG(14:0_18:1)	3.57176e+07	3.42764e+07	4.27505e+07	1.68838e+07	1.41773e+07	1.3186e+07	2.49609e+07	2.80392e+07	2.4979e+07	1.04439e+08	8.88168e+07	8.49302e+07	3.44093e+07	2.71961e+07	5.53969e+07	2.67231e+07	4.61025e+07	3.18058e+07	7.22245e+07	9.06146e+07	8.8951e+07
DG(14:0_18:2)	2.23421e+07	2.24184e+07	2.33141e+07	6.20995e+06	4.46684e+06	4.88799e+06	6.75081e+06	7.36933e+06	7.1089e+06	1.91455e+08	1.28549e+08	1.13067e+08	1.90138e+07	1.22767e+07	2.21642e+07	1.27947e+07	1.86396e+07	1.34084e+07	3.64842e+07	4.94269e+07	4.10638e+07
DG(16:0_16:0)	6.61843e+07	3.45156e+07	5.0704e+07	3.12194e+07	2.80862e+07	5.21266e+07	3.36647e+07	3.63881e+07	5.45357e+07	6.27882e+07	5.16594e+07	8.00419e+07	8.82147e+07	5.06607e+07	7.55872e+07	3.29731e+07	3.51407e+07	3.81517e+07	4.48322e+07	5.35977e+07	6.17671e+07
DG(16:0_16:1)	2.23379e+06	1.51308e+06	1.81187e+06	1.45029e+06	1.28493e+06	1.6248e+06	1.73973e+06	1.97258e+06	1.64703e+06	2.19376e+06	1.7834e+06	3.6368e+06	5.72216e+06	4.87692e+06	9.08492e+06	4.46939e+06	7.13486e+06	6.60391e+06	1.03805e+07	1.29672e+07	1.4553e+07
DG(16:0_18:0)	1.54037e+08	7.4868e+07	1.20678e+08	1.1086e+08	7.48856e+07	1.6856e+08	7.18431e+07	7.86572e+07	1.07856e+08	1.26522e+08	1.26191e+08	1.48863e+08	1.65072e+08	9.54403e+07	1.28049e+08	7.6107e+07	5.08999e+07	5.23603e+07	4.58956e+07	7.55333e+07	7.4055e+07
DG(16:0_18:1)	1.90428e+08	1.52225e+08	2.01294e+08	4.57071e+07	4.77657e+07	3.29906e+07	5.15296e+07	6.19551e+07	6.42055e+07	9.91476e+07	9.34859e+07	8.67697e+07	8.40977e+07	6.81064e+07	1.6876e+08	1.15488e+08	2.36356e+08	1.88406e+08	2.88191e+08	3.77921e+08	4.43898e+08
DG(16:0_18:2)	2.7523e+08	2.26034e+08	2.46512e+08	1.20433e+08	1.20149e+08	1.24787e+08	1.17597e+08	1.35576e+08	1.34011e+08	3.17034e+08	2.50248e+08	2.08941e+08	6.41116e+07	5.6761e+07	1.34041e+08	9.23744e+07	1.70382e+08	1.29491e+08	2.97496e+08	3.99544e+08	3.17621e+08
DG(16:0_20:4)	7.32033e+06	6.45333e+06	7.92773e+06	5.68802e+06	4.3142e+06	5.18565e+06	1.09748e+07	1.02421e+07	1.15972e+07	6.56343e+06	5.68844e+06	5.73627e+06	8.24418e+06	6.07583e+06	1.03042e+07	7.93854e+06	1.20052e+07	8.67085e+06	1.23778e+07	1.59636e+07	1.36391e+07
DG(16:0_24:0)	7.13749e+06	2.86476e+06	4.42134e+06	1.8167e+06	1.25666e+06	2.4364e+06	1.66848e+06	1.47549e+06	2.14576e+06	3.15229e+06	2.95044e+06	4.44772e+06	3.28039e+06	3.09083e+06	3.98447e+06	1.68064e+06	1.36175e+06	1.39898e+06	2.14869e+06	2.75741e+06	3.52033e+06
DG(16:1_18:1)	2.22825e+08	2.52133e+08	2.07175e+08	2.02018e+08	2.05895e+08	2.3547e+08	1.94595e+08	2.04454e+08	2.04438e+08	4.17015e+08	2.59646e+08	2.41877e+08	3.21821e+08	3.15158e+08	2.41644e+08	2.99645e+08	2.47712e+08	2.57291e+08	2.14042e+08	2.29283e+08	2.18389e+08
DG(16:1_18:2)	4.14687e+07	2.34783e+07	3.89274e+07	6.36464e+06	5.24771e+06	2.30497e+07	1.8313e+07	2.13298e+07	2.19361e+07	8.57487e+07	6.95524e+07	4.83648e+07	2.32174e+07	1.84712e+07	2.83326e+07	3.04646e+07	5.37156e+07	3.85255e+07	9.52634e+07	1.22827e+08	1.07059e+08
DG(17:0_18:1)	5.54738e+06	4.63924e+06	6.05145e+06	4.19327e+06	5.88654e+06	2.99285e+06	4.57547e+06	6.56789e+06	8.88846e+06	3.22339e+06	2.489e+06	3.08062e+06	2.60087e+06	2.61758e+06	6.87279e+06	6.6805e+06	1.45246e+07	1.27276e+07	6.94409e+06	1.53517e+07	1.44224e+07
DG(17:1_18:1)	1.39673e+07	4.30981e+06	1.54905e+07	4.72014e+06	6.96382e+06	3.32313e+06	5.78217e+06	1.01636e+07	1.76165e+07	9.63053e+06	8.23167e+06	8.82655e+06	3.78221e+06	3.61026e+06	6.62718e+06	7.88014e+06	1.2973e+07	9.67299e+06	2.73504e+07	3.57749e+07	3.68638e+07
DG(17:1_18:2)	5.63411e+06	1.15281e+07	1.39087e+07	7.66791e+06	5.07463e+06	6.2301e+06	6.52592e+06	9.03859e+06	7.97517e+06	6.113e+06	5.3413e+06	4.59082e+06	1.02455e+07	8.11389e+06	1.09793e+07	1.51556e+07	2.50962e+07	1.7687e+07	3.93428e+07	4.74629e+07	4.60915e+07
DG(18:0_18:0)	3.94757e+08	1.41271e+08	2.85585e+08	2.78817e+08	1.64081e+08	5.23544e+08	2.08711e+08	2.10889e+08	2.43995e+08	2.74531e+08	3.4736e+08	2.87985e+08	2.48606e+08	1.75289e+08	2.93108e+08	1.85233e+08	9.33309e+07	9.14949e+07	6.97158e+07	1.51638e+08	1.5809e+08
DG(18:0_18:1)	3.54278e+08	2.95335e+08	4.03316e+08	1.2059e+08	1.78429e+08	8.77385e+07	1.50788e+08	2.45661e+08	3.04763e+08	8.61146e+07	7.25185e+07	6.43928e+07	6.3848e+07	6.40525e+07	2.12645e+08	2.75663e+08	8.78382e+08	7.97313e+08	2.48307e+08	4.47698e+08	6.09387e+08
DG(18:0_18:2)	5.71668e+08	5.04194e+08	7.06913e+08	2.54302e+08	3.52148e+08	1.50585e+08	3.49014e+08	6.96141e+08	8.18699e+08	3.8797e+08	3.089e+08	2.4341e+08	1.6467e+08	1.42876e+08	4.35401e+08	3.3863e+08	1.18088e+09	1.0765e+09	2.91701e+08	5.78595e+08	9.98986e+08
DG(18:0_20:0)	5.24499e+06	2.03592e+06	3.34968e+06	3.16056e+06	1.99074e+06	5.29176e+06	2.76061e+06	2.62959e+06	3.22377e+06	4.88382e+06	4.84765e+06	4.78397e+06	3.47774e+06	2.64783e+06	3.68109e+06	2.18267e+06	1.29515e+06	1.1874e+06	967330	1.57498e+06	1.91456e+06
DG(18:0_22:6)	1.53983e+06	1.18041e+06	1.89134e+06	2.59152e+06	2.07098e+06	941310	2.1763e+06	3.056e+06	3.80729e+06	1.09837e+07	7.50645e+06	7.89503e+06	983674	900750	1.38562e+06	2.21516e+06	2.79527e+06	2.76067e+06	2.6403e+06	2.87533e+06	1.77624e+06
DG(18:0_24:0)	1.34446e+07	6.31995e+06	1.06881e+07	3.5797e+06	3.7274e+06	2.78027e+06	2.3796e+06	2.41421e+06	2.547e+06	1.98885e+06	1.92535e+06	2.95488e+06	4.84849e+06	4.73098e+06	5.9502e+06	2.3077e+06	2.61791e+06	2.74127e+06	4.55936e+06	5.0832e+06	6.63797e+06
DG(18:1_18:1)	2.57612e+07	3.23577e+07	2.96691e+07	9.55406e+06	9.66777e+06	8.42096e+06	8.9801e+06	1.23556e+07	1.33491e+07	6.06957e+07	3.03451e+07	2.61015e+07	3.26269e+07	2.81053e+07	4.13397e+07	2.70371e+07	4.99248e+07	4.36334e+07	4.64148e+07	7.99595e+07	7.40306e+07
DG(18:1_18:2)	2.35931e+08	1.97763e+08	2.39484e+08	7.86754e+07	7.22314e+07	6.64686e+07	1.99429e+08	3.56835e+08	3.80259e+08	9.28202e+07	6.02968e+07	5.15645e+07	9.79531e+07	7.2765e+07	1.1671e+08	2.56047e+08	5.19396e+08	3.71082e+08	5.70632e+08	6.96688e+08	6.6305e+08
DG(18:1_20:3)	8.32313e+06	6.61806e+06	8.4171e+06	7.82461e+06	5.33746e+06	7.1049e+06	1.4776e+07	1.82173e+07	2.05914e+07	6.07632e+06	5.13406e+06	5.25323e+06	4.58394e+06	3.28877e+06	4.79976e+06	1.01023e+07	1.79676e+07	1.32676e+07	1.67827e+07	2.05338e+07	1.38565e+07
DG(18:1_20:4)	1.64397e+07	1.29142e+07	1.59076e+07	1.14661e+07	8.70925e+06	9.91996e+06	2.10074e+07	2.05637e+07	2.20429e+07	1.07092e+07	1.06052e+07	9.0301e+06	9.15472e+06	7.73184e+06	1.24359e+07	1.59595e+07	2.3652e+07	1.75069e+07	3.16476e+07	3.23637e+07	3.17247e+07
DG(18:1_22:5)	9.59969e+06	8.97882e+06	9.425e+06	1.38967e+07	7.19261e+06	1.2478e+07	1.06933e+07	1.16685e+07	1.00004e+07	1.06966e+07	9.79759e+06	7.30332e+06	7.61337e+06	4.97413e+06	5.29737e+06	1.15435e+07	1.82358e+07	1.36202e+07	2.03409e+07	2.08843e+07	1.62576e+07
DG(18:1_22:6)	174200	565688	479873	1.92463e+06	1.33495e+06	705366	1.5247e+06	2.13302e+06	1.5606e+06	4.67845e+06	4.63489e+06	4.83326e+06	1.16573e+06	808001	1.07876e+06	2.38158e+06	3.50276e+06	2.87145e+06	4.92839e+06	6.3671e+06	4.57861e+06
DG(18:1_23:0)	93117.2	46514.7	77703.1	0	9795.3	32378.3	0	0	0	10948	9091.67	188477	54497.8	35928.5	70312.5	107185	70566.1	75846	102446	68718.9	146699
DG(18:1_24:0)	7.06622e+06	3.94445e+06	4.97288e+06	1.1557e+06	1.1741e+06	2.15997e+06	2.09048e+06	2.72868e+06	3.20728e+06	1.83816e+06	1.45808e+06	2.30501e+06	1.31363e+06	988802	2.83081e+06	4.21987e+06	1.09227e+07	8.18381e+06	1.95149e+07	2.48611e+07	3.64184e+07
DG(18:1_26:0)	1.98884e+06	1.46933e+06	1.73969e+06	330740	388469	423826	352227	443919	421875	602988	403936	610566	245704	211064	701010	2.45193e+06	6.82468e+06	4.68136e+06	1.21853e+07	1.56206e+07	2.24727e+07
DG(18:2_18:2)	1.88039e+08	1.72179e+08	2.06934e+08	7.25376e+07	6.03999e+07	6.72059e+07	8.42982e+07	1.0439e+08	1.25906e+08	1.14807e+08	9.33565e+07	6.51442e+07	9.03976e+07	7.01467e+07	8.51115e+07	1.68923e+08	2.97873e+08	2.15524e+08	3.3555e+08	4.01662e+08	3.3517e+08
DG(18:2_20:3)	5.23253e+06	7.77605e+06	1.03859e+07	1.06346e+07	7.71233e+06	8.38122e+06	2.01615e+07	2.11463e+07	1.95298e+07	9.53024e+06	8.61304e+06	7.32569e+06	6.29769e+06	3.5857e+06	3.97698e+06	9.95272e+06	1.56485e+07	1.25356e+07	1.80825e+07	2.23984e+07	1.76819e+07
DG(18:2_20:4)	1.36845e+07	1.05516e+07	1.28352e+07	1.08648e+07	4.51526e+06	4.48212e+06	1.15238e+07	1.4306e+06	8.94816e+06	1.57226e+07	1.32395e+07	1.09375e+07	6.79217e+06	1.8822e+06	6.60089e+06	9.97633e+06	1.5531e+07	1.44109e+07	2.311e+07	2.14979e+07	2.10165e+07
DG(18:2_22:0)	599900	542193	648248	259786	447041	485026	326838	730053	1.1466e+06	556336	511007	560934	182447	111069	329916	519384	1.13588e+06	182808	1.48342e+06	1.84057e+06	2.36915e+06
DG(18:2_22:4)	0	0	0	1.38512e+06	1.13424e+06	471160	1.08513e+06	999206	859004	2.47539e+06	1.17295e+06	1.21892e+06	476148	454656	475830	283251	40609.7	95168.3	77006.1	134598	47341.2
DG(18:2_22:5)	2.86504e+07	3.4198e+07	3.87231e+07	4.88151e+07	1.3666e+07	4.28268e+07	5.5666e+07	5.59048e+07	2.89437e+07	4.14556e+07	3.9894e+07	2.08827e+07	3.02458e+07	2.18462e+07	1.9347e+07	3.07517e+07	5.19192e+07	3.60202e+07	5.28724e+07	5.41986e+07	4.31932e+07
DG(18:2_22:6)	8.43676e+06	9.84634e+06	9.65408e+06	1.63752e+07	8.162e+06	1.45693e+07	2.57397e+07	2.42143e+07	2.23395e+07	1.71453e+07	1.08907e+07	6.93514e+06	9.69993e+06	6.7402e+06	5.39054e+06	1.12313e+07	2.08836e+07	1.42796e+07	1.96496e+07	2.2549e+07	1.39647e+07
DG(18:2_24:0)	4.31648e+06	2.69556e+06	3.82782e+06	1.41912e+06	1.54705e+06	2.00223e+06	1.51656e+06	2.48065e+06	2.60534e+06	1.56212e+06	1.19119e+06	1.12656e+06	1.2397e+06	1.11631e+06	2.19815e+06	2.92006e+06	8.6532e+06	5.92588e+06	1.21718e+07	1.58437e+07	2.03107e+07
DG(18:2_24:1)	42308.3	0	14301.3	48258.9	13954	15532	430327	506108	1.06684e+06	15899.3	12896.9	11943.4	32752.3	26388.2	99830.4	207727	610126	533574	669348	1.06996e+06	1.15434e+06
DG(18:2_26:0)	1.57123e+06	1.15411e+06	1.18589e+06	250753	367279	495923	583320	1.07093e+06	1.2271e+06	1.20141e+06	992268	919966	508629	382946	772684	1.6966e+06	4.61632e+06	3.1226e+06	5.72219e+06	7.08788e+06	9.91332e+06
DG(22:3_22:3)	9.94877e+06	6.88412e+06	7.2742e+06	9.43465e+06	1.271e+07	3.80996e+06	4.09851e+06	6.62537e+06	7.0773e+06	2.30276e+07	1.48767e+07	1.13494e+07	5.81851e+06	5.86029e+06	6.70403e+06	9.29327e+06	8.96577e+06	9.93237e+06	1.58369e+07	2.15131e+07	1.99907e+07
DG(22:4_22:4)	1.24394e+07	1.82204e+07	2.34517e+07	3.0595e+07	2.68163e+07	2.08721e+06	2.75019e+07	2.93219e+07	2.89101e+07	2.43377e+07	1.96568e+07	1.66105e+07	9.24544e+06	9.65127e+06	1.19645e+07	1.72355e+07	1.31215e+07	1.51977e+07	2.33024e+07	1.06193e+07	2.35376e+07
DMPE(14:0_18:2)	2.64575e+07	2.27687e+07	3.49707e+07	2.0565e+07	2.22432e+07	1.25379e+07	2.56973e+06	8.84997e+06	3.42787e+06	9.77596e+06	8.15349e+06	9.28199e+06	1.18503e+07	1.54496e+07	2.92015e+07	1.44236e+07	8.89443e+06	1.19915e+07	1.42343e+07	2.44022e+07	1.72538e+07
DMPE(15:0_18:2)	643181	436452	745438	1.03624e+06	843449	386449	413084	532001	517609	135320	127906	169678	252286	331659	775811	402892	333323	379268	496517	660098	655892
DMPE(16:0_16:0)	1.60167e+06	1.29827e+06	1.52713e+06	2.84442e+06	2.97748e+06	2.16462e+06	367536	303373	340641	48640.5	68187.9	30267.4	1.48414e+06	1.57481e+06	1.55366e+06	1.57653e+06	1.50877e+06	1.61353e+06	1.91649e+06	2.14485e+06	1.85784e+06
DMPE(16:1_18:2)	1.37689e+07	3.47338e+06	2.3415e+07	1.25721e+07	1.49667e+07	9.39859e+06	2.72637e+06	6.58044e+06	4.85277e+06	1.34927e+07	1.11061e+07	3.1414e+07	1.63867e+07	1.21903e+07	8.1091e+06	3.40895e+06	1.15874e+06	4.07744e+06	3.63066e+06	8.91364e+06	7.41277e+06
DMPE(17:0_18:1)	6.61211e+06	847253	2.39549e+06	2.19431e+06	1.50471e+06	877412	7.19453e+06	2.12395e+06	5.15853e+06	1.58456e+06	1.13502e+06	1.40087e+06	4.06897e+06	3.7825e+06	6.39436e+06	1.75193e+06	1.01157e+07	5.22813e+06	3.85311e+06	2.5419e+06	5.32427e+06
DMPE(17:1_18:1)	729950	1.49854e+06	3.39636e+06	2.26629e+06	2.16583e+06	1.13058e+06	303545	304742	2.15046e+06	283584	295660	375571	544261	460560	1.27499e+06	1.14521e+06	841561	1.23199e+06	941616	1.70179e+06	1.72676e+06
DMPE(17:2_18:2)	3.31496e+06	1.82142e+07	1.13366e+07	3.01469e+07	2.68113e+07	8.46624e+06	1.55828e+06	4.56907e+06	1.52439e+06	5.69886e+06	4.17916e+06	4.16809e+06	6.73788e+06	6.52312e+06	4.04298e+06	5.31154e+06	635238	2.19224e+06	3.73944e+06	9.58451e+06	2.38768e+06
DMPE(18:0_18:1)	883115	691409	961132	1.00628e+06	882444	390175	1.0971e+06	1.26524e+06	1.48089e+06	207519	174724	127508	483323	464178	1.0964e+06	1.57285e+06	3.01461e+06	2.74409e+06	2.25158e+06	2.46598e+06	2.61691e+06
DMPE(18:0_18:2)	744738	638933	918725	708855	687204	310849	424684	573092	583854	79018.8	150306	162435	549473	418408	652008	576623	825305	865980	854527	1.03027e+06	649597
DMPE(18:1_18:1)	568011	188358	241180	655192	661176	243823	413645	216659	720947	37536.5	58429	88439.4	118622	320098	401156	300502	285314	739536	687468	877842	842696
DMPE(18:1_18:2)	2.33724e+06	2.49978e+06	2.51784e+06	2.13614e+06	1.87332e+06	1.59859e+06	5.07625e+06	5.7735e+06	7.16911e+06	886149	703024	573212	1.07164e+06	873383	1.2888e+06	2.47015e+06	3.12928e+06	2.9724e+06	2.03527e+06	2.48271e+06	2.19934e+06
DMPE(18:2_18:2)	158467	528263	329746	915958	855254	292440	2.29988e+06	2.66442e+06	3.03055e+06	225134	384477	153105	188944	119015	375179	559862	1.04503e+06	893790	475155	979201	748858
DMPE(18:2_18:3)	2.41437e+06	2.21509e+06	2.068e+06	1.59494e+06	1.36581e+06	1.60419e+06	1.95714e+06	1.98451e+06	2.13896e+06	824949	665703	750106	1.75704e+06	1.45108e+06	1.37911e+06	1.88135e+06	2.14151e+06	2.19876e+06	2.42934e+06	2.13146e+06	2.54257e+06
FAHFA(15:1/3:0)	5.0095e+08	3.05366e+08	5.8372e+08	3.72908e+08	7.52682e+08	2.17101e+08	2.80415e+08	3.07979e+08	5.56537e+08	1.32353e+08	1.36976e+08	1.77795e+08	3.57303e+08	5.4486e+08	1.75911e+09	1.02097e+08	1.82413e+08	1.7617e+08	3.67667e+08	5.55015e+08	7.06102e+08
FAHFA(16:0/2:0)	1.1603e+07	3.288e+06	4.29819e+06	3.73616e+06	4.51804e+06	7.40831e+06	2.6475e+06	1.86697e+06	3.43764e+06	2.04868e+06	1.5619e+06	3.93871e+06	6.09333e+06	3.01293e+06	4.01016e+06	1.4807e+06	1.88625e+06	2.6498e+06	2.9711e+06	3.25305e+06	3.60287e+06
FAHFA(16:0/27:0)	564783	655465	1.02909e+06	1.66375e+06	1.77296e+06	143284	35397.3	15503.2	27958.4	133801	185618	187449	585613	511636	407989	467468	410708	529869	1.46812e+06	1.40136e+06	1.25465e+06
FAHFA(16:0/3:0)	1.99668e+06	1.00621e+06	1.01245e+06	1.01979e+06	1.12522e+06	893993	598358	517021	611466	452686	150307	831222	758349	991817	803593	476579	539629	562136	651906	1.26655e+06	929221
FAHFA(16:3/3:0)	2.19646e+08	3.31743e+07	9.37811e+06	1.5302e+07	3.14688e+07	2.00072e+08	2.95483e+07	1.18229e+07	1.45971e+08	3.01321e+07	1.49934e+07	2.94329e+07	6.17126e+07	6.19243e+06	6.05159e+07	5.32047e+06	6.09061e+06	7.03084e+06	4.01059e+07	1.03976e+07	6.57564e+06
FAHFA(16:3/4:0)	6.1457e+08	9.73661e+07	4.89319e+07	7.24703e+07	1.63051e+08	3.98321e+08	1.00528e+08	7.25039e+07	4.76066e+08	4.65443e+07	3.72993e+07	5.7032e+07	1.42833e+08	5.80964e+07	1.23765e+08	2.6301e+07	2.30268e+07	3.56187e+07	6.57831e+07	3.42666e+07	4.54287e+07
FAHFA(16:4/4:0)	5.2927e+07	1.63723e+07	5.78437e+06	6.29929e+06	1.59267e+07	3.59453e+07	5.13447e+06	6.35479e+06	2.97812e+07	4.11705e+06	5.5436e+06	6.14611e+06	1.06842e+07	5.85688e+06	2.53973e+07	4.07486e+06	3.42906e+06	4.64525e+06	1.22679e+07	4.01681e+06	5.57308e+06
FAHFA(17:2/3:0)	4.85911e+07	2.22236e+07	3.0142e+07	3.28117e+07	3.53301e+07	1.52105e+07	1.7654e+07	2.19256e+07	1.83988e+07	1.10308e+07	1.04281e+07	9.60005e+06	6.5177e+06	6.66599e+06	2.17105e+07	1.01198e+07	1.05914e+07	1.10407e+07	2.28682e+07	2.6391e+07	2.68134e+07
FAHFA(18:0/19:0)	280841	157509	324236	883551	1.14177e+06	503127	7297.75	0	0	25227.9	3646.42	8058.36	164560	239197	226354	197067	185374	174691	1.16248e+06	1.19047e+06	1.05346e+06
FAHFA(18:0/2:0)	6.80299e+06	2.07923e+06	2.44243e+06	2.18758e+06	2.80678e+06	4.078e+06	1.49023e+06	2.04873e+06	3.55265e+06	752871	1.95932e+06	2.45904e+06	2.41333e+06	1.1368e+06	2.35275e+06	683994	1.33512e+06	990526	1.03323e+06	1.8227e+06	3.28966e+06
FAHFA(18:0/26:0)	420950	262197	485154	849180	941274	201487	100581	62023	79477.6	134192	164635	218871	348520	343193	274477	212933	151471	218057	439626	454966	397705
FAHFA(18:0/27:0)	652313	886291	1.63957e+06	3.54921e+06	3.86036e+06	215488	63193.2	43170.8	51425.9	113426	154770	183871	686518	659247	499184	664913	605089	820201	1.71962e+06	1.7913e+06	1.54345e+06
FAHFA(18:1/19:0)	750959	413837	607976	2.03131e+06	2.34618e+06	1.81096e+06	13720.2	3864.69	4598.7	50218	69016	73226	510835	438325	359298	520896	582443	610381	2.91747e+06	2.74167e+06	2.84102e+06
FAHFA(18:1/2:0)	923342	558752	647910	523645	627245	454373	287475	1.20592e+06	236992	1.27684e+06	448547	261153	378208	181130	462256	2.12485e+07	482349	619477	461923	849076	1.26611e+06
FAHFA(18:1/25:0)	826604	573429	597391	2.30047e+06	2.82134e+06	1.57718e+06	18829.3	6465.37	4728.02	85914.7	158631	174422	477766	423601	327800	626606	560112	656686	1.98925e+06	1.83383e+06	1.85111e+06
FAHFA(18:1/26:0)	520149	344088	491727	1.53797e+06	1.9598e+06	1.07495e+06	94775.1	102919	83608.2	108340	173162	176002	328218	338621	241890	362123	288689	382894	909014	837860	820794
FAHFA(18:1/27:0)	2.25415e+06	1.54963e+06	2.23253e+06	6.79513e+06	8.53302e+06	4.23773e+06	55339.8	64026.9	59121.1	130599	206119	223836	939407	929500	679136	1.96678e+06	1.54877e+06	2.08698e+06	4.77587e+06	4.26257e+06	4.24144e+06
FAHFA(18:2/17:0)	1.19669e+06	785888	765088	3.98203e+06	6.71015e+06	5.42195e+06	11329.1	44417	36264.7	92593.5	179948	221271	993233	1.18823e+06	1.07135e+06	749624	220781	617941	2.77191e+06	2.58247e+06	2.5452e+06
FAHFA(18:2/17:1)	1.00179e+06	593033	995120	7.53086e+06	1.29987e+07	1.05853e+07	7183.88	0	6223.57	144902	144147	238132	491063	526253	382362	517272	283173	389447	1.73211e+06	1.38838e+06	1.74686e+06
FAHFA(18:2/18:0)	1.84821e+06	1.9121e+06	2.3352e+06	5.80764e+06	8.79738e+06	6.15375e+06	394159	244785	243403	261397	422012	496522	1.08925e+06	1.35477e+06	1.1525e+06	884747	841541	1.01399e+06	3.31781e+06	2.86093e+06	3.34522e+06
FAHFA(18:2/18:1)	3.31763e+06	1.9345e+06	2.41791e+06	7.55833e+06	1.359e+07	1.01441e+07	303068	187396	194848	282884	458047	700171	731500	722209	557495	858284	820691	731878	2.6393e+06	2.34849e+06	2.66899e+06
FAHFA(18:2/18:2)	449387	172691	622748	254022	780612	413734	228193	333399	522450	125075	106472	372097	660839	995711	1.9504e+06	107654	87665.3	210444	378487	362487	649275
FAHFA(18:2/19:0)	1.92656e+06	1.07222e+06	1.43703e+06	7.26506e+06	1.0199e+07	7.81427e+06	66397.5	45872	27253.4	105271	144675	181417	1.75614e+06	1.60693e+06	1.37786e+06	1.32236e+06	1.24858e+06	1.44751e+06	5.64282e+06	5.35763e+06	5.72809e+06
FAHFA(18:2/25:0)	1.5302e+06	1.0937e+06	1.46088e+06	4.3115e+06	5.06868e+06	3.56988e+06	41404.4	48629.3	28194.5	49409.2	67180.5	58921.1	969286	908389	674567	870065	773249	958993	2.77431e+06	2.56268e+06	2.55049e+06
FAHFA(18:2/26:0)	1.03883e+06	680682	958692	3.13974e+06	4.0594e+06	2.6949e+06	211565	154070	127364	42757.3	104168	165836	750611	643472	535595	504108	405971	511554	1.20469e+06	1.04671e+06	1.08339e+06
FAHFA(18:2/27:0)	5.20701e+06	3.17001e+06	4.71891e+06	1.52954e+07	2.06753e+07	1.18121e+07	146924	105850	85172.7	159431	262779	296261	2.50021e+06	2.50458e+06	1.80572e+06	3.16647e+06	2.69826e+06	3.41111e+06	7.51785e+06	6.70291e+06	6.90244e+06
FAHFA(19:1/27:0)	788805	555227	787305	2.17509e+06	2.79052e+06	1.10457e+06	141570	109569	102490	91095.9	142416	299947	444529	465960	341389	623221	463001	650751	1.28695e+06	1.22757e+06	1.11112e+06
FAHFA(20:1/27:0)	1.18108e+06	933308	1.29415e+06	3.18938e+06	4.13108e+06	1.32425e+06	53189.5	38702.1	37238.2	76776.2	97387.3	199284	486984	490196	329315	1.38211e+06	991106	1.37568e+06	2.72558e+06	2.46853e+06	2.35924e+06
FAHFA(22:4/6:0)	1.18816e+08	4.6531e+07	9.33849e+07	7.76489e+07	1.13305e+08	5.25696e+07	3.01208e+07	2.76886e+07	4.63063e+07	1.5215e+07	2.06016e+07	3.62596e+07	5.429e+07	9.20146e+07	1.57024e+08	1.91304e+07	2.17028e+07	2.84856e+07	3.67836e+07	2.95909e+07	6.02662e+07
FAHFA(22:5/7:0)	6.60378e+07	5.51853e+07	6.98323e+07	7.50034e+07	9.16967e+07	6.82259e+07	6.18395e+07	5.16806e+07	6.76512e+07	1.28213e+07	1.76115e+07	4.02409e+07	4.16965e+07	4.61853e+07	1.04152e+08	1.93539e+07	2.52061e+07	3.45456e+07	4.95087e+07	4.8581e+07	5.52898e+07
FAHFA(22:5/8:0)	2.74721e+07	300537	282139	29722.3	1.50858e+06	2.51071e+07	1.02562e+06	12739.1	1.47916e+07	2.76319e+06	238799	4.44384e+06	1.28599e+07	0	22958.4	0	75749.9	45859.5	20682.3	54627.3	26315.2
FAHFA(22:6/22:5)	7.17577e+06	5.21842e+06	3.79825e+06	6.94219e+06	1.72202e+07	9.69991e+06	4.72486e+06	2.8905e+06	2.3891e+06	1.15073e+06	2.56038e+06	3.8576e+06	1.24889e+07	7.97863e+06	8.2521e+06	3.15765e+06	1.98773e+06	2.30473e+06	4.64703e+06	4.83005e+06	6.33026e+06
Glycolithocholic	625361	79455	424556	433419	240520	64196.8	145034	249462	67188.2	44474.2	173422	68320.5	51604.9	36639.6	47806.8	166760	109864	266443	879746	656202	800949
HexCer-AP(t18:0/24:0)	1.08059e+06	697060	1.02255e+06	775522	850841	554028	1.57466e+06	917895	894219	743383	667495	654686	314352	428778	313138	344143	411167	476902	583409	552689	538540
HexCer-NDS(d20:0/16:1)	394391	82839.9	108017	0	41012.8	999918	98686.1	69941.8	36967.3	340109	91127.1	313587	64766.7	44865.7	192400	104947	35541.2	72919.3	0	85963.7	68686.1
HexCer-NDS(d24:0/16:1)	1.14041e+06	349619	542023	100178	457118	705687	290053	203266	366032	1.0433e+06	269994	317377	269227	618168	1.06474e+06	614834	269259	669844	338160	540600	1.13136e+06
HexCer-NS(d18:1/16:0)	1.14515e+06	1.41169e+06	1.09075e+06	1.35001e+06	2.10917e+06	1.65085e+06	2.67248e+06	1.97814e+06	2.05768e+06	687378	747879	657074	286621	475528	268331	475789	456828	499235	311005	355555	378189
HexCer-NS(d18:1/16:1)	1.2127e+06	627416	470596	493427	932881	523039	521739	436477	391714	182763	0	197874	445121	536191	445659	199239	143954	474631	487572	214417	350282
HexCer-NS(d18:1/18:0)	445263	416979	840591	592072	697567	310543	455721	395569	677616	0	0	0	28852.2	81623	106184	39643.2	252940	92947.8	103930	108165	143591
HexCer-NS(d18:1/22:0)	4.56333e+06	4.38051e+06	4.72534e+06	4.63353e+06	5.79275e+06	4.17096e+06	7.84342e+06	4.88634e+06	4.66039e+06	3.40439e+06	4.1105e+06	3.32203e+06	2.05944e+06	2.54767e+06	2.31253e+06	2.38464e+06	2.68619e+06	2.8983e+06	3.63221e+06	3.03579e+06	3.74733e+06
HexCer-NS(d18:1/23:0)	1.87568e+06	1.77789e+06	1.86973e+06	1.79573e+06	2.16554e+06	1.56392e+06	2.86428e+06	1.68065e+06	1.75051e+06	1.24702e+06	1.37358e+06	1.19557e+06	772671	950816	782624	838049	979023	991479	1.40362e+06	1.18667e+06	1.45838e+06
HexCer-NS(d18:1/24:0)	1.1474e+07	1.17189e+07	1.20732e+07	1.14475e+07	1.27577e+07	9.2462e+06	2.00857e+07	1.11843e+07	1.11608e+07	7.88241e+06	8.36343e+06	6.80329e+06	4.41121e+06	5.63384e+06	4.42268e+06	4.96257e+06	5.89967e+06	5.94322e+06	7.97414e+06	6.73551e+06	7.96035e+06
HexCer-NS(d18:1/24:1)	5.3437e+06	6.57248e+06	6.10977e+06	5.98604e+06	7.10902e+06	5.60141e+06	8.1349e+06	5.0803e+06	4.77734e+06	3.76499e+06	4.09192e+06	3.22339e+06	2.66795e+06	2.99019e+06	2.61492e+06	2.73879e+06	3.0705e+06	3.47891e+06	4.20306e+06	3.52105e+06	4.29887e+06
HexCer-NS(d18:2/24:0)	1.31874e+06	1.7802e+06	1.56643e+06	1.1872e+06	1.57455e+06	1.38245e+06	1.93224e+06	1.10372e+06	1.24006e+06	625345	681379	488256	705058	763755	676066	710998	654411	879901	1.16333e+06	1.03343e+06	1.10451e+06
HexCer-NS(d18:2/24:1)	683758	693686	913665	957800	1.06393e+06	1.42114e+06	1.06591e+06	467326	398213	355530	583819	343327	475370	433684	332296	525520	579727	485736	402870	456367	511578
lanosteryl	4.18466e+07	2.63699e+07	2.49792e+07	1.41435e+07	2.15041e+07	1.54129e+07	5.82823e+06	6.90198e+06	5.66194e+06	3.5692e+06	4.91098e+06	4.82726e+06	2.17843e+07	2.09566e+07	1.72206e+07	1.76736e+07	1.57213e+07	1.54186e+07	3.68838e+07	4.01095e+07	3.71478e+07
LPA(18:3)	2.55795e+06	125249	278829	567282	980742	130911	431721	931402	1.14939e+06	330471	208368	264561	201881	198348	483641	86814.2	197909	138116	244082	304915	396694
LPC(10:0)	7.03053e+07	3.93275e+07	4.60413e+07	4.62383e+07	4.08188e+07	3.48572e+07	4.14404e+09	4.04263e+09	3.06788e+09	3.30232e+07	3.50753e+07	2.25545e+07	3.67329e+08	2.90561e+08	2.27574e+08	4.09844e+07	4.22107e+07	3.75029e+07	4.81471e+07	5.84538e+07	4.70594e+07
LPC(12:0)	1.96963e+08	1.02884e+08	1.22907e+08	1.8378e+08	1.93048e+08	1.42203e+08	2.04752e+08	1.66117e+08	1.31592e+08	5.54237e+07	6.59332e+07	5.19232e+07	2.47377e+08	2.10207e+08	1.78489e+08	6.55471e+07	6.6466e+07	6.66785e+07	5.73587e+07	5.64335e+07	5.55221e+07
LPC(13:0)	1.6734e+07	6.3851e+06	1.01155e+07	7.27155e+07	7.95527e+07	5.88797e+07	1.02133e+06	1.15595e+06	245109	3.26583e+06	4.2213e+06	3.44079e+06	1.24149e+07	9.37151e+06	8.96656e+06	3.14714e+06	3.44589e+06	3.52352e+06	3.47834e+06	3.8582e+06	3.73697e+06
LPC(14:0)	5.50411e+08	3.19671e+08	3.57033e+08	1.62844e+08	2.13548e+08	1.61955e+08	3.2648e+07	2.29988e+07	2.52537e+07	2.2039e+09	2.34436e+09	2.1981e+09	4.13462e+08	3.69682e+08	3.59785e+08	9.67925e+07	9.58748e+07	1.02068e+08	2.06207e+08	2.17554e+08	1.87314e+08
LPC(14:1)	6.34473e+07	4.67279e+07	5.90731e+07	8.86892e+07	7.76557e+07	6.04281e+07	1.74088e+07	1.0376e+07	8.23481e+06	3.01373e+08	3.42969e+08	2.59433e+08	5.5502e+07	5.41249e+07	6.20782e+07	1.19334e+07	1.25922e+07	1.35006e+07	3.3037e+07	4.01492e+07	2.7745e+07
LPC(15:0)	6.02839e+07	1.63596e+07	3.05668e+07	1.2996e+07	3.59689e+07	3.98138e+07	8.97732e+06	6.99742e+06	1.13723e+06	2.70069e+07	2.66976e+07	2.12994e+07	3.66394e+07	1.858e+07	1.04365e+08	1.4861e+07	2.76437e+07	3.38954e+07	4.80391e+07	2.20335e+07	5.03415e+07
LPC(15:1)	4.19913e+07	2.79295e+07	2.61664e+07	4.63547e+07	5.57807e+07	4.29548e+07	1.29266e+07	1.27435e+07	1.05419e+07	1.16825e+08	8.91166e+07	7.72555e+07	3.94383e+07	3.29499e+07	2.85092e+07	1.34548e+07	1.30157e+07	1.05774e+07	2.54133e+07	3.14316e+07	2.13581e+07
LPC(16:0)	1.14964e+09	7.12517e+08	8.64131e+08	5.36054e+08	5.94017e+08	5.2954e+08	2.06874e+08	1.3966e+08	1.19682e+08	2.50246e+08	3.29108e+08	2.84972e+08	5.7031e+08	5.36509e+08	4.65686e+08	2.61401e+08	2.5993e+08	2.5699e+08	5.79205e+08	6.42917e+08	4.96545e+08
LPC(16:1)	2.88386e+09	1.75041e+09	1.81764e+09	1.88683e+09	2.1223e+09	1.70789e+09	5.14598e+08	4.37911e+08	3.66154e+08	4.1312e+09	4.10566e+09	3.71347e+09	1.70806e+09	1.58424e+09	1.46708e+09	6.91833e+08	7.10865e+08	7.13019e+08	1.27976e+09	1.43438e+09	1.21789e+09
LPC(17:0)	1.73831e+08	3.3504e+07	1.13927e+08	1.86246e+08	2.38865e+08	1.77574e+08	5.5329e+07	8.52454e+06	4.8074e+06	2.42375e+07	2.93285e+07	2.95915e+07	5.11628e+07	5.62613e+07	7.36477e+07	3.18394e+07	1.81648e+07	2.06723e+07	8.1571e+07	7.30738e+07	1.31412e+07
LPC(17:1)	4.63587e+08	2.71955e+08	2.96402e+08	3.93662e+08	4.51662e+08	3.53666e+08	1.80806e+08	1.60205e+08	8.12218e+07	9.10399e+07	9.3761e+07	8.40409e+07	2.57825e+08	2.38996e+08	2.25895e+08	1.95378e+08	2.02156e+08	1.94021e+08	2.99084e+08	3.23036e+08	2.78836e+08
LPC(17:2)	5.93533e+08	3.54591e+08	3.77491e+08	4.06209e+08	3.93532e+08	3.11633e+08	1.38268e+08	1.1327e+08	9.79701e+07	1.35027e+08	1.39176e+08	1.12111e+08	3.67206e+08	2.99765e+08	2.87661e+08	1.39253e+08	1.38715e+08	1.38331e+08	2.32102e+08	2.491e+08	2.10878e+08
LPC(18:0)	6.12613e+08	3.50485e+08	5.28985e+08	4.36759e+08	7.81109e+08	5.23714e+08	1.49893e+08	1.28951e+08	1.85564e+08	3.59038e+07	4.47713e+07	9.16427e+06	3.14067e+08	1.88072e+08	3.10856e+08	1.33789e+08	1.44745e+08	1.943e+08	3.59332e+08	2.93703e+08	4.08587e+08
LPC(18:1)	1.10616e+11	9.8388e+10	1.02455e+11	6.82482e+10	9.55189e+10	7.37036e+10	4.56926e+10	4.83105e+10	4.18192e+10	2.29603e+10	2.33592e+10	2.12401e+10	5.63222e+10	5.53615e+10	5.04242e+10	6.89684e+10	6.78429e+10	6.4317e+10	7.61199e+10	3.31579e+10	8.21462e+10
LPC(18:2)	4.30655e+10	2.61485e+10	2.69024e+10	1.96569e+10	2.27372e+10	1.79047e+10	1.22029e+10	1.11562e+10	9.1383e+09	7.35316e+09	7.26946e+09	6.41839e+09	1.79336e+10	1.67479e+10	1.52931e+10	1.22046e+10	1.26994e+10	1.22028e+10	1.64981e+10	1.84302e+10	1.57112e+10
LPC(18:3)	2.89398e+08	1.8181e+08	1.77405e+08	2.01695e+08	2.0089e+08	1.70764e+08	1.10786e+09	1.01819e+09	7.82557e+08	9.20515e+07	1.07723e+08	8.2084e+07	1.26212e+08	9.94114e+07	8.69725e+07	1.03048e+08	1.06665e+08	1.03007e+08	1.10407e+08	1.15948e+08	9.30579e+07
LPC(19:0)	6.58912e+06	3.91315e+06	5.27902e+06	7.55259e+06	1.50539e+07	9.71122e+06	2.30924e+06	2.54899e+06	2.95908e+06	488537	801798	739168	3.78107e+06	3.73951e+06	4.18994e+06	2.0061e+06	2.01341e+06	2.03207e+06	3.3742e+06	3.67349e+06	3.62577e+06
LPC(20:0)	9.4488e+06	9.09639e+06	1.0952e+07	1.32006e+07	2.08066e+07	1.42872e+07	6.04038e+06	6.98711e+06	7.50391e+06	1.44771e+06	1.89493e+06	2.09522e+06	1.26157e+07	3.08646e+06	7.08995e+06	3.92197e+06	3.91439e+06	4.2869e+06	7.34006e+06	7.85969e+06	8.11404e+06
LPC(20:1)	9.92615e+08	5.98178e+08	6.7732e+08	8.44814e+08	9.41809e+08	7.17027e+08	6.43038e+08	5.37309e+08	1.8964e+08	1.08424e+08	1.43274e+08	7.26058e+07	3.99814e+08	3.1532e+08	3.43991e+08	4.56425e+08	2.81168e+08	4.62726e+08	5.81144e+08	6.13263e+08	3.85094e+08
LPC(20:2)	5.64125e+08	3.543e+08	3.63249e+08	5.90493e+08	6.8019e+08	5.05148e+08	6.14397e+08	6.30467e+08	4.95728e+08	1.22685e+08	1.33662e+08	1.19693e+08	2.39444e+08	2.16877e+08	2.07849e+08	2.13159e+08	2.25271e+08	2.19522e+08	2.36336e+08	2.62841e+08	2.31532e+08
LPC(20:3)	8.34714e+08	1.20109e+09	1.21058e+09	1.84813e+09	1.915e+09	1.6011e+09	1.4758e+09	6.66988e+08	1.09858e+09	5.86257e+08	6.34699e+08	5.41348e+08	1.00471e+09	8.75437e+08	7.64243e+08	5.98671e+08	6.3713e+08	5.78369e+08	8.2176e+08	9.28947e+08	7.59953e+08
LPC(20:4)	1.08979e+09	6.94769e+08	5.96405e+08	6.87561e+08	5.93228e+08	5.20054e+08	8.90906e+08	8.07426e+08	5.90851e+08	3.49567e+08	3.38359e+08	2.55711e+08	3.88428e+08	3.11088e+08	2.77888e+08	3.0508e+08	3.04774e+08	2.80267e+08	3.7515e+08	4.62644e+08	3.21822e+08
LPC(20:5)	4.06555e+07	2.6892e+07	2.38729e+07	2.49901e+07	1.48292e+07	1.37828e+07	2.10611e+07	1.5795e+07	9.82837e+06	8.67833e+06	9.83145e+06	4.88471e+06	1.20928e+07	8.43569e+06	8.10248e+06	6.00495e+06	7.39882e+06	5.22694e+06	1.18319e+07	1.26916e+07	8.17904e+06
LPC(22:0)	8.93649e+06	5.46702e+06	6.04815e+06	8.05488e+06	8.98458e+06	7.86869e+06	4.96836e+06	4.01283e+06	3.21611e+06	1.8658e+06	2.41045e+06	2.10667e+06	1.32441e+07	1.03555e+07	8.91653e+06	757199	776502	361427	793103	1.63739e+06	1.40417e+06
LPC(22:1)	3.53611e+07	6.89686e+06	2.48225e+07	5.34772e+07	6.28912e+07	1.80355e+07	2.24199e+07	8.08286e+06	1.45708e+07	7.12159e+06	9.05739e+06	8.46393e+06	8.90807e+06	1.32831e+07	2.60904e+06	7.47968e+06	1.3509e+06	2.18301e+06	1.60175e+07	1.66896e+07	5.52e+06
LPC(22:2)	4.13632e+06	7.49721e+06	1.82696e+06	1.70927e+07	1.58964e+07	1.24898e+07	1.21522e+07	7.85708e+06	6.93813e+06	2.81479e+06	3.83662e+06	3.04162e+06	6.1334e+06	1.08115e+06	5.52513e+06	3.57348e+06	3.68671e+06	3.8276e+06	6.87889e+06	1.26884e+06	5.89352e+06
LPC(22:3)	7.40053e+07	1.16195e+07	4.8249e+07	1.41764e+08	1.41705e+08	1.11978e+08	4.20784e+07	3.64693e+07	5.715e+07	1.75481e+07	2.19807e+07	2.11897e+06	3.4978e+07	2.91177e+07	2.60513e+07	2.81726e+07	1.87923e+07	2.81555e+07	1.6491e+07	4.39545e+07	1.65783e+07
LPC(22:4)	4.33581e+08	2.7359e+08	2.7406e+08	6.84286e+08	6.7398e+08	5.54071e+08	4.09376e+08	4.28198e+08	3.12848e+08	1.22359e+08	1.33951e+08	1.10975e+08	8.20441e+07	4.12424e+07	9.08784e+07	4.56559e+07	1.62344e+08	1.59425e+08	1.44103e+08	1.8084e+08	2.07183e+08
LPC(22:5)	2.31112e+10	1.69725e+10	1.47357e+10	2.97535e+10	4.06677e+10	1.3588e+10	1.72772e+10	1.95106e+10	1.5087e+10	1.10409e+10	1.07213e+10	9.3687e+09	1.78096e+10	1.74489e+10	1.36529e+10	1.1728e+10	1.1212e+10	1.06294e+10	1.45389e+10	1.75217e+10	1.4285e+10
LPC(22:6)	4.42056e+09	2.72449e+09	2.54297e+09	5.11132e+09	5.02865e+09	4.26773e+09	3.49193e+09	3.21781e+09	2.24392e+09	1.23381e+09	1.25399e+09	1.05107e+09	2.6173e+09	2.21457e+09	1.63046e+09	1.54836e+09	1.61267e+09	1.53801e+09	2.35693e+09	2.70594e+09	2.05571e+09
LPC(24:0)	6.86125e+06	7.72452e+06	9.38268e+06	1.1341e+07	1.49731e+07	8.6212e+06	1.89406e+07	1.8227e+07	1.12073e+07	4.25419e+06	5.29666e+06	6.97751e+06	1.3353e+07	1.44612e+07	1.10442e+07	821124	170143	1.14574e+06	2.25273e+06	1.24438e+06	1.9948e+06
LPC(24:1)	4.12203e+07	2.58507e+06	2.92453e+07	7.20136e+07	8.11924e+07	6.6906e+07	4.63624e+07	3.65802e+07	3.15923e+07	2.18416e+07	2.71463e+07	2.49569e+07	2.25198e+07	2.01375e+07	1.88349e+07	1.23652e+07	1.23203e+07	1.26871e+07	2.57286e+07	2.61029e+07	2.1585e+07
LPC(26:0)	4.64689e+06	3.21269e+06	3.09927e+06	3.34889e+06	4.19908e+06	1.72114e+06	4.12074e+06	2.97671e+06	3.4531e+06	611659	1.34391e+06	482505	1.56793e+06	1.76125e+06	2.6959e+06	727589	1.00375e+06	1.31926e+06	2.46483e+06	2.35561e+06	2.86753e+06
LPC(8:0)	8.25755e+07	5.57172e+07	4.01932e+07	3.32412e+07	1.19499e+07	2.30463e+07	1.87367e+07	1.33809e+07	9.15566e+06	3.27333e+07	2.6327e+07	9.58656e+06	2.12517e+07	1.47362e+07	9.90098e+06	3.03667e+07	3.08937e+07	2.03848e+07	2.86336e+07	4.21877e+07	1.71369e+07
LPC(O-16:0)	6.04798e+07	9.18924e+07	1.55454e+08	5.27262e+07	1.39283e+08	1.21116e+08	4.51397e+07	2.66227e+07	8.25657e+07	6.04777e+07	9.38459e+07	1.31532e+08	8.88462e+07	1.12326e+08	1.57856e+08	4.27939e+07	4.24207e+07	7.03403e+07	7.22136e+07	6.58839e+07	9.91435e+07
LPC(O-16:1)	1.99565e+08	1.22064e+08	8.8327e+07	1.2208e+08	3.38217e+08	2.19398e+08	8.53021e+07	2.46831e+07	1.06148e+08	1.48471e+07	4.68418e+07	1.60994e+07	6.43338e+07	1.81126e+08	1.84625e+08	8.43193e+07	1.15106e+07	9.60107e+07	1.38744e+08	1.3163e+08	6.31573e+07
LPC(O-18:1)	9.62501e+07	5.63833e+07	8.35078e+07	8.9475e+07	1.74036e+08	1.15589e+08	5.20201e+07	1.45409e+07	3.03703e+07	1.46247e+07	2.76169e+06	2.89248e+07	7.26201e+07	7.56208e+07	8.5897e+07	2.96511e+07	2.60431e+07	1.58001e+07	4.83751e+07	5.0259e+07	6.957e+06
LPC(O-20:0)	2.3437e+07	1.28859e+07	1.84082e+07	1.31681e+07	3.67271e+07	2.30566e+07	1.36061e+07	1.43226e+07	1.93834e+07	5.38532e+06	7.03129e+06	9.47543e+06	2.51666e+07	1.53057e+07	1.80765e+07	7.31225e+06	4.3009e+06	1.2202e+07	9.4971e+06	9.49236e+06	1.75282e+07
LPC(O-20:1)	1.69038e+07	9.76892e+06	1.22341e+07	1.35685e+07	2.39878e+07	1.78493e+07	1.23151e+07	1.27648e+07	1.11202e+07	7.31311e+06	9.86354e+06	1.00073e+07	1.0564e+07	9.26909e+06	1.9677e+07	8.46921e+06	8.24514e+06	2.30749e+06	6.63345e+06	1.72254e+07	1.62075e+07
LPC(O-22:0)	7.40422e+07	3.77633e+07	8.96323e+07	5.91413e+07	1.00279e+08	3.71796e+07	9.26706e+07	6.14415e+07	8.55171e+07	1.56874e+07	1.60185e+07	1.93985e+07	6.8498e+07	2.53253e+07	4.57246e+07	3.38522e+07	4.31203e+07	3.87882e+07	1.06771e+07	6.69942e+07	5.88333e+07
LPC(O-22:1)	8.32292e+06	5.33118e+06	6.27889e+06	5.48542e+06	9.52201e+06	7.26571e+06	4.94975e+06	5.05932e+06	4.33902e+06	650905	1.72376e+06	1.83794e+06	4.72701e+06	3.24547e+06	3.78182e+06	2.40648e+06	1.75607e+06	1.57149e+06	2.01993e+06	1.57148e+06	3.154e+06
LPC(P-16:0)	7.34888e+06	1.10743e+07	2.01842e+07	1.05843e+07	8.38566e+06	1.82998e+07	6.55782e+06	4.63649e+06	6.53728e+06	2.00369e+06	3.53763e+06	5.35781e+06	8.57056e+06	1.79019e+06	1.06807e+07	4.31787e+06	3.58582e+06	6.48218e+06	6.20934e+06	5.57637e+06	1.15047e+07
LPC(P-16:1)	1.49095e+07	8.85513e+06	1.01072e+07	7.05141e+06	1.32034e+07	6.93926e+06	4.73764e+06	2.30128e+06	3.96152e+06	5.90085e+06	6.09765e+06	4.95762e+06	1.00955e+07	8.82257e+06	1.04631e+07	7.08537e+06	5.25818e+06	5.01357e+06	5.86495e+06	9.56239e+06	8.47361e+06
LPE(12:0)	5.19045e+06	5.22032e+06	4.8652e+06	4.41833e+06	4.3697e+06	5.84749e+06	3.78544e+07	3.53942e+07	3.00859e+07	9.26395e+06	8.64069e+06	6.89464e+06	1.22229e+07	1.23728e+07	1.04697e+07	4.88131e+06	4.45773e+06	4.0746e+06	639396	3.33618e+06	3.34123e+06
LPE(14:0)	3.20887e+06	5.76966e+06	2.79828e+06	5.31885e+06	5.15684e+06	7.27419e+06	7.24141e+06	6.88184e+06	6.12917e+06	2.17573e+07	1.86503e+07	1.48271e+07	1.14565e+07	4.38247e+06	6.25407e+06	3.79851e+06	2.78707e+06	3.79608e+06	2.85208e+06	2.80738e+06	2.69992e+06
LPE(16:0)	4.77356e+07	4.37703e+07	5.84146e+07	1.42381e+07	3.01028e+07	3.26118e+07	5.69335e+06	4.87874e+06	8.36481e+06	1.77446e+07	1.37363e+07	1.86363e+07	2.84078e+07	6.24862e+07	7.83548e+07	3.50292e+07	1.95842e+07	4.33093e+07	4.91366e+07	5.41617e+07	8.82608e+07
LPE(16:1)	1.01321e+08	1.13646e+08	9.81127e+07	6.16334e+07	5.8477e+07	8.56923e+07	1.25768e+07	1.71628e+07	1.04349e+07	9.16661e+08	7.09172e+08	6.45525e+08	1.32051e+08	1.23479e+08	1.12499e+08	6.11833e+07	5.32295e+07	4.44942e+07	6.30029e+07	7.13291e+07	6.0618e+07
LPE(17:1)	4.70543e+07	5.01128e+07	4.27394e+07	3.33386e+07	3.53389e+07	4.41457e+07	1.57281e+07	2.17213e+07	1.05879e+07	3.80237e+07	3.26615e+07	2.9142e+07	5.85261e+07	5.04555e+07	5.62641e+07	4.19468e+07	3.91966e+07	3.19218e+07	4.71719e+07	5.496e+07	4.84715e+07
LPE(17:2)	3.96808e+07	4.45202e+07	2.96009e+07	4.06242e+07	3.14586e+07	4.18838e+07	1.26159e+07	1.64949e+07	1.62573e+07	6.66289e+07	5.67838e+07	3.79114e+07	5.09063e+07	3.80121e+07	4.09471e+07	2.08916e+07	2.00344e+07	1.46821e+07	2.3371e+07	2.7498e+07	2.22285e+07
LPE(18:0)	1.78228e+08	1.67172e+08	2.82293e+08	8.35378e+07	1.76453e+08	1.89663e+08	2.94412e+07	1.97027e+07	3.27604e+07	9.59331e+06	1.09244e+07	1.76897e+07	1.4022e+08	1.84162e+08	1.62228e+08	6.19906e+07	6.81686e+07	1.04895e+08	2.10061e+08	1.38888e+08	2.46137e+08
LPE(18:1)	4.57493e+09	4.97701e+09	4.00569e+09	1.4096e+09	1.20943e+09	1.64953e+09	1.18982e+09	1.15302e+09	1.12587e+09	1.70144e+09	1.40679e+09	9.91529e+08	2.94924e+09	2.52153e+09	2.5257e+09	3.02217e+09	2.87733e+09	2.59041e+09	3.09788e+09	3.68183e+09	2.91042e+09
LPE(18:2)	4.13352e+09	4.35787e+09	3.12124e+09	2.89668e+09	2.52238e+09	3.36788e+09	1.87917e+09	2.15053e+09	1.95051e+09	3.96931e+09	3.05053e+09	2.73377e+09	3.8322e+09	3.10673e+09	3.41303e+09	2.89691e+09	2.77338e+09	2.21033e+09	2.51252e+09	3.17115e+09	2.5275e+09
LPE(18:3)	1.43082e+07	1.96901e+07	1.29814e+07	1.99323e+07	1.67303e+07	2.29841e+07	1.41443e+08	1.47882e+08	1.25949e+08	5.00862e+07	3.97139e+07	3.0309e+07	1.49044e+07	1.13277e+07	1.08727e+07	1.68538e+07	1.57887e+07	1.1138e+07	1.07906e+07	1.13791e+07	8.74858e+06
LPE(20:1)	3.42154e+07	3.68873e+07	1.66063e+07	3.11234e+07	3.10032e+07	3.91935e+07	1.70594e+07	2.30692e+07	2.21731e+07	3.37026e+06	1.38769e+07	1.36389e+07	2.21002e+07	1.87646e+07	1.73769e+07	3.54667e+07	3.52514e+07	3.31281e+07	5.41204e+06	3.37194e+07	1.2709e+07
LPE(20:2)	4.10562e+07	4.3485e+07	3.46153e+07	4.3674e+07	4.15459e+07	5.62755e+07	3.99764e+07	1.01294e+07	7.02439e+06	1.20682e+07	3.06831e+07	2.78471e+07	3.4371e+07	2.71844e+07	2.65867e+07	3.46307e+07	7.64285e+06	2.9111e+07	1.51065e+07	3.32871e+07	2.74945e+07
LPE(20:3)	4.68812e+07	4.69367e+07	4.15317e+07	9.57903e+07	8.15764e+07	1.39336e+08	9.10706e+07	8.35197e+07	7.14411e+07	8.32352e+07	7.44655e+07	5.50472e+07	5.55252e+07	5.15539e+07	4.04853e+07	3.6974e+07	3.63086e+07	3.45393e+07	2.83745e+07	4.05227e+07	3.66889e+07
LPE(20:4)	1.48517e+07	1.50007e+07	1.10099e+07	1.65677e+07	2.44641e+07	2.94713e+07	2.9531e+07	3.32363e+07	2.47794e+07	2.28976e+07	1.79849e+07	1.79066e+07	1.36805e+07	1.2237e+07	1.62186e+06	1.30623e+07	1.32614e+07	4.18433e+06	1.211e+07	1.18338e+07	1.30082e+07
LPE(22:1)	1.3453e+07	9.31113e+06	1.20822e+07	9.75688e+06	1.72255e+07	1.02234e+07	1.04602e+07	8.22944e+06	6.1789e+06	2.64454e+06	3.48399e+06	2.19458e+06	1.35812e+07	4.25091e+06	1.21089e+07	1.31554e+07	2.44164e+06	1.02549e+07	9.9983e+06	1.30536e+07	1.09633e+07
LPE(22:3)	266463	328531	281778	818561	806886	993073	658309	875387	595365	320717	293882	290269	350325	262764	239157	291229	354242	312202	343540	409803	328836
LPE(22:4)	1.12352e+07	2.11595e+06	9.22005e+06	3.3284e+07	2.19522e+07	2.59066e+07	2.60709e+07	2.73485e+07	2.18714e+07	2.0276e+07	2.52757e+06	2.6237e+06	4.95494e+06	1.08892e+06	7.66927e+06	1.31954e+07	1.22802e+07	1.09126e+07	1.71113e+06	1.54645e+07	3.51969e+06
LPE(22:5)	4.25379e+07	4.79321e+07	4.06202e+07	1.47752e+08	1.56983e+08	2.20822e+08	1.02709e+08	1.08321e+08	9.26332e+07	9.01994e+07	7.58142e+07	8.21466e+07	9.17425e+07	8.52484e+07	6.16814e+07	4.09848e+07	4.47296e+07	3.64783e+07	4.84913e+07	4.88611e+07	5.77743e+07
LPE(22:6)	5.82789e+07	4.7887e+07	5.25916e+07	1.93577e+08	2.41232e+08	3.28009e+08	1.6728e+08	2.09757e+08	1.69411e+08	1.03357e+08	9.0039e+07	8.15345e+07	8.76033e+07	6.19789e+07	6.70262e+07	6.99209e+07	6.81931e+07	5.20819e+07	6.38618e+07	7.18862e+07	6.5419e+07
LPE(24:0)	241293	152110	121876	113298	280599	194258	275053	242010	428746	74419.1	73681.7	121776	341396	369334	327783	171189	177297	242567	408252	290426	508527
LPE(26:0)	3.38334e+06	3.09682e+06	2.90816e+06	4.47546e+06	4.8815e+06	6.6383e+06	1.03413e+07	1.16345e+07	1.23697e+07	4.4793e+06	4.7247e+06	4.77863e+06	2.98955e+07	1.9391e+07	1.73995e+07	1.72992e+06	1.60445e+06	1.20776e+06	1.56456e+06	1.5179e+06	1.49208e+06
LPE(P-16:0)	1.06929e+09	1.09437e+09	1.43125e+09	4.92436e+08	1.31008e+09	1.53495e+09	1.11284e+08	9.42558e+07	1.27286e+08	3.82604e+08	5.61819e+08	1.25984e+09	2.14588e+09	2.32825e+09	1.78506e+09	6.23349e+08	5.05956e+08	7.52977e+08	1.41598e+09	1.0656e+09	1.58103e+09
LPE(P-16:1)	4.10895e+07	3.42161e+07	4.43132e+07	1.53195e+07	8.06904e+07	1.03218e+08	2.75647e+07	2.18379e+07	2.85548e+07	1.19184e+08	1.78469e+08	1.58095e+08	4.2601e+07	5.02748e+07	2.21938e+07	1.3521e+07	2.07762e+07	2.60929e+07	3.85783e+07	1.93229e+07	2.88063e+07
LPE(P-18:0)	2.41565e+08	2.61435e+08	4.26149e+08	1.88224e+08	4.90371e+08	5.8857e+08	9.10692e+07	7.0379e+07	8.83335e+07	1.40084e+07	2.22981e+07	4.95569e+07	2.6444e+08	3.41601e+08	2.41127e+08	9.53028e+07	7.7917e+07	1.49753e+08	1.66465e+08	1.55714e+08	2.63008e+08
LPE(P-18:1)	9.36649e+08	1.07279e+09	8.12449e+08	2.10485e+08	2.66562e+08	3.1568e+08	1.54084e+08	1.40697e+08	7.46976e+07	2.49242e+08	2.40664e+08	2.11697e+08	4.51473e+08	3.78552e+08	2.17255e+08	5.04361e+08	5.02079e+08	4.44937e+08	6.59948e+08	7.84314e+08	6.22498e+08
LPE(P-20:0)	5.29764e+06	4.06239e+06	4.28044e+06	4.38389e+06	5.42103e+06	7.58505e+06	4.61912e+06	4.21727e+06	4.30848e+06	2.90392e+06	5.10624e+06	3.10139e+06	8.42754e+06	8.11953e+06	7.32449e+06	2.43636e+06	1.8515e+06	3.44986e+06	7.15935e+06	6.80248e+06	4.23688e+06
LPE(P-22:0)	2.19732e+06	2.28748e+06	1.79242e+06	1.31207e+06	2.24603e+06	3.2403e+06	1.28306e+06	1.53291e+06	1.61757e+06	1.10544e+06	1.16446e+06	1.51086e+06	1.43755e+06	1.45765e+06	1.21613e+06	960321	1.21048e+06	1.26072e+06	1.6145e+06	1.541e+06	1.63981e+06
LPI(16:0)	1.0227e+07	1.21389e+07	2.52112e+06	1.25891e+07	5.33322e+06	8.10055e+06	5.10796e+06	3.29198e+06	3.30253e+06	3.87096e+06	2.26164e+06	1.08177e+06	4.39955e+06	1.92517e+06	1.67026e+06	2.89296e+06	4.18558e+06	1.26264e+06	8.19355e+06	1.15214e+07	2.58512e+06
LPI(16:1)	4.49337e+06	5.2101e+06	1.07366e+06	8.10757e+06	4.50809e+06	5.62626e+06	6.81386e+06	2.39948e+06	2.11403e+06	2.10139e+07	1.36419e+07	929620	1.55129e+06	636950	118529	4.17031e+06	3.65759e+06	1.42294e+06	1.38599e+07	2.20039e+07	2.00803e+06
LPI(18:1)	2.40539e+08	4.17422e+08	7.92316e+07	2.93297e+08	7.03569e+06	5.65937e+07	4.79603e+08	8.08643e+07	1.72146e+08	6.61842e+07	3.99857e+07	972413	4.55997e+07	5.49512e+06	1.15894e+06	6.71642e+08	5.106e+08	1.55952e+08	1.52776e+09	2.13873e+09	1.55157e+08
LPI(18:2)	3.26903e+08	5.62193e+08	1.21074e+08	5.32718e+08	1.18186e+07	1.09204e+08	8.21835e+08	1.30763e+08	2.53431e+08	2.05427e+08	1.3158e+08	2.2731e+06	1.07251e+08	1.17442e+07	4.21575e+06	5.43613e+08	4.23549e+08	1.23641e+08	1.68491e+09	2.50932e+09	1.55727e+08
LPI(18:3)	664585	1.30139e+06	50089.3	1.12543e+06	103633	453080	4.026e+07	6.10373e+06	1.23418e+07	1.43667e+06	747634	0	347811	220490	162930	1.7666e+06	1.57e+06	159166	4.44629e+06	7.2199e+06	425905
LPI(20:3)	1.26393e+06	3.66283e+06	578273	5.92468e+06	142392	1.03496e+06	1.95329e+07	1.31068e+06	4.73007e+06	2.24619e+06	718445	0	478597	89047	0	5.512e+06	4.34065e+06	1.39164e+06	1.77546e+07	2.55254e+07	1.40506e+06
LPI(20:4)	1.66097e+06	2.8541e+06	234746	4.89944e+06	165921	1.06005e+06	1.63469e+07	2.29961e+06	3.64019e+06	2.12619e+06	1.3701e+06	0	365919	0	0	4.8793e+06	3.04495e+06	922306	1.40433e+07	2.15427e+07	254838
LPI(24:0)	3.66074e+06	3.3083e+06	1.62947e+06	4.71898e+06	544780	1.31635e+06	1.66238e+06	654032	706734	595312	665455	185263	874743	267260	177283	763469	1.41407e+06	818351	2.65957e+06	2.79561e+06	875505
MGDG(14:0_18:1)	278419	334674	211119	0	49679	36282.1	392932	574565	368569	0	0	0	170976	35019	144599	180138	83077.4	201772	26681.1	272051	143594
MGDG(15:0_18:3)	1.1269e+07	1.97661e+07	1.25268e+07	7.58436e+06	1.91729e+07	3.23682e+07	1.29299e+07	3.19756e+07	3.11234e+07	1.89832e+07	2.13704e+07	3.47775e+06	1.73024e+07	1.47956e+07	1.11491e+07	2.15524e+07	1.89831e+07	1.90397e+07	1.57233e+07	1.90194e+07	1.59238e+07
MGDG(16:1_17:2)	1.1269e+07	1.44554e+07	1.17431e+07	9.94438e+06	9.72406e+06	1.30579e+07	1.32462e+07	1.3223e+07	1.08817e+07	1.86291e+07	9.49412e+06	8.81731e+06	4.40512e+06	5.18592e+06	3.52213e+06	6.32225e+06	3.84742e+06	5.96785e+06	4.38527e+06	6.34407e+06	5.04078e+06
MGDG(18:2_20:4)	71130.3	53799.2	105872	96987.7	70348.5	12326.5	30679.7	54237.8	7224.37	0	6710.48	13843	5302.11	3668.17	13841.6	140219	69307.4	104624	366686	344387	368696
MMPE(16:0_18:1)	6.39382e+07	6.75648e+06	1.89321e+07	8.45636e+06	4.81304e+06	3.5288e+06	1.37e+07	3.72039e+06	8.30987e+06	4.395e+07	3.09718e+07	3.81751e+07	5.63007e+07	5.16731e+07	8.56635e+07	1.43959e+07	8.05761e+07	4.14099e+07	4.73374e+07	3.17173e+07	6.16198e+07
MMPE(16:0_18:2)	57644	67904	56168.8	438498	304980	213859	6628.75	3000.9	3152.65	3467.78	10642.1	9488.84	2157.36	13333.1	15365.5	42622.2	44450	45121.5	58215.8	67647.9	49703.1
MMPE(16:1_18:1)	256371	197042	266921	498218	453585	253889	91608.7	158002	109400	13148.3	0	0	29234.4	17387.1	81927.3	44872.9	69916.4	113824	123801	69162.9	36015.2
MMPE(17:0_17:0)	4.6581e+07	5.10241e+06	1.34306e+07	7.54322e+06	4.64768e+06	2.78602e+06	1.02592e+07	3.1152e+06	7.00419e+06	1.29163e+07	9.31331e+06	1.13771e+07	2.54923e+07	2.31052e+07	3.98555e+07	1.12656e+07	6.66909e+07	3.48444e+07	3.62397e+07	2.55884e+07	4.63967e+07
MMPE(17:1_18:0)	1.53175e+06	766244	2.53392e+06	681196	669830	413919	651550	420702	355668	340158	293846	336965	224862	134214	503108	273436	184780	202281	253344	98937	368447
MMPE(17:1_18:1)	6.48799e+06	1.76607e+06	1.00353e+07	3.35816e+06	3.21187e+06	1.0993e+06	2.22837e+06	2.4767e+06	1.92527e+06	225253	0	454772	156136	151584	5.06324e+06	598343	0	88775.6	239944	781059	421236
MMPE(17:2_18:0)	8.07954e+06	5.19113e+06	1.06169e+07	6.17708e+06	6.26092e+06	3.66577e+06	3.14488e+06	4.46955e+06	3.09039e+06	847948	753794	1.00567e+06	2.8598e+06	3.64249e+06	3.18952e+06	1.95111e+06	962976	1.02937e+06	1.88985e+06	2.46017e+06	4.08989e+06
MMPE(18:1_18:1)	507019	119229	347539	852714	725541	202822	3.61479e+06	827953	2.66143e+06	242288	174916	273159	216608	261979	539765	187945	1.17335e+06	581499	182075	631534	298206
MMPE(18:1_18:2)	2.80576e+06	1.81178e+06	4.15058e+06	4.70917e+06	4.22863e+06	2.73644e+06	4.34345e+06	6.72363e+06	6.9579e+06	1.85356e+06	1.48708e+06	2.31421e+06	1.83315e+06	2.13816e+06	3.17643e+06	1.55992e+06	1.3271e+06	1.7685e+06	1.68698e+06	2.57213e+06	2.22566e+06
MMPE(18:1_18:3)	1.28843e+07	1.36456e+07	1.09277e+07	1.81337e+06	2.36049e+06	2.93764e+06	745143	103891	892125	5.72558e+06	6.60391e+06	4.86413e+06	2.72949e+06	5.66069e+06	5.44008e+06	1.11569e+07	6.81454e+06	5.60577e+06	8.81667e+06	1.15698e+07	9.74201e+06
MMPE(18:2_18:2)	1.10355e+06	1.09995e+06	1.62804e+06	4.55783e+06	4.6023e+06	2.37896e+06	6.92294e+06	1.07742e+07	1.19684e+07	1.40925e+06	815906	1.45181e+06	1.22434e+06	1.77333e+06	2.30902e+06	1.45815e+06	870539	1.31736e+06	1.22476e+06	1.75452e+06	1.57051e+06
NeuAcalpha2-3Galbeta1-4Glcbeta-Cer(d34:1)	5.46752e+06	6.73434e+06	4.13817e+06	4.03278e+06	5.07016e+06	4.54609e+06	4.33706e+06	3.23139e+06	3.38421e+06	2.54379e+06	2.3406e+06	2.00632e+06	1.54143e+06	1.19736e+06	1.47732e+06	1.11775e+06	1.87334e+06	1.44616e+06	2.10248e+06	2.24498e+06	2.25221e+06
NeuAcalpha2-3Galbeta1-4Glcbeta-Cer(d36:1)	3.0918e+06	3.58105e+06	2.85673e+06	1.9651e+06	2.8896e+06	2.80531e+06	2.48e+06	1.80493e+06	1.86066e+06	1.29857e+06	1.03671e+06	742682	746233	750509	770392	614309	1.08148e+06	799667	1.12074e+06	1.07522e+06	1.11243e+06
OxCL(18:1_18:2_18:2_18:2(OH))	539323	293971	300693	103753	176521	134058	75303.1	244449	258007	1.5521e+06	1.64601e+06	1.44623e+06	249834	138780	485028	67701.7	374136	338554	303636	281239	364191
OxCL(18:2_18:2_18:2_18:3(OH))	540529	303393	289910	256482	246152	122336	48651.5	32958	47665.2	2.30917e+06	2.67797e+06	1.98799e+06	159198	198367	179769	11305.6	137217	159725	202368	145297	91967.3
OxLPC(15:0(CHO))	2.31526e+08	2.08234e+08	3.28577e+08	1.10429e+08	2.39792e+08	3.86593e+08	1.30433e+07	6.15208e+06	2.72447e+07	7.44148e+06	5.21728e+07	1.22281e+08	3.23526e+08	3.09867e+08	3.56744e+08	5.54006e+07	3.41284e+07	1.45637e+08	2.11752e+08	1.7142e+08	1.0773e+08
OxLPC(15:1(COOH))	9.59841e+06	2.16077e+06	6.41844e+06	4.41561e+06	5.67877e+06	3.4151e+06	1.17304e+06	1.37294e+06	1.07277e+06	1.58743e+07	2.00015e+07	1.53164e+07	5.32093e+06	4.00549e+06	6.49415e+06	1.64738e+06	1.79541e+06	1.7811e+06	2.53961e+06	3.14078e+06	2.45211e+06
OxLPC(15:2(CHO))	3.68588e+07	2.59637e+07	2.4567e+07	1.99195e+07	3.70593e+07	2.53478e+07	633269	1.36038e+06	1.07646e+06	9.04362e+07	1.03574e+08	1.2136e+08	2.5966e+07	1.57581e+07	1.93297e+07	9.34804e+06	4.98462e+06	7.561e+06	1.37205e+07	1.52993e+07	1.17744e+07
OxLPC(15:3(CHO))	1.69567e+06	1.53059e+06	1.2086e+06	1.22633e+06	1.21721e+06	1.55019e+06	0	0	0	1.27547e+07	1.39351e+07	1.60854e+07	1.35648e+06	807214	904757	55360.1	109673	50752.6	134710	194034	158182
OxLPC(16:1(CHO))	2.83047e+07	9.37164e+06	2.30159e+07	2.46055e+07	2.14457e+07	1.44118e+07	9.64554e+06	1.01071e+07	2.76287e+06	2.86833e+06	3.7924e+06	3.19483e+06	4.50573e+06	5.3468e+06	4.8531e+06	9.65443e+06	8.71936e+06	1.0412e+07	5.56617e+06	2.06592e+07	1.7422e+07
OxLPC(16:1(COOH))	1.64129e+08	1.97069e+08	1.05469e+08	3.92875e+07	4.16586e+07	2.63471e+07	5.07037e+07	2.50596e+07	2.79947e+07	1.2047e+07	1.43954e+07	1.23726e+07	7.47384e+07	7.734e+07	5.62507e+07	1.9972e+07	9.0963e+07	8.5458e+07	9.49568e+07	6.40906e+07	9.88536e+07
OxLPC(16:1(OH))	5.12051e+07	2.58196e+07	4.25283e+07	4.9069e+07	7.2055e+07	4.83976e+07	1.5586e+07	1.79793e+07	1.8909e+07	6.06426e+07	5.19073e+07	4.74527e+07	3.92322e+07	4.41481e+07	6.80736e+07	1.29551e+07	1.47514e+07	1.24759e+07	3.1466e+07	4.90844e+07	3.69632e+07
OxLPC(16:1(OOO))	257613	108907	173685	785541	482148	537494	1.09952e+06	1.3323e+06	842425	0	5534.35	0	185428	72801.5	173107	291233	283129	234994	364962	334167	145475
OxLPC(16:2(CHO))	3.59514e+07	1.49127e+07	2.56067e+07	1.08742e+07	1.97708e+07	1.57466e+07	1.26736e+07	1.50077e+07	1.51156e+07	1.6931e+07	1.53932e+07	5.66214e+06	7.70281e+06	6.90218e+06	1.09862e+07	7.64726e+06	7.14343e+06	1.09893e+07	1.30716e+07	1.50085e+07	1.73989e+07
OxLPC(16:2(COOH))	7.33955e+08	5.74545e+08	4.76544e+08	3.92772e+08	4.22563e+08	3.78914e+08	2.35002e+08	1.26912e+08	1.6963e+08	1.56624e+08	1.3949e+08	1.20471e+08	4.75028e+08	4.13782e+08	3.28328e+08	6.24221e+07	2.1471e+08	1.41388e+08	2.20595e+08	1.87763e+08	2.30304e+08
OxLPC(17:2(Ke))	1.9579e+09	1.28301e+09	1.28612e+09	8.34425e+08	1.30801e+09	9.95943e+08	2.86071e+08	3.56238e+08	2.86269e+08	1.22029e+08	1.70362e+08	1.77784e+08	7.57729e+08	4.39661e+08	6.39206e+08	8.38761e+08	6.77662e+08	8.02098e+08	9.04836e+08	1.14018e+09	9.7716e+08
OxLPC(17:2(KeOH))	1.0049e+09	6.77709e+08	6.43073e+08	4.5657e+08	6.8467e+08	5.21798e+08	1.86026e+08	2.60961e+08	1.90914e+08	2.49812e+08	2.60278e+08	2.6397e+08	6.53894e+08	4.13059e+08	6.11214e+08	4.19955e+08	3.5668e+08	3.83091e+08	4.88216e+08	5.89118e+08	5.34574e+08
OxLPC(17:2(OH))	1.08563e+07	8.50673e+06	1.38024e+07	1.60297e+07	2.20822e+07	1.11641e+07	1.45489e+07	1.13118e+07	1.12323e+07	1.11524e+07	8.8728e+06	5.81797e+06	8.06396e+06	1.71533e+07	2.55843e+07	1.28701e+06	6.25953e+06	2.8255e+06	1.01901e+07	1.31861e+07	1.15062e+07
OxLPC(17:2(OO))	6.21612e+08	4.41699e+08	4.13374e+08	2.68016e+08	4.36478e+08	3.28471e+08	1.01869e+08	1.41104e+08	1.10951e+08	4.09512e+07	5.49286e+07	6.19212e+07	2.41329e+08	1.48781e+08	2.19041e+08	2.71572e+08	2.24456e+08	2.58575e+08	2.94405e+08	3.61611e+08	3.16243e+08
OxLPC(17:4(CHO))	525778	588059	548188	768292	1.40083e+06	1.80396e+06	2.77962e+06	4.10148e+06	3.22949e+06	169882	179344	223685	426698	140694	33901.3	110348	199765	208041	36130.5	48602.9	40154.7
OxLPC(18:1(OH))	2.64569e+07	1.46762e+07	2.30784e+07	2.22613e+07	2.06887e+07	1.4859e+07	1.8701e+07	1.52791e+07	1.44475e+07	3.58527e+06	3.65775e+06	3.08305e+06	1.37888e+07	1.3316e+07	1.79815e+07	8.11651e+06	9.58854e+06	8.93986e+06	1.58787e+07	1.86541e+07	1.82714e+07
OxLPC(18:2(OH))	2.20213e+08	9.30943e+07	1.66365e+08	1.07903e+08	1.02913e+08	6.18039e+07	8.21324e+07	6.58353e+07	8.24762e+07	5.57104e+07	4.02224e+07	3.85813e+07	7.96482e+07	9.0556e+07	1.70027e+08	2.93551e+07	4.29391e+07	4.01539e+07	7.70598e+07	9.66754e+07	9.2366e+07
OxLPC(18:2(OOH))	8.0364e+07	4.68827e+07	1.21938e+08	8.64301e+07	6.84361e+07	1.62768e+07	4.28316e+07	4.3371e+07	3.43962e+07	2.83861e+07	2.54311e+07	1.54055e+07	3.10371e+07	3.61414e+07	7.76712e+07	1.48421e+07	2.04355e+07	2.12143e+07	3.97061e+07	3.82014e+07	3.9519e+07
OxLPC(18:2(OOO))	4.76564e+07	5.09234e+07	7.89656e+07	7.26294e+07	5.4781e+07	2.03678e+07	2.46634e+07	3.5895e+07	3.06877e+07	2.65342e+07	1.89394e+07	8.62111e+06	1.84315e+07	2.35706e+07	6.91366e+07	2.04686e+07	1.2087e+07	1.01463e+07	2.33408e+07	3.69286e+07	2.35935e+07
OxLPC(18:2(OOOO))	7.55704e+06	2.16246e+06	7.6195e+06	5.67209e+06	4.80705e+06	1.18818e+06	2.78888e+06	1.69605e+06	1.20657e+06	2.12566e+06	1.92177e+06	981166	1.50419e+06	2.40514e+06	4.26221e+06	2.43374e+06	2.54604e+06	3.01815e+06	4.3254e+06	7.57993e+06	2.04914e+06
OxLPC(18:3(OH))	5.73684e+07	2.58138e+07	4.60018e+07	2.43949e+07	2.62024e+07	1.39681e+07	2.25822e+07	1.5428e+07	2.50249e+07	1.225e+07	9.90822e+06	7.80499e+06	2.44449e+07	3.62109e+07	9.86038e+07	5.77657e+06	6.91645e+06	4.78844e+06	2.15631e+07	2.15057e+07	2.46406e+07
OxLPC(18:3(OO))	6.02846e+07	2.65008e+07	3.73947e+07	2.45605e+07	1.6749e+07	9.18987e+06	1.54207e+07	1.26952e+07	1.71271e+07	8.43295e+06	6.02865e+06	3.67921e+06	8.45734e+06	1.31089e+07	4.15749e+07	4.66648e+06	5.2324e+06	3.93083e+06	9.40469e+06	1.3391e+07	1.49038e+07
OxLPC(19:4(COOH))	187783	250522	364027	2.25711e+06	1.6847e+06	786968	1.29726e+06	1.70916e+06	1.17889e+06	0	0	0	371118	146306	184063	228249	132854	396589	191926	426445	491841
OxLPC(19:5(COOH))	9.78435e+06	6.67177e+06	5.93748e+06	2.31564e+07	1.55807e+07	1.03167e+07	1.8306e+07	1.24374e+07	1.53911e+07	8.48824e+06	6.40158e+06	4.03567e+06	2.24303e+06	4.1988e+06	7.40676e+06	1.38324e+06	4.99743e+06	2.68045e+06	5.57301e+06	9.19885e+06	5.59951e+06
OxLPC(20:3(OH))	1.23858e+07	9.67742e+06	1.1588e+07	1.54957e+07	1.37308e+07	9.96658e+06	9.85384e+06	9.47292e+06	7.89998e+06	4.37429e+06	4.55191e+06	3.24498e+06	8.19401e+06	6.35364e+06	8.62485e+06	4.1253e+06	4.22208e+06	3.90573e+06	6.81185e+06	7.81226e+06	7.71042e+06
OxLPC(20:4(OH))	1.84947e+07	1.01766e+07	1.36524e+07	1.52294e+07	1.32772e+07	9.89007e+06	1.29285e+07	6.66925e+06	1.0109e+07	4.53747e+06	6.10803e+06	4.9006e+06	8.5191e+06	8.20681e+06	9.6596e+06	3.09367e+06	1.56934e+06	3.37488e+06	6.83381e+06	4.08613e+06	2.34105e+06
OxLPC(20:4(OOH))	6.57538e+06	3.99251e+06	5.57131e+06	9.61904e+06	6.88424e+06	4.74431e+06	7.16761e+06	6.06792e+06	5.05904e+06	2.66498e+06	2.80578e+06	1.65726e+06	4.09841e+06	2.8975e+06	3.99766e+06	1.506e+06	1.43981e+06	1.4463e+06	3.08699e+06	2.89572e+06	3.00455e+06
OxLPC(22:1(OH))	2.35477e+07	1.66402e+07	1.81947e+07	1.57976e+07	3.00762e+07	4.88009e+07	4.40567e+06	1.74333e+07	1.32304e+07	1.38015e+07	2.60497e+07	1.89702e+07	3.07139e+06	1.22769e+07	1.18349e+07	1.79682e+06	9.38672e+06	9.45212e+06	1.77458e+07	1.74944e+07	2.65141e+06
OxLPC(22:3(OH))	1.94912e+07	9.82297e+06	9.60265e+06	4.8103e+07	3.51238e+07	2.33986e+07	2.129e+07	2.16526e+07	1.63598e+07	7.94878e+06	3.38151e+06	3.53447e+06	1.10228e+07	7.20291e+06	4.16953e+06	1.04024e+07	1.13531e+07	9.03701e+06	1.43538e+07	1.91693e+07	1.02718e+07
OxLPC(22:4(OH))	1.41798e+07	9.10237e+06	4.18547e+06	1.53884e+07	2.22212e+07	1.67194e+07	8.71343e+06	1.21738e+07	9.10436e+06	4.3098e+06	4.76907e+06	3.46948e+06	1.1508e+07	1.05564e+07	4.40152e+06	4.74903e+06	4.50436e+06	1.62493e+06	9.32213e+06	8.92027e+06	8.19134e+06
OxLPC(22:5(OH))	4.29475e+07	2.73606e+07	4.1802e+07	5.65282e+07	6.32107e+07	4.65055e+07	4.33813e+07	3.54393e+07	3.37736e+07	1.38785e+07	1.68263e+07	1.37683e+07	3.04067e+07	2.2511e+07	2.81213e+07	9.70422e+06	1.46548e+07	1.21778e+07	2.49726e+07	2.48705e+07	2.50081e+07
OxLPC(22:5(OO))	1.30597e+07	6.60323e+06	1.46031e+07	1.56722e+07	2.58914e+07	6.50013e+06	1.03301e+07	1.6812e+07	1.06293e+07	6.65001e+06	5.45807e+06	2.74029e+06	3.66633e+06	7.94366e+06	8.48655e+06	656223	739236	1.21828e+06	8.36755e+06	4.46145e+06	7.70197e+06
OxLPC(22:5(OOO))	3.48023e+07	1.26743e+07	3.38258e+07	7.70283e+07	9.87719e+07	4.23648e+07	6.2162e+07	7.60092e+07	8.79615e+07	3.96502e+07	2.70654e+07	2.37373e+07	3.49242e+07	3.70611e+07	7.59849e+07	1.0339e+07	1.75816e+07	1.56638e+07	3.08651e+07	4.88014e+07	3.95252e+07
OxLPC(22:6(Ke))	2.17367e+07	8.89315e+06	2.35044e+07	4.19207e+07	3.67896e+07	1.5363e+07	4.9799e+07	4.35458e+07	4.10855e+07	1.89877e+07	1.5832e+07	1.42607e+07	1.65893e+07	1.26192e+07	1.95233e+07	1.04793e+07	1.11758e+07	6.83079e+06	1.67413e+07	2.60434e+07	1.40876e+07
OxLPC(22:6(OH))	7.33081e+07	1.67136e+07	5.66673e+07	7.02616e+07	5.05511e+07	4.88535e+07	6.74578e+07	5.56879e+07	5.44994e+07	1.50268e+07	2.30859e+07	1.53151e+07	4.03128e+07	3.84571e+07	2.11589e+07	1.51292e+07	1.68379e+07	1.71317e+07	2.39211e+07	3.66275e+07	3.15077e+07
OxLPC(22:6(OO))	1.68835e+07	5.91366e+06	1.42807e+07	2.83747e+07	2.98212e+07	1.29776e+07	2.37489e+07	2.35526e+07	1.72327e+07	8.42418e+06	8.89079e+06	6.27571e+06	1.04951e+07	9.86357e+06	8.14013e+06	3.52395e+06	4.72406e+06	3.89905e+06	1.01398e+07	1.06268e+07	9.5407e+06
OxLPC(22:6(OOO))	4.26576e+07	1.68078e+07	4.75622e+07	8.84612e+07	1.05407e+08	4.10881e+07	8.69371e+07	8.7787e+07	1.06192e+08	5.51566e+07	3.52662e+07	2.8901e+07	3.36926e+07	3.15754e+07	7.177e+07	1.43565e+07	1.71544e+07	1.39257e+07	2.99923e+07	4.72553e+07	4.09848e+07
OxLPC(4:0(CHO))	1.11573e+06	166735	888564	4.68573e+06	1.92207e+06	1.11794e+06	2.49269e+06	2.85987e+06	1.3445e+06	3.96355e+06	1.12722e+06	360564	163765	348845	411772	614798	744130	730359	1.58802e+06	781897	1.43334e+06
OxLPE(18:1(OH))	3.0992e+06	2.75406e+06	4.00423e+06	1.89533e+06	1.62749e+06	1.62419e+06	2.58797e+06	2.4582e+06	2.57849e+06	1.52751e+06	1.28895e+06	865480	2.32957e+06	2.65777e+06	4.91466e+06	1.50131e+06	1.75429e+06	1.58722e+06	2.10931e+06	2.90811e+06	2.91944e+06
OxLPE(18:2(OH))	2.40542e+07	1.84615e+07	2.65987e+07	1.56086e+07	1.15022e+07	1.02341e+07	1.25928e+07	1.47549e+07	1.80519e+07	2.88269e+07	1.93075e+07	1.62931e+07	1.7939e+07	1.97692e+07	4.79724e+07	7.36783e+06	9.58241e+06	7.30775e+06	1.17609e+07	1.35734e+07	1.70993e+07
OxLPE(18:2(OOH))	1.17453e+07	9.6222e+06	1.97876e+07	1.92347e+07	1.121e+07	1.21285e+06	7.83561e+06	1.15339e+07	8.63285e+06	2.81344e+07	1.92499e+07	1.13463e+07	9.08878e+06	5.40049e+06	2.14897e+07	3.91224e+06	6.02685e+06	5.2495e+06	7.5212e+06	1.11894e+07	8.90036e+06
OxLPE(18:3(OH))	9.53228e+06	7.06834e+06	9.04806e+06	6.45966e+06	3.65549e+06	3.65478e+06	5.13712e+06	5.10057e+06	6.72179e+06	1.32014e+07	9.9116e+06	6.61706e+06	6.0933e+06	9.8641e+06	2.93741e+07	1.48934e+06	2.01776e+06	1.54525e+06	4.06119e+06	5.16781e+06	4.96045e+06
OxLPE(20:4(OOH))	254974	529958	842895	613013	515961	628278	865044	756454	2.06597e+06	1.65405e+06	934534	679309	584890	547438	2.0006e+06	191410	593230	333779	233504	908296	865693
OxPC(16:0_18:2(1O))	5.73166e+06	7.99553e+06	6.24564e+06	9.27174e+06	7.0425e+06	6.71449e+06	1.35368e+07	9.01756e+06	1.08536e+07	1.40905e+07	7.06963e+06	3.26143e+06	3.57988e+06	3.08291e+06	6.18073e+06	5.70867e+06	7.06467e+06	6.30152e+06	7.50556e+06	8.14458e+06	6.4506e+06
OxPC(16:0_18:2(OH))	1.16844e+06	1.34809e+06	1.12284e+06	640508	1.60796e+06	660145	428474	1.39569e+06	1.32781e+06	914130	432250	362389	1.52533e+06	1.48093e+06	2.57254e+06	1.33307e+06	1.38313e+06	1.40698e+06	1.29098e+06	1.71409e+06	1.51715e+06
OxPC(18:0_18:2(OH))	1.72253e+06	2.75656e+06	1.52193e+06	4.86538e+06	3.58913e+06	3.68965e+06	9.7165e+06	5.97866e+06	6.90855e+06	1.11376e+07	5.0605e+06	2.31106e+06	1.28911e+06	857238	1.0865e+06	3.67557e+06	3.62066e+06	3.43608e+06	3.91972e+06	3.58808e+06	2.93724e+06
OxPC(18:0_18:3(OO))	44998.1	45253.4	111316	151254	250043	0	25551.7	86605.3	234763	16310.5	0	5632.84	25988	250422	1.51391e+06	115591	88636.9	160337	144875	280632	383321
OxPC(18:1_18:1(1O))	706382	184071	1.07674e+06	1.12615e+06	1.52874e+06	238416	959593	1.42437e+06	1.46079e+06	195190	28734.4	34090.7	285581	484918	3.1611e+06	861399	944207	1.11752e+06	965107	1.45339e+06	1.55331e+06
OxPC(18:1_18:2(1O))	218846	282426	228311	375307	509039	107330	538375	610647	1.7944e+06	251267	109559	77731.6	108937	161345	812721	429346	524105	534562	716140	1.16908e+06	851773
OxPC(18:1_18:2(2O))	969777	620811	483211	1.13364e+06	1.26376e+06	45678.2	355079	1.19698e+06	1.8234e+06	188377	57244.1	59893.4	526755	1.64686e+06	1.25148e+07	782010	1.14169e+06	1.36836e+06	1.16339e+06	1.27459e+06	2.68112e+06
OxPC(18:1_18:2(OH))	1.16001e+06	1.30417e+06	1.39322e+06	1.42654e+06	2.23578e+06	697638	1.42563e+06	1.61068e+06	3.44644e+06	788565	209110	165941	713036	1.04799e+06	1.44449e+06	1.19839e+06	1.53011e+06	676902	1.50361e+06	1.0196e+06	1.42359e+06
OxPC(18:2_16:1(CHO))	2.22578e+06	2.19038e+06	3.10285e+06	3.53579e+06	6.37679e+06	2.32326e+06	1.54712e+06	2.65518e+06	2.50111e+06	2.01502e+06	133479	1.07465e+06	1.09681e+06	1.80429e+06	4.14482e+06	1.41942e+06	947021	1.36903e+06	1.46329e+06	1.8704e+06	1.80724e+06
OxPC(18:2_16:1(OH))	151797	927329	1.02509e+06	1.11466e+06	1.0585e+06	334985	723445	981708	1.1837e+06	1.41874e+06	736106	488633	305899	387117	1.85977e+06	112481	399058	506591	561395	837864	802135
OxPC(18:2_18:1(OH))	211544	297709	156596	300483	363470	65227.5	404687	339260	678026	53889.3	37835.6	30923.8	48045.9	72672.6	296863	264561	331162	299315	202402	337901	284454
OxPC(18:2_18:2(OH))	1.63743e+06	1.58248e+06	3.30995e+06	2.21766e+06	8.71298e+06	4.72652e+06	1.57199e+06	702017	3.34233e+06	1.33163e+06	750030	750996	2.79944e+06	4.44567e+06	5.73511e+06	2.36819e+06	2.43938e+06	2.50093e+06	3.47209e+06	3.41283e+06	3.1408e+06
OxPC(18:2_18:3(OH))	1.39616e+06	891452	1.64801e+06	1.06616e+06	2.02293e+06	589378	1.29785e+06	1.06046e+06	5.32475e+06	1.47037e+06	676374	456918	807912	1.35072e+06	6.26724e+06	796894	870625	360492	1.24687e+06	2.37535e+06	2.60713e+06
OxPE(16:0_18:1(1O))	2.40713e+06	3.04327e+06	6.91113e+06	7.82026e+06	5.98572e+06	869069	1.32495e+06	2.07359e+06	1.16261e+06	2.16406e+06	2.30759e+06	1.63076e+06	1.06738e+06	1.38439e+06	1.76942e+06	5.42091e+06	3.38073e+06	4.57317e+06	4.06878e+06	8.36472e+06	2.82603e+06
OxPE(16:0_18:3(OH))	1.99018e+06	498162	1.16288e+06	2.50799e+06	1.54887e+06	301446	393790	617786	506105	669031	537664	494677	280392	490827	2.88264e+06	597653	306647	520299	456343	1.14092e+06	860208
OxPE(16:0e/18:1(1O(1Cyc)))	1.34429e+07	1.2772e+07	1.82657e+07	1.828e+07	1.80974e+07	1.69646e+07	3.02086e+06	4.38134e+06	3.61254e+06	1.75762e+06	2.84423e+06	3.12707e+06	1.13958e+07	1.28937e+07	1.28037e+07	9.35665e+06	5.11407e+06	6.9316e+06	7.5625e+06	1.02455e+07	8.81955e+06
OxPE(16:0e/18:2(1O))	1.73112e+06	1.6838e+06	2.32288e+06	4.45222e+06	3.23109e+06	2.11786e+06	1.41918e+06	1.69322e+06	1.37287e+06	1.6615e+06	1.37608e+06	1.54087e+06	400630	492590	1.38928e+06	1.38458e+06	1.07854e+06	1.1933e+06	1.07058e+06	1.63916e+06	1.22903e+06
OxPE(16:0e/18:3(1O))	4.04605e+06	2.41375e+06	5.73727e+06	4.93442e+06	2.59411e+06	1.2804e+06	1.22007e+06	1.67411e+06	1.37369e+06	1.55706e+06	1.16569e+06	1.17013e+06	1.28026e+06	1.84848e+06	3.46832e+06	1.99809e+06	1.41394e+06	1.72367e+06	1.91501e+06	3.16513e+06	2.31203e+06
OxPE(16:1_18:2(OH))	9.56141e+07	6.86316e+07	9.84442e+07	8.54072e+07	3.88189e+07	1.06166e+07	1.68291e+07	2.30296e+07	1.58573e+07	2.38299e+07	2.41068e+07	1.39858e+07	8.27228e+06	1.45701e+07	7.44489e+07	2.35115e+07	1.06412e+07	2.04271e+07	1.94419e+07	3.98272e+07	3.02959e+07
OxPE(17:1_18:1(OH))	5.01718e+07	5.2308e+07	5.77147e+07	4.14058e+07	4.29312e+07	3.8828e+07	1.27179e+07	1.47844e+07	1.34317e+07	2.44391e+07	2.67641e+07	2.72347e+07	4.43133e+07	3.26786e+07	4.62342e+07	3.04343e+07	3.93651e+07	4.61214e+07	4.92964e+07	5.40368e+07	5.16997e+07
OxPE(18:0_18:1(1O))	947257	794109	963407	3.18953e+06	2.29852e+06	578057	1.43645e+06	2.38465e+06	1.43763e+06	140972	130586	170622	235728	285956	302677	1.66489e+06	919660	1.40588e+06	902178	1.34267e+06	1.02607e+06
OxPE(18:0_18:3(1O))	199903	121319	194789	547485	953074	21866.7	18321.6	262940	371590	0	0	0	138233	746137	4.29035e+06	285170	234576	259187	131936	658077	737459
OxPE(18:1(OH)_18:1(OH))	853965	767899	884672	2.01695e+06	1.67229e+06	469808	238225	788021	738217	252499	147699	274618	343367	260997	1.8488e+06	619225	425733	675070	487928	1.12431e+06	732580
OxPE(18:1_18:0(1O))	7.14054e+07	6.00057e+07	7.36555e+07	1.03898e+08	1.10903e+08	1.03179e+08	5.53541e+07	7.51358e+07	6.4595e+07	5.35008e+07	6.08306e+07	6.92448e+07	3.7238e+07	2.41591e+07	4.35947e+07	7.71375e+07	6.05169e+07	7.89241e+07	7.3998e+07	9.88922e+07	8.5148e+07
OxPE(18:1_18:1(1O))	1.25841e+09	1.04886e+09	1.52367e+09	8.75815e+08	8.79951e+08	8.46433e+08	3.13687e+08	4.59185e+08	3.86041e+08	2.79698e+08	3.03167e+08	3.43197e+08	7.81534e+08	4.79662e+08	7.70131e+08	1.11246e+09	8.12145e+08	1.02253e+09	9.73846e+08	1.23606e+09	1.07979e+09
OxPE(18:1_18:1(2O))	2.28155e+06	1.13455e+06	3.42234e+06	1.03303e+06	1.82567e+06	515621	458435	414710	1.11103e+06	8057.34	18776.2	1.01787e+06	4.79023e+06	9.127e+06	2.98525e+07	859383	1.35353e+06	1.85852e+06	2.14979e+06	1.55457e+06	5.30729e+06
OxPE(18:1_18:2(1O))	3.72829e+06	4.12525e+06	8.18038e+06	2.95243e+07	2.8327e+07	2.92187e+07	9.50572e+06	1.36286e+07	7.13198e+06	3.9017e+06	4.76531e+06	6.27405e+06	4.08931e+06	4.03688e+06	4.73899e+06	3.09464e+06	2.62154e+06	3.68375e+06	2.55492e+06	3.57253e+06	3.28613e+06
OxPE(18:1_18:2(2O))	1.61031e+07	1.36339e+07	2.96385e+07	2.25683e+07	1.57331e+07	6.41574e+06	7.86982e+06	7.21076e+06	3.96367e+06	8.18333e+06	7.46167e+06	7.76858e+06	6.1314e+06	4.92246e+06	2.11252e+07	7.90154e+06	5.07366e+06	8.96355e+06	9.68979e+06	1.38267e+07	1.1386e+07
OxPE(18:1_18:2(OH))	2.94396e+06	2.40991e+06	3.93087e+06	4.3344e+06	3.14693e+06	1.0003e+06	2.12839e+06	2.94814e+06	3.19306e+06	677373	672276	1.16736e+06	1.67902e+06	2.12207e+06	1.09942e+07	1.91495e+06	800334	1.21353e+06	1.66369e+06	1.43363e+06	2.58056e+06
OxPE(18:1e/18:2(2O))	1.3499e+06	2.1203e+06	4.90697e+06	1.13702e+07	1.07213e+07	702021	2.38193e+06	3.9997e+06	2.02142e+06	348283	217252	386276	825630	1.16631e+06	2.04626e+06	4.574e+06	1.93849e+06	3.31649e+06	3.49766e+06	4.52287e+06	2.21269e+06
OxPE(18:2(OH)_18:2(OH))	6.71846e+06	5.13573e+06	6.5511e+06	7.7576e+06	4.43956e+06	2.22493e+06	2.66092e+06	4.01444e+06	3.24041e+06	2.14193e+06	2.18362e+06	2.59218e+06	1.7472e+06	582317	9.33211e+06	1.93242e+06	1.04031e+06	2.12072e+06	2.24141e+06	3.51022e+06	3.15693e+06
OxPE(18:2(OOH)_18:1(OH))	8.18525e+06	1.38966e+07	3.22355e+07	4.31606e+07	3.23571e+07	3.92448e+06	6.00098e+06	9.10688e+06	4.91837e+06	6.36016e+06	9.2234e+06	6.33003e+06	5.50398e+06	4.94507e+06	1.29836e+07	1.23761e+07	5.63726e+06	1.12927e+07	1.53503e+07	2.05971e+07	1.05036e+07
OxPG(18:1_18:0(2O))	1.46653e+07	1.98242e+07	1.02219e+07	2.73113e+07	3.65375e+06	1.01255e+07	1.58014e+07	8.12828e+06	9.77682e+06	3.62124e+07	2.63041e+07	8.83746e+06	1.47309e+07	3.92801e+06	2.288e+06	1.16522e+07	1.38535e+07	1.0715e+07	1.97546e+07	1.84617e+07	8.86023e+06
OxPI(18:0_18:3(1O))	361859	381703	341148	906228	623852	122025	1.3638e+06	788182	1.82931e+06	105984	130226	28701.5	275953	243120	1.56444e+06	715312	719329	598006	1.67743e+06	1.49753e+06	976560
OxTG(14:0_16:0_18:3(OO))	552181	238314	520163	0	0	0	0	0	0	2.07214e+06	1.86088e+06	1.71126e+06	22671.5	41992.3	775390	0	133239	154913	426854	1.23671e+06	393806
OxTG(16:0_16:0_18:1(OH))	2.49135e+07	1.45967e+06	1.88505e+06	403547	465544	2.27908e+06	566325	688588	908243	1.01207e+06	629268	1.02489e+06	738698	639712	1.74927e+06	937991	973807	1.11726e+06	1.77433e+06	3.1635e+06	2.40168e+06
OxTG(16:0_16:0_18:2(OH))	2.66079e+06	2.21014e+06	3.18183e+06	606727	683264	959060	745630	700392	1.22815e+06	1.41335e+06	1.46575e+06	1.35146e+06	185038	181581	578032	365080	632113	459942	1.60419e+06	2.55843e+06	1.39555e+06
OxTG(16:0_16:0_18:3(OO))	2.14033e+06	841520	1.35148e+06	105134	26294.4	293342	118873	142533	262433	485495	867420	1.40114e+06	373337	210178	786055	364280	829772	191621	2.13278e+06	1.62312e+06	1.82256e+06
OxTG(16:0_16:0_7:0(CHO))	845641	132787	248079	47219.3	716666	1.50334e+06	34049.7	32487.2	112720	1.22811e+06	903415	91107.2	30076.5	25784.7	31263.4	44825.4	67292.8	205347	0	44864.8	124766
OxTG(16:0_16:0_9:0(CHO))	168688	691916	164311	40539.4	181898	1.74487e+06	363522	219844	375796	634366	46549.2	1.02814e+06	36569.3	375841	1.09151e+06	345743	510159	930815	50306.9	321171	1.64985e+06
OxTG(16:0_16:1_18:2(OH))	2.24695e+06	1.97928e+06	2.68586e+06	348704	325341	1.24365e+06	1.00135e+06	853562	1.40423e+06	1.82426e+06	1.77293e+06	1.98687e+06	433459	401212	1.31719e+06	762350	1.59404e+06	1.31702e+06	4.06217e+06	6.77288e+06	3.75322e+06
OxTG(16:0_18:0_18:1(OH))	3.36226e+06	482278	578959	228275	226356	757896	0	0	117112	256202	33187.7	290514	285482	44007.9	294050	210026	226074	167730	1.00023e+06	1.62661e+06	957555
OxTG(16:0_18:0_18:2(OH))	2.54124e+06	1.87909e+06	2.7369e+06	1.14525e+06	1.3836e+06	1.55104e+06	452322	417511	783596	681080	902059	779263	234270	155941	573295	523676	872217	718009	2.38621e+06	3.84488e+06	2.02224e+06
OxTG(16:0_18:0_9:0(CHO))	365724	428422	374665	531689	587530	771941	519609	326386	629902	320404	150509	317450	129408	274710	720164	319975	572281	604152	509648	686010	1.14175e+06
OxTG(16:0_18:1_16:1(OH))	6.59099e+06	4.78187e+06	6.51645e+06	1.17183e+06	1.20728e+06	2.40416e+06	1.76782e+06	1.71577e+06	2.74041e+06	3.31824e+06	3.27453e+06	3.20298e+06	751403	685322	2.16898e+06	1.38768e+06	2.31825e+06	1.90655e+06	6.29561e+06	1.05476e+07	5.49748e+06
OxTG(16:0_18:1_18:1(OH))	7.73862e+06	5.85312e+06	7.47058e+06	2.61737e+06	3.35444e+06	4.20541e+06	1.43709e+06	1.409e+06	2.57533e+06	1.60312e+06	1.80744e+06	1.9978e+06	1.1759e+06	1.03785e+06	2.80213e+06	2.42067e+06	3.70131e+06	3.17599e+06	9.8934e+06	1.65593e+07	8.88089e+06
OxTG(16:0_18:1_18:2(OH))	1.28081e+07	1.15937e+07	2.2805e+07	2.13982e+07	4.61272e+07	1.07245e+07	4.37259e+06	5.81528e+06	8.07119e+06	7.09569e+06	9.78971e+06	1.03351e+07	2.41109e+06	4.72352e+06	7.43456e+06	4.2755e+06	3.71937e+06	4.89286e+06	1.0775e+07	5.49256e+06	1.27551e+07
OxTG(16:0_18:1_18:3(OH))	1.22257e+07	8.45622e+06	1.50123e+07	7.04003e+06	1.39057e+07	9.0157e+06	2.84033e+06	2.64916e+06	5.08798e+06	2.72207e+06	4.41994e+06	4.93125e+06	1.23814e+06	1.51907e+06	3.02171e+06	3.98747e+06	5.9922e+06	5.74353e+06	1.36966e+07	2.04637e+07	1.28327e+07
OxTG(16:0_18:1_18:3(OO))	2.30026e+06	1.94908e+06	2.90004e+06	644906	565499	328225	485675	433055	949204	548169	623493	474432	282478	292766	1.83206e+06	1.97858e+06	5.34177e+06	3.90931e+06	1.03233e+07	1.66082e+07	8.23984e+06
OxTG(16:0_18:2_18:2(OH))	4.51049e+06	9.42899e+06	1.77773e+07	9.17199e+06	1.77262e+07	9.14441e+06	2.9629e+06	3.30864e+06	5.35395e+06	3.66629e+06	5.44885e+06	6.12161e+06	1.47436e+06	2.04588e+06	3.7795e+06	4.37908e+06	5.24706e+06	5.33706e+06	1.47314e+07	1.71373e+07	1.25864e+07
OxTG(18:0_18:1_16:1(OH))	1.2518e+06	801542	1.005e+06	587890	852010	1.06779e+06	237291	304033	580825	440277	467023	506981	443625	638349	1.68539e+06	655747	711255	769531	1.96933e+06	2.57002e+06	2.22131e+06
OxTG(18:0_18:1_18:2(OH))	2.14222e+06	2.29347e+06	3.5731e+06	1.65866e+06	2.71238e+06	1.01474e+06	1.02618e+06	1.0927e+06	1.82576e+06	768144	851814	900300	426562	391881	1.14021e+06	1.1189e+06	2.1814e+06	1.98908e+06	4.25684e+06	7.26686e+06	4.32862e+06
OxTG(18:0_18:2_18:2(OH))	2.35308e+06	2.60263e+06	4.62378e+06	1.88135e+06	3.93432e+06	1.88471e+06	1.18728e+06	1.22002e+06	2.11825e+06	1.09028e+06	1.48185e+06	1.53221e+06	297994	249261	786819	1.12072e+06	2.38457e+06	2.04095e+06	4.09621e+06	6.65189e+06	3.91601e+06
OxTG(18:1_18:1_18:1(OH))	1.79457e+06	1.09082e+06	1.54204e+06	615225	826283	819114	508869	445186	777457	252003	194679	282684	214193	175838	574194	998824	1.67272e+06	1.50221e+06	3.81402e+06	6.49343e+06	3.1576e+06
OxTG(18:1_18:1_18:2(OH))	4.51473e+06	4.74163e+06	8.10084e+06	3.11578e+06	5.61631e+06	2.98826e+06	2.41556e+06	592899	3.73574e+06	2.07358e+06	328556	2.62269e+06	1.03967e+06	1.16144e+06	2.39927e+06	3.34481e+06	5.66765e+06	5.14934e+06	1.07646e+07	1.62136e+07	1.03262e+07
OxTG(18:1_18:1_18:3(OO))	4.55524e+06	3.94487e+06	6.17107e+06	2.63794e+06	3.12736e+06	1.09111e+06	1.57726e+06	992173	2.01716e+06	498447	694505	433501	441173	492066	1.54583e+06	3.321e+06	8.79835e+06	3.2778e+06	6.4697e+06	2.29594e+07	1.19628e+07
OxTG(18:1_18:2_16:1(OH))	3.49394e+07	1.53974e+07	4.13484e+07	2.33456e+07	5.48452e+07	3.77064e+07	6.43588e+06	7.33855e+06	1.48005e+07	8.26608e+06	1.51975e+07	1.73773e+07	2.81922e+06	4.45342e+06	9.46921e+06	5.33562e+06	3.95749e+06	5.56045e+06	1.05496e+07	1.23518e+07	1.35047e+07
OxTG(18:1_18:2_18:2(OH))	2.42484e+06	1.93293e+06	3.20715e+06	525703	1.81561e+06	1.67913e+06	1.01426e+06	769134	1.26313e+06	395060	487361	627316	533836	574966	1.10529e+06	2.20847e+06	4.43464e+06	3.62913e+06	8.59667e+06	1.1983e+07	7.29771e+06
PA(18:0_18:1)	255940	241333	2.07858e+06	1.13265e+06	1.61156e+06	738096	1.37661e+06	2.0352e+06	1.77353e+06	701620	792978	777810	221599	331783	810413	163841	1.51378e+06	1.03751e+06	942662	1.27014e+06	1.18989e+06
PA(18:1_18:1)	1.17516e+06	1.06521e+06	1.48926e+06	777918	914031	244008	2.27107e+06	2.02049e+06	3.04075e+06	443447	572458	426462	13949.2	44711.4	278556	38813.3	690689	830777	417281	409471	562614
PA(18:2_22:5)	43440.7	29139.5	119418	398550	485718	366360	602273	609931	632223	40220.2	105698	155665	0	63075.4	121740	8846.83	48691.8	14571.7	13141.4	35893.8	114652
PC(10:0_18:2)	6.66952e+06	8.39448e+06	6.44635e+06	5.87685e+06	8.55885e+06	4.04741e+06	3.74844e+08	4.83964e+08	6.57392e+08	3.75786e+07	2.53591e+07	1.44516e+07	1.88094e+07	1.37057e+07	2.34114e+07	1.20549e+07	2.21953e+07	1.57958e+07	1.34313e+07	1.93117e+07	1.33934e+07
PC(10:0_22:6)	566567	44048.3	141732	61144.4	20110.1	2813.16	5.02406e+06	4.82125e+06	4.97554e+06	280324	244951	155526	57178.8	68069.4	238416	46225	102589	133992	88389.7	113827	183854
PC(12:0_18:2)	5.92539e+06	8.18483e+06	6.20691e+06	7.96701e+06	1.09272e+07	5.7875e+06	2.32576e+07	2.82197e+07	3.77288e+07	1.24691e+08	5.87797e+07	2.88352e+07	9.89765e+06	7.31054e+06	1.28637e+07	1.22546e+07	1.96411e+07	1.40584e+07	7.27412e+06	8.84733e+06	7.74455e+06
PC(12:0_18:3)	329497	73449.2	163121	2.24232e+06	2.36446e+06	879594	2.5798e+07	3.02497e+07	3.91569e+07	5.81486e+06	3.26914e+06	2.40796e+06	411677	516009	1.31591e+06	501938	807059	692250	58135.9	622096	597026
PC(12:0_22:5)	3.89598e+07	4.72314e+07	3.70973e+07	2.38825e+07	2.7242e+07	2.29837e+07	1.34811e+07	1.65717e+07	2.10329e+07	2.4707e+07	1.4713e+07	1.30061e+07	3.94933e+07	2.01179e+07	2.95214e+07	3.24882e+07	3.07506e+07	3.07186e+07	2.90815e+07	3.75882e+07	2.94607e+07
PC(13:0_18:2)	1.88642e+08	2.17947e+08	2.16485e+08	2.38557e+08	3.09068e+08	1.60885e+08	7.0747e+07	8.04202e+07	9.19161e+07	7.31474e+08	3.92016e+08	2.67871e+08	1.40445e+08	1.61149e+08	2.5351e+08	1.91264e+08	1.72021e+08	1.41336e+08	1.18958e+08	1.39089e+08	1.52271e+08
PC(14:0_14:0)	1.84652e+06	2.31749e+06	2.01539e+06	1.32325e+06	2.54006e+06	1.21098e+06	1.38947e+07	1.63944e+07	2.27813e+07	1.67906e+08	5.96189e+07	6.53663e+07	3.94905e+06	1.935e+06	6.60174e+06	580098	1.67836e+06	1.6079e+06	1.85832e+06	591571	2.53295e+06
PC(14:0_14:1)	435744	821971	600035	1.3616e+06	1.80092e+06	761616	1.85842e+07	2.16064e+07	3.12278e+07	4.135e+07	9.42682e+06	8.05673e+06	603194	1.40583e+06	2.81601e+06	287889	2.38262e+06	665351	1.13553e+06	1.50637e+06	244380
PC(14:0_16:0)	7.17805e+06	8.92394e+06	7.71317e+06	3.96281e+06	6.45446e+06	3.63513e+06	5.18119e+06	2.89645e+06	6.04318e+06	1.50446e+08	5.78471e+07	2.61713e+07	1.046e+07	1.02926e+07	1.53058e+07	2.34082e+06	7.5723e+06	7.40075e+06	7.30562e+06	5.98247e+06	8.38314e+06
PC(14:0_16:1)	2.78171e+06	4.9774e+06	3.08392e+06	3.082e+06	5.13219e+06	1.92377e+06	1.06813e+07	1.21257e+07	1.62886e+07	3.72443e+08	1.43627e+08	1.26102e+08	5.71877e+06	4.97874e+06	3.13536e+06	6.71461e+06	1.06132e+07	8.65048e+06	4.46993e+06	6.66433e+06	6.50479e+06
PC(14:0_17:1)	9.71971e+06	1.0574e+07	8.72549e+06	1.1853e+07	1.93665e+07	1.20603e+07	5.2826e+06	5.51584e+06	6.87392e+06	1.17845e+08	4.72226e+07	4.22213e+07	1.18526e+07	1.23419e+07	1.59531e+07	2.16007e+07	1.69084e+07	1.47013e+07	1.42937e+07	1.80203e+07	1.59547e+07
PC(14:0_17:2)	3.69569e+07	7.44225e+07	5.99093e+07	6.6295e+07	8.04878e+07	5.07647e+07	2.13547e+07	2.27855e+07	2.55709e+07	2.34594e+08	8.39395e+07	6.68396e+07	5.93612e+07	6.41271e+07	9.63741e+07	8.99185e+07	8.56489e+07	6.76745e+07	6.65698e+07	1.0242e+08	7.41143e+07
PC(14:0_18:2)	3.44643e+07	4.05612e+07	3.45784e+07	1.37545e+07	2.25312e+07	1.36697e+07	7.85409e+06	9.17583e+06	1.20435e+07	6.65834e+08	2.37684e+08	2.12875e+08	2.81518e+07	3.78221e+07	5.4702e+07	3.43845e+07	4.62316e+07	3.64949e+07	3.47373e+07	4.24402e+07	4.21836e+07
PC(14:0_20:4)	5.28904e+07	8.00153e+07	5.86261e+07	2.62122e+07	3.87807e+07	2.6952e+07	1.44463e+07	1.80307e+07	1.88731e+07	2.70082e+07	1.51956e+07	1.66343e+07	5.78404e+07	3.12509e+07	4.0157e+07	6.37712e+07	6.29084e+07	6.64621e+07	5.0279e+07	6.42649e+07	5.27586e+07
PC(14:0_22:6)	1.4474e+06	1.86504e+06	1.41337e+06	2.20246e+06	5.40733e+06	4.02926e+06	1.42024e+06	2.06646e+06	1.95703e+06	4.45537e+07	2.0547e+07	1.74028e+07	4.68181e+06	2.80425e+06	4.84015e+06	1.32568e+06	1.86271e+06	1.69065e+06	1.36132e+06	1.7706e+06	2.43243e+06
PC(14:1_18:1)	6.53921e+06	6.04956e+06	8.50877e+06	4.90833e+06	1.88988e+06	368990	2.16921e+06	1.88837e+06	3.85586e+06	244656	93959.9	2.21603e+06	7.33846e+06	1.03642e+07	4.16691e+07	3.58702e+06	2.01968e+06	2.32115e+06	5.72646e+06	4.76224e+06	1.2264e+07
PC(14:1_18:2)	4.06309e+07	5.64749e+07	5.15239e+07	1.86693e+07	3.05503e+07	1.41672e+07	1.25485e+07	1.73097e+07	2.09746e+07	7.09693e+07	3.38237e+07	2.86035e+07	2.91388e+07	1.8493e+07	5.66821e+07	4.30502e+07	6.14615e+07	6.24578e+07	3.16385e+07	5.07595e+07	4.91717e+07
PC(15:0_16:0)	3.37597e+07	9.94395e+06	2.04837e+07	5.14339e+07	7.75599e+07	4.40044e+07	3.19216e+07	2.30346e+07	2.90818e+07	1.6508e+08	9.20367e+07	6.89564e+07	3.65254e+07	2.84981e+07	4.49298e+07	3.47341e+07	3.9873e+07	2.9474e+07	1.07194e+07	1.55566e+07	1.94644e+07
PC(15:0_18:1)	1.20984e+07	4.4693e+06	6.28844e+06	3.82603e+06	1.96172e+06	713732	2.56219e+06	785093	1.95426e+06	4.79048e+06	2.07205e+06	2.99962e+06	8.33619e+06	7.80531e+06	2.4474e+07	7.06004e+06	3.16933e+07	1.90795e+07	1.66584e+07	6.68863e+06	2.75494e+07
PC(15:0_18:2)	6.65548e+07	1.86071e+07	2.72572e+07	1.62687e+07	2.07537e+07	1.07476e+07	1.76365e+07	8.60158e+06	1.63461e+07	1.17958e+08	5.05764e+07	5.75548e+07	6.73773e+07	4.7213e+07	1.25389e+08	2.42592e+07	1.33545e+08	8.25791e+07	5.93214e+07	3.54951e+07	1.01462e+08
PC(15:0_18:3)	2.41255e+07	3.22938e+07	1.7781e+07	3.85979e+07	5.42549e+07	1.56911e+07	2.08553e+07	2.02912e+07	1.83734e+07	1.10617e+08	4.13476e+07	3.55026e+07	3.65824e+07	3.57059e+07	5.0031e+07	4.57367e+07	4.5616e+07	3.7727e+07	3.53789e+07	5.2746e+07	4.14974e+07
PC(15:1_18:2)	1.15968e+06	1.58998e+06	1.33113e+06	1.50811e+06	2.20866e+06	1.3317e+06	674554	868007	1.04287e+06	7.27546e+06	4.12175e+06	3.58582e+06	1.67016e+06	249854	1.89468e+06	1.48537e+06	800377	1.85976e+06	1.58064e+06	2.0043e+06	2.11572e+06
PC(16:0_16:0)	2.8189e+07	3.38112e+07	2.78525e+07	1.58856e+07	2.61168e+07	1.34281e+07	2.29299e+07	2.44396e+07	2.83764e+07	8.92793e+07	4.3328e+07	3.83148e+07	4.17593e+07	3.44527e+07	4.96131e+07	2.0182e+07	2.36296e+07	2.15896e+07	3.05847e+07	3.27623e+07	3.49786e+07
PC(16:0_16:1)	3.71516e+07	4.7884e+07	4.28897e+07	1.70776e+07	1.53343e+07	1.17775e+07	9.68475e+06	2.20453e+06	1.38262e+07	4.09752e+08	1.90495e+08	1.4813e+08	2.89039e+07	2.74114e+07	4.57276e+07	3.19618e+07	4.09374e+07	3.90612e+07	4.07097e+07	4.93227e+07	4.89429e+07
PC(16:0_17:0)	2.15857e+06	1.56637e+06	2.238e+06	2.33182e+06	3.72298e+06	2.39124e+06	731843	1.73667e+06	1.2105e+06	2.4943e+06	1.30348e+06	1.13023e+06	3.16362e+06	2.20824e+06	2.97993e+06	1.68053e+06	1.79728e+06	1.59738e+06	1.18782e+06	2.13397e+06	2.14928e+06
PC(16:0_17:1)	3.30218e+06	3.52233e+06	3.27934e+06	2.81761e+06	3.96652e+06	1.9724e+06	2.05955e+06	1.96661e+06	2.98544e+06	6.27159e+06	3.49823e+06	2.84584e+06	1.81884e+06	1.99401e+06	4.94651e+06	1.87842e+06	3.38648e+06	4.68934e+06	2.74605e+06	4.28998e+06	5.59288e+06
PC(16:0_17:2)	1.71871e+07	3.06306e+07	2.3034e+07	2.37703e+07	3.71457e+07	2.09886e+07	6.69208e+06	1.50449e+07	1.73044e+07	1.46393e+08	4.59007e+07	3.67291e+07	4.1651e+07	3.68146e+07	6.59515e+07	7.11198e+07	7.73438e+07	6.19282e+07	4.91163e+07	6.80593e+07	5.81918e+07
PC(16:0_18:0)	5.11511e+07	6.11818e+07	5.40767e+07	3.44182e+07	5.11918e+07	3.44233e+07	2.44999e+07	2.50354e+07	3.06237e+07	3.16911e+07	1.68645e+07	1.57536e+07	7.93025e+07	5.66052e+07	6.67812e+07	2.9836e+07	3.43913e+07	3.03083e+07	5.09575e+07	5.10914e+07	5.23557e+07
PC(16:0_18:1)	1.22739e+08	1.56647e+08	1.2227e+08	6.62454e+07	9.29176e+07	4.68057e+07	6.51503e+07	7.84545e+07	1.05917e+08	2.12064e+08	7.61269e+07	7.31015e+07	6.90919e+07	6.03301e+07	7.7014e+07	1.76106e+08	2.90695e+08	2.32568e+08	1.9412e+08	2.45543e+08	2.40483e+08
PC(16:0_18:2)	2.50468e+08	3.21441e+08	2.37026e+08	1.01218e+08	1.50179e+08	7.78334e+07	8.61136e+07	9.68075e+07	1.31031e+08	3.63525e+08	1.8974e+08	1.39745e+08	1.7673e+08	1.53276e+08	3.13575e+08	2.62145e+08	4.08293e+08	3.13875e+08	2.81685e+08	3.54879e+08	3.37271e+08
PC(16:0_22:0)	1.47613e+06	1.69759e+06	1.60816e+06	216316	308451	223083	171717	163056	228990	1.3679e+06	1.28576e+06	1.12271e+06	3.43241e+06	4.75151e+06	2.37131e+06	23341.9	99579.3	81389	148527	117787	120799
PC(16:0_22:5)	1.21356e+07	1.5024e+07	1.26694e+07	9.76388e+06	1.63845e+07	1.1481e+07	1.31537e+07	1.09308e+07	1.71395e+07	2.01575e+07	9.96226e+06	7.82083e+06	1.2586e+07	1.14239e+07	1.20825e+07	1.54281e+07	1.8927e+07	1.46549e+07	1.5094e+07	1.83146e+07	1.63211e+07
PC(16:0_22:6)	1.43522e+07	2.27122e+07	1.84445e+07	1.34656e+07	2.86993e+07	2.16321e+07	2.03597e+07	2.33523e+07	2.75883e+07	7.92292e+07	2.92785e+07	2.44436e+07	8.17838e+06	2.27326e+07	2.18086e+07	4.23581e+06	3.75252e+07	2.77179e+07	2.64188e+07	3.42178e+07	2.76206e+07
PC(16:0_24:0)	5.89833e+06	5.72764e+06	6.62061e+06	1.04332e+06	1.41758e+06	924053	1.43045e+06	1.16201e+06	1.37114e+06	841492	1.42871e+06	1.33784e+06	1.83947e+07	1.38691e+07	1.29118e+07	542093	700198	567326	840570	841301	823775
PC(16:0_24:1)	468910	1.89016e+06	1.42907e+06	1.78537e+06	2.46416e+06	1.48223e+06	795991	698680	2.28517e+06	3.62389e+06	2.04921e+06	1.58991e+06	2.11437e+06	1.49889e+06	2.44972e+06	1.26897e+06	1.7993e+06	1.55681e+06	1.76324e+06	261480	1.80906e+06
PC(16:0_26:0)	805813	746466	738375	267722	349832	235017	881389	801611	835326	650615	272219	260048	2.31963e+06	3.18582e+06	2.83335e+06	200203	257391	215164	278900	88402.8	281914
PC(16:1_17:2)	6.12517e+07	7.78805e+07	6.9487e+07	1.03753e+08	6.19052e+07	5.66874e+07	5.82718e+07	7.01859e+07	7.49135e+07	5.69346e+08	2.98482e+08	1.91372e+08	6.50343e+07	5.6737e+07	6.50165e+07	8.21083e+07	9.87916e+07	7.24616e+07	4.99801e+07	5.00295e+07	7.43371e+07
PC(16:1_18:1)	3.86373e+07	5.82984e+07	3.80405e+07	1.35726e+07	2.14852e+07	1.12938e+07	1.51476e+07	2.00191e+07	2.82427e+07	6.69947e+07	2.07456e+07	1.58349e+07	2.8183e+07	2.20389e+07	4.64667e+07	6.49505e+07	8.10228e+07	7.61238e+07	4.66147e+07	6.81984e+07	6.16362e+07
PC(16:1_18:2)	9.48284e+07	1.20039e+08	9.34084e+07	7.46136e+07	1.11876e+08	7.89018e+07	5.8091e+07	6.7681e+07	8.60247e+07	6.66421e+08	2.56098e+08	2.09009e+08	1.00462e+08	8.40079e+07	1.36385e+08	9.25931e+07	1.44555e+08	7.48118e+07	1.21578e+08	1.59093e+08	1.3745e+08
PC(16:1_18:3)	6.61061e+06	7.87219e+06	6.95263e+06	4.24597e+06	5.88592e+06	3.68151e+06	6.04458e+06	6.54464e+06	6.76905e+06	8.00637e+07	3.37702e+07	2.75427e+07	5.81849e+06	5.57419e+06	7.01534e+06	1.88518e+06	4.55216e+06	3.72699e+06	4.04635e+06	4.45703e+06	4.18381e+06
PC(16:1_22:6)	6.50483e+06	2.95253e+06	6.53195e+06	1.19012e+07	1.79057e+07	1.4709e+07	5.4725e+06	1.0523e+07	1.08169e+07	5.25737e+07	1.81828e+07	3.33666e+07	1.58633e+07	1.49793e+07	1.27594e+07	1.24368e+07	1.61569e+07	1.24734e+07	1.49261e+07	1.79925e+07	1.41273e+07
PC(17:0_18:0)	1.82313e+06	2.03635e+06	1.88758e+06	2.08164e+06	3.11504e+06	2.1856e+06	878264	1.04969e+06	1.30376e+06	17731.4	20880.1	56814.7	5.84611e+06	3.27058e+06	3.02059e+06	1.03575e+06	1.45914e+06	1.30726e+06	1.05203e+06	1.78e+06	1.91131e+06
PC(17:0_18:1)	8.2337e+06	1.05567e+07	8.34535e+06	9.80182e+06	1.49401e+07	8.0825e+06	9.05815e+06	1.07854e+07	7.3188e+06	8.73746e+06	3.16627e+06	617908	8.35056e+06	2.07296e+06	6.0885e+06	5.66825e+06	2.56672e+07	2.08088e+07	1.7068e+07	2.23489e+07	2.19676e+07
PC(17:0_18:2)	1.0662e+07	1.44869e+07	1.09344e+07	1.58985e+07	2.31637e+07	1.24399e+07	1.25265e+07	1.44682e+07	1.96025e+07	1.34506e+07	5.45729e+06	3.74009e+06	1.13813e+07	9.07113e+06	1.43768e+07	2.76007e+07	3.70567e+07	2.84338e+07	2.15227e+07	2.90989e+07	2.54424e+07
PC(17:0_20:3)	243641	372885	316528	591360	891298	779767	417479	1.07947e+06	1.41203e+06	683828	177709	78914.6	677738	568896	531045	1.37162e+06	1.36298e+06	1.02218e+06	714435	1.03754e+06	693197
PC(17:0_22:5)	1.86044e+06	1.62556e+06	1.79549e+06	1.57735e+06	1.4291e+06	1.82388e+06	1.31031e+06	1.51568e+06	1.83513e+06	3.16205e+06	790240	737604	2.2404e+06	1.73416e+06	1.3143e+06	2.52e+06	309794	886238	1.51134e+06	1.96772e+06	385432
PC(17:1_18:0)	2.19003e+07	2.9685e+07	2.26808e+07	2.92776e+07	4.46377e+07	2.66972e+07	2.64161e+07	3.14504e+07	4.59166e+07	4.3308e+07	1.71484e+07	1.46648e+07	5.34684e+07	4.15977e+07	8.10573e+07	1.24189e+08	1.52e+08	1.15547e+08	9.554e+07	1.38151e+08	1.22215e+08
PC(17:1_18:1)	4.03556e+06	4.35811e+06	4.3725e+06	1.73277e+06	4.24166e+06	2.48154e+06	3.60948e+06	2.89072e+06	4.60631e+06	1.09069e+06	1.02246e+06	779693	1.83583e+06	1.45915e+06	3.84955e+06	2.80998e+06	6.33758e+06	5.48912e+06	5.24746e+06	4.84971e+06	3.46286e+06
PC(17:1_18:2)	2.42823e+07	3.05802e+07	2.6382e+07	2.34968e+07	2.47019e+07	1.68014e+07	1.95847e+07	1.0854e+07	9.28391e+06	1.97165e+07	7.17583e+06	9.12438e+06	2.63519e+07	6.10144e+06	2.4097e+07	3.62595e+07	4.7204e+07	3.67715e+07	3.7408e+07	4.8683e+07	3.43457e+07
PC(17:1_20:2)	4.11835e+06	5.5376e+06	4.19157e+06	7.52579e+06	1.1423e+07	7.40565e+06	1.04875e+07	1.21075e+07	1.7251e+07	4.68788e+06	2.61431e+06	1.77719e+06	5.39821e+06	3.73363e+06	5.52797e+06	1.11983e+07	1.51169e+07	1.2281e+07	1.00919e+07	1.20901e+07	1.13852e+07
PC(17:1_20:3)	695284	1.45342e+06	1.57393e+06	2.90135e+06	2.47605e+06	2.78555e+06	2.28512e+06	4.07454e+06	4.91642e+06	1.73169e+06	416086	773816	1.1255e+06	1.73892e+06	1.23859e+06	2.85621e+06	3.23114e+06	3.6836e+06	2.29614e+06	3.75857e+06	3.54208e+06
PC(17:1_22:5)	8.63678e+07	1.01134e+08	8.8392e+07	1.76626e+08	2.63599e+08	1.94086e+08	1.53634e+08	1.5734e+08	2.03243e+08	4.53801e+07	6.59607e+07	5.2706e+07	1.62615e+07	1.11928e+08	1.23404e+08	1.68142e+08	2.15491e+08	1.59655e+08	1.54187e+08	2.07709e+08	1.6458e+08
PC(17:2_18:2)	1.54484e+07	1.88884e+07	1.6294e+07	1.09963e+07	1.53746e+07	1.10817e+07	8.96702e+06	1.06284e+07	1.39934e+07	1.90261e+07	8.2572e+06	7.33871e+06	8.63139e+06	1.46639e+07	1.4273e+07	5.28889e+06	2.23917e+07	1.8381e+07	1.31129e+07	2.11123e+07	1.69492e+07
PC(17:2_22:5)	4.39601e+07	6.16684e+07	4.64579e+07	1.13293e+08	1.69442e+08	1.45878e+08	1.0105e+08	1.12956e+08	1.19707e+08	9.77245e+07	4.0628e+07	3.96884e+07	1.44679e+08	1.1708e+08	9.49152e+07	1.58788e+08	1.57917e+08	1.32758e+08	1.26814e+08	1.66228e+08	1.24083e+08
PC(17:2_22:6)	1.97776e+07	2.47738e+07	2.09096e+07	3.7537e+07	7.02242e+07	6.35095e+07	3.76593e+07	3.65568e+07	4.15323e+07	4.22636e+07	1.37097e+07	2.23215e+07	7.82148e+07	6.24135e+07	4.74197e+07	5.00853e+07	6.69673e+07	4.72912e+07	5.04442e+07	6.81721e+07	5.08765e+07
PC(18:0_18:0)	1.74193e+07	1.9008e+07	1.79493e+07	9.50824e+06	1.48438e+07	1.12534e+07	4.39595e+06	4.45298e+06	5.51354e+06	2.62581e+06	1.34939e+06	1.13878e+06	1.25164e+07	1.5145e+07	2.80795e+07	5.2038e+06	5.21202e+06	2.82903e+06	9.35812e+06	9.05916e+06	5.33438e+06
PC(18:0_18:1)	1.38714e+08	1.81688e+08	1.42706e+08	1.00971e+08	1.49341e+08	8.1898e+07	1.10282e+08	1.32744e+08	1.72003e+08	6.33465e+07	3.32743e+07	2.69129e+07	8.67633e+07	7.26578e+07	1.41861e+08	2.59947e+08	3.7407e+08	3.00487e+08	2.72863e+08	1.61249e+08	3.10362e+08
PC(18:0_18:2)	3.14337e+08	4.11553e+08	3.27024e+08	2.40477e+08	3.3732e+08	1.7763e+08	2.6206e+08	2.98745e+08	8.29615e+07	1.2139e+08	1.10699e+08	8.20595e+07	2.25687e+08	1.95289e+08	3.68587e+08	5.09952e+08	6.67482e+08	5.28559e+08	4.55333e+08	5.86441e+08	5.34149e+08
PC(18:0_20:1)	4.50683e+06	2.60778e+06	4.89201e+06	6.92108e+06	9.08912e+06	1.37928e+06	8.43866e+06	9.10121e+06	1.14718e+07	5.37616e+06	3.14883e+06	2.45729e+06	3.50955e+06	2.96122e+06	4.64063e+06	8.0657e+06	1.18947e+07	9.65058e+06	6.08117e+06	2.41484e+06	5.71266e+06
PC(18:0_20:2)	2.24422e+06	2.99075e+06	2.08901e+06	3.39544e+06	5.14155e+06	1.53695e+06	5.28715e+06	6.72118e+06	8.62452e+06	4.20288e+06	1.70312e+06	1.37164e+06	3.25234e+06	2.65798e+06	3.91409e+06	8.59923e+06	1.04142e+07	7.91653e+06	5.26494e+06	6.88962e+06	6.02217e+06
PC(18:0_20:3)	3.41462e+06	1.87161e+07	1.66306e+07	2.18123e+07	3.18431e+07	1.50976e+07	4.4708e+07	4.16906e+07	6.83115e+07	3.64768e+06	1.16658e+07	9.43187e+06	1.19193e+07	1.40359e+07	1.98715e+07	4.05795e+07	3.62665e+07	3.96008e+07	2.09162e+07	2.64012e+07	2.99997e+07
PC(18:0_20:4)	7.30369e+06	1.17658e+07	8.6384e+06	5.67406e+06	1.26276e+07	7.8539e+06	2.80285e+07	3.16858e+07	3.90933e+07	1.73762e+07	6.87669e+06	5.66019e+06	6.82358e+06	5.70919e+06	9.97444e+06	1.65157e+07	2.05566e+07	1.5694e+07	1.26844e+07	1.64099e+07	1.37498e+07
PC(18:0_22:0)	7.62516e+07	5.55412e+07	4.64256e+07	1.06375e+07	4.50865e+06	1.22724e+07	1.49383e+07	1.53609e+07	1.75073e+07	2.89042e+07	1.66519e+07	1.54693e+07	1.92232e+08	9.89925e+07	1.44398e+08	7.15749e+06	8.41587e+06	6.00806e+06	8.95088e+06	9.42017e+06	9.37179e+06
PC(18:0_22:4)	1.2326e+06	2.59227e+06	591060	4.65655e+06	6.04098e+06	3.56443e+06	9.83746e+06	1.0975e+07	1.41156e+07	2.64459e+06	1.48568e+06	1.39465e+06	1.21437e+06	1.05677e+06	1.75161e+06	3.75904e+06	5.80874e+06	4.62943e+06	3.73319e+06	4.64541e+06	4.39265e+06
PC(18:0_22:5)	1.73069e+07	2.22728e+07	1.79329e+07	2.81257e+07	3.65864e+07	2.05139e+07	2.93214e+07	3.24303e+07	3.71467e+07	2.00255e+07	9.19105e+06	6.91151e+06	1.34781e+07	1.07532e+07	1.5654e+07	2.49759e+07	3.61975e+07	2.70582e+07	2.78721e+07	3.42399e+07	3.05426e+07
PC(18:0_22:6)	1.91185e+07	2.51507e+07	1.92296e+07	2.89991e+07	4.74069e+07	2.24181e+07	4.75181e+07	4.6576e+07	5.75061e+07	3.22672e+07	1.25425e+07	8.86757e+06	2.19009e+07	1.65583e+07	2.06103e+07	4.48247e+07	5.84973e+07	4.28791e+07	2.95816e+07	4.85965e+07	4.09607e+07
PC(18:0_24:0)	2.76624e+06	2.36521e+06	2.84991e+06	540387	650800	460041	1.87352e+06	1.51922e+06	1.66558e+06	832617	395091	391440	6.47643e+06	5.36547e+06	4.68724e+06	217103	179349	185536	348966	415792	405541
PC(18:1_18:2)	3.08878e+08	3.72937e+08	3.01647e+08	1.91283e+08	2.71797e+08	1.6768e+08	2.72501e+08	2.94653e+08	4.21999e+08	1.91922e+08	8.44937e+07	6.16122e+07	2.49067e+08	2.25633e+08	2.55195e+08	5.12824e+08	7.07348e+08	5.5355e+08	4.95448e+08	6.27462e+08	5.597e+08
PC(18:1_18:3)	4.7974e+06	9.41437e+06	7.009e+06	4.91054e+06	7.71538e+06	5.97582e+06	3.88942e+06	8.08521e+06	9.45338e+06	1.46375e+07	2.10421e+06	2.11233e+06	4.82559e+06	8.78733e+06	8.41961e+06	4.7047e+06	7.31009e+06	8.70881e+06	9.59529e+06	1.31765e+07	9.94029e+06
PC(18:1_19:0)	713025	929230	648712	1.36528e+06	2.0432e+06	1.11309e+06	1.59442e+06	864023	2.86769e+06	185320	222171	107488	1.0884e+06	812671	1.75904e+06	3.42502e+06	4.92337e+06	2.12457e+06	2.98446e+06	3.68596e+06	3.08286e+06
PC(18:1_20:1)	8.79685e+06	1.15165e+07	9.59826e+06	1.41521e+07	1.96457e+07	1.15099e+07	2.54306e+07	2.76492e+07	3.58608e+07	8.47508e+06	447572	3.61058e+06	7.58031e+06	6.55769e+06	1.0008e+07	2.27095e+07	2.99177e+07	2.41701e+07	1.65593e+07	2.4173e+06	1.85411e+07
PC(18:1_20:3)	1.28444e+07	1.54e+07	1.31095e+07	2.21719e+07	3.16699e+07	2.35889e+07	4.06909e+07	2.17045e+07	4.18825e+07	1.79176e+07	7.63765e+06	6.26392e+06	1.39093e+07	1.21442e+07	1.48994e+07	3.28287e+07	2.13462e+07	2.55211e+07	2.89675e+07	2.4881e+07	3.21558e+07
PC(18:1_22:0)	325678	590094	452933	503582	717373	426157	388070	804282	970279	1.68778e+06	843358	592358	558142	866679	368810	608440	701997	598076	571901	659090	579587
PC(18:1_22:5)	2.15827e+07	2.63791e+07	2.74774e+07	2.41815e+07	4.79849e+07	2.13812e+07	2.34201e+07	1.65385e+07	2.22323e+07	1.81885e+07	9.54994e+06	7.88026e+06	1.4867e+07	2.15621e+07	1.91155e+07	1.50545e+07	2.45012e+07	3.277e+07	2.82249e+07	2.83968e+07	2.64143e+07
PC(18:1_22:6)	2.83538e+06	3.87318e+06	2.33433e+06	5.3892e+06	8.84344e+06	9.16755e+06	5.6702e+06	7.78476e+06	8.24817e+06	8.75145e+06	2.73511e+06	2.63198e+06	1.02098e+07	8.60751e+06	6.14815e+06	1.44038e+07	1.24449e+07	8.50928e+06	8.95075e+06	1.05626e+07	8.92194e+06
PC(18:1_24:0)	2.43695e+06	3.00454e+06	2.58338e+06	2.5277e+06	3.12864e+06	1.98104e+06	7.22159e+06	5.1316e+06	7.82322e+06	2.75442e+06	399995	1.26926e+06	3.09651e+06	677526	3.07136e+06	2.48132e+06	3.66182e+06	2.99797e+06	3.32e+06	3.49927e+06	3.48924e+06
PC(18:1_26:0)	445849	537650	428126	313711	376025	206034	1.13887e+06	1.12333e+06	1.39734e+06	586296	277925	227330	213453	178943	284235	657544	1.0355e+06	777505	893923	1.55437e+06	1.52761e+06
PC(18:2_18:2)	4.64355e+08	6.07267e+08	4.63914e+08	2.91349e+08	4.27518e+08	3.22641e+08	3.29403e+08	3.87263e+08	5.54251e+08	4.736e+08	2.0722e+08	5.37203e+07	5.05479e+08	1.53686e+08	4.79555e+08	6.451e+08	8.72895e+08	7.05159e+08	4.88598e+08	7.72813e+08	6.45135e+08
PC(18:2_18:3)	1.86476e+07	2.31724e+07	2.08194e+07	1.08833e+07	2.14536e+07	1.54417e+07	4.98715e+07	6.20517e+07	8.24194e+07	5.36757e+07	2.83487e+07	2.47221e+06	1.66911e+07	1.56374e+07	1.6001e+07	1.81905e+07	2.42216e+07	2.02477e+07	1.58641e+07	1.9161e+07	1.69613e+07
PC(18:2_18:4)	944091	1.09794e+06	951179	1.05284e+06	1.67791e+06	1.00788e+06	2.03176e+06	2.24303e+06	2.3178e+06	6.20657e+06	3.66552e+06	2.11454e+06	1.81959e+06	1.67876e+06	1.77333e+06	1.24124e+06	1.33157e+06	1.17614e+06	1.92897e+06	1.76396e+06	1.87707e+06
PC(18:2_19:0)	4.83559e+06	1.08338e+06	5.11682e+06	7.25919e+06	9.947e+06	5.68121e+06	8.98128e+06	1.02016e+07	1.37709e+07	801925	2.16705e+06	1.68957e+06	1.97335e+06	2.12468e+06	2.69978e+06	9.11467e+06	1.57993e+07	1.25695e+07	1.00904e+07	1.20224e+07	1.1247e+07
PC(18:2_20:1)	1.24555e+06	3.64326e+06	8.47436e+06	4.5323e+06	1.3673e+07	8.21526e+06	2.27936e+07	2.20789e+07	3.09625e+07	2.06109e+06	1.98299e+06	1.32736e+06	758805	3.33917e+06	1.36827e+06	1.04287e+07	9.45072e+06	9.23962e+06	5.93819e+06	7.23938e+06	7.99153e+06
PC(18:2_20:3)	3.94564e+07	5.02484e+07	4.24916e+07	5.18673e+07	7.29125e+07	4.55986e+07	5.31894e+07	5.6907e+07	4.31749e+07	4.65988e+07	2.1238e+07	2.11722e+07	4.2197e+07	4.12e+07	4.25522e+07	4.22064e+07	5.50524e+07	4.7467e+07	4.39356e+07	6.53702e+07	5.0236e+07
PC(18:2_20:4)	2.99933e+07	3.63519e+07	3.35487e+07	3.67589e+07	5.37901e+07	4.32423e+07	4.79381e+07	4.93552e+07	5.66087e+07	7.52251e+07	7.68155e+06	3.27313e+07	3.94858e+07	3.72338e+07	3.1962e+07	4.22399e+07	5.18378e+07	4.35436e+07	2.82017e+07	4.43638e+07	4.04883e+07
PC(18:2_22:0)	1.02728e+06	224243	1.13149e+06	1.48042e+06	1.79096e+06	1.0051e+06	365356	2.4104e+06	3.14067e+06	2.3737e+06	1.06628e+06	767328	1.19938e+06	804620	1.23911e+06	938835	540952	1.15139e+06	1.05559e+06	1.20362e+06	1.1884e+06
PC(18:2_22:1)	970474	1.32009e+06	1.00772e+06	1.97941e+06	2.76046e+06	1.7965e+06	3.63599e+06	4.28623e+06	5.53626e+06	1.78812e+06	974890	678003	964982	748881	1.20511e+06	720122	911187	2.25393e+06	1.68702e+06	2.17045e+06	1.92526e+06
PC(18:2_22:4)	2.42111e+08	2.61995e+08	2.61563e+08	4.37177e+08	6.90239e+08	3.4809e+08	4.24389e+08	4.41593e+08	6.638e+08	3.25278e+08	2.10673e+08	1.68682e+08	2.3736e+08	1.59573e+08	1.52239e+08	4.40124e+08	5.26003e+08	4.01514e+08	3.60883e+08	4.52663e+08	3.67028e+08
PC(18:2_22:5)	9.6687e+07	1.1951e+08	1.10838e+08	1.44158e+08	2.1997e+08	1.8393e+08	1.39776e+08	1.39866e+08	1.25223e+08	1.01157e+08	5.81252e+07	3.37528e+07	1.31874e+08	1.56335e+08	1.23513e+08	1.45012e+08	1.84177e+08	1.40318e+08	1.37568e+08	5.59069e+07	1.77617e+08
PC(18:2_22:6)	7.55995e+07	9.31023e+07	7.27675e+07	1.05075e+08	1.70926e+08	1.58848e+08	1.08214e+08	1.25963e+08	1.36104e+08	9.87941e+07	4.07739e+07	4.08034e+07	1.63088e+08	1.41633e+08	1.0769e+08	1.36649e+08	1.76599e+08	1.35296e+08	1.34965e+08	1.687e+08	1.40683e+08
PC(18:2_24:0)	5.60144e+06	7.27572e+06	5.90129e+06	4.83218e+06	2.25254e+06	3.34169e+06	1.51904e+07	1.5957e+07	2.05055e+07	4.89668e+06	2.80336e+06	2.03373e+06	6.88373e+06	4.92123e+06	5.44175e+06	5.49578e+06	8.55531e+06	7.21048e+06	6.45181e+06	7.52385e+06	1.0813e+06
PC(18:2_24:1)	639612	2.47674e+06	2.21019e+06	1.09171e+06	3.69735e+06	2.11152e+06	2.57637e+06	5.46831e+06	7.25901e+06	1.91142e+06	106613	945510	712352	588641	867538	1.5707e+06	3.00067e+06	2.44296e+06	2.45757e+06	2.85032e+06	2.62713e+06
PC(18:2_26:0)	1.35794e+06	1.84439e+06	1.37903e+06	964993	1.27139e+06	127740	3.77003e+06	4.09947e+06	5.32787e+06	2.75078e+06	1.28441e+06	933707	225653	549107	1.81008e+06	2.69859e+06	6.47293e+06	1.91429e+06	4.91037e+06	5.94795e+06	5.52224e+06
PC(18:3_22:6)	179793	1.14727e+06	521781	1.83768e+06	2.52758e+06	1.38422e+06	5.97165e+06	3.28443e+06	6.74063e+06	1.92628e+06	990734	860471	1.98138e+06	516400	1.3166e+06	1.2514e+06	1.6014e+06	1.36867e+06	1.30365e+06	1.48769e+06	275207
PC(20:1_22:6)	2.66136e+07	3.08851e+07	3.00548e+07	1.08652e+08	1.06613e+08	1.16607e+08	1.54461e+08	1.50821e+08	1.63878e+08	4.61198e+07	2.67882e+07	2.72549e+07	6.52302e+07	6.18952e+07	5.09887e+07	8.68621e+07	8.91722e+07	7.09563e+07	7.24156e+07	7.76488e+07	6.97375e+07
PC(20:3_22:5)	1.87026e+06	1.41964e+06	1.76887e+06	1.54851e+07	1.62075e+07	1.4397e+07	1.27866e+07	8.16232e+06	8.58983e+06	6.501e+06	1.73809e+06	3.53261e+06	8.44455e+06	7.52736e+06	5.99348e+06	5.20282e+06	5.26559e+06	5.80935e+06	6.98171e+06	7.80404e+06	5.57268e+06
PC(20:3_22:6)	3.51404e+06	4.63526e+06	3.15953e+06	1.63943e+07	2.29766e+07	2.17917e+07	7.59362e+06	1.47411e+07	1.18468e+07	9.03009e+06	762142	4.35677e+06	1.09682e+07	1.06288e+07	7.6651e+06	7.84701e+06	7.68298e+06	6.52977e+06	7.48589e+06	9.61514e+06	7.64897e+06
PC(20:3_24:0)	304834	410031	311845	326768	421891	232855	3.18135e+06	3.42875e+06	4.52574e+06	725203	56977.6	263948	311069	240202	375190	891841	1.46517e+06	1.10668e+06	880274	1.01589e+06	567953
PC(20:4_22:5)	484784	731882	360952	2.65807e+06	3.89555e+06	3.99129e+06	2.27302e+06	2.55979e+06	2.22341e+06	3.09474e+06	1.06693e+06	938453	2.40435e+06	2.73293e+06	1.57707e+06	2.13648e+06	1.94803e+06	1.57172e+06	1.95394e+06	2.14693e+06	1.83647e+06
PC(20:4_22:6)	1.92664e+06	2.16847e+06	1.74173e+06	4.7166e+06	6.68826e+06	5.73134e+06	4.04266e+06	5.55201e+06	4.67616e+06	3.11691e+06	1.85969e+06	2.07639e+06	3.44133e+06	3.19668e+06	2.5285e+06	2.33676e+06	2.85823e+06	2.39953e+06	2.72307e+06	3.14518e+06	2.89552e+06
PC(22:4_22:6)	8.99404e+06	1.1135e+07	2.36125e+06	4.04948e+07	5.6038e+07	6.8604e+07	4.13236e+07	3.81597e+07	3.32234e+07	3.1378e+07	1.75217e+07	1.62139e+07	2.77419e+07	1.98133e+07	6.70986e+06	3.14863e+07	3.28086e+07	2.18724e+07	2.99382e+07	2.77142e+07	1.56806e+07
PC(22:5_22:5)	2.04855e+06	3.85088e+06	3.37026e+06	1.29582e+07	1.85241e+07	1.65256e+07	7.73266e+06	4.60989e+06	5.67502e+06	5.47806e+06	3.44115e+06	3.45162e+06	1.2772e+07	1.11169e+07	7.50393e+06	4.57412e+06	4.31972e+06	4.13566e+06	5.99087e+06	5.57596e+06	5.53515e+06
PC(22:5_22:6)	7.25734e+06	8.66232e+06	7.93405e+06	3.13384e+07	4.58399e+07	5.08237e+07	2.1241e+07	1.66907e+07	1.50322e+07	1.3512e+07	8.24247e+06	8.1285e+06	3.41998e+07	2.9598e+07	1.57813e+07	1.20205e+07	8.77203e+06	8.59425e+06	1.35785e+07	1.24132e+07	1.08854e+07
PC(22:6_22:6)	2.99757e+06	4.18747e+06	3.33539e+06	1.4021e+07	2.22912e+07	2.37691e+07	1.00041e+07	9.4107e+06	7.63487e+06	5.25665e+06	3.16712e+06	4.08541e+06	1.99265e+07	1.35288e+07	9.23135e+06	6.71815e+06	5.91171e+06	5.21995e+06	8.75754e+06	7.93096e+06	6.67496e+06
PC(22:6_24:0)	7298.44	40400.7	4105.93	106470	116173	51610.1	779705	1.29385e+06	1.36489e+06	58630.3	50219.3	29515.1	118009	55217.5	35120.5	27876.6	132356	73217	77137.8	68824.1	30046.4
PC(O-16:0/14:0)	7.46673e+06	1.33295e+07	2.81959e+07	4.39306e+07	3.38947e+07	3.33388e+07	4.87469e+07	5.10715e+07	5.68105e+07	1.45872e+08	1.1046e+08	1.13061e+08	4.3246e+07	4.11938e+07	3.59002e+07	4.89296e+07	7.99986e+06	3.38589e+07	3.10075e+07	5.41452e+07	2.71759e+07
PC(O-16:0/16:0)	1.88794e+07	2.25809e+07	1.96606e+07	1.98857e+07	3.33489e+07	2.75236e+07	1.98056e+07	1.95e+07	2.15792e+07	2.74188e+07	1.9044e+07	1.01998e+07	8.8212e+06	7.33158e+06	1.47918e+07	8.03484e+06	1.34858e+07	1.44569e+07	1.71515e+07	1.78557e+07	1.69126e+07
PC(O-16:0/16:1)	4.89564e+06	6.66737e+06	5.09103e+06	7.19022e+06	1.15873e+07	9.35409e+06	487064	699170	5.90358e+06	5.39846e+07	2.5446e+07	2.58198e+07	7.4208e+06	6.79949e+06	6.0339e+06	3.73042e+06	5.3824e+06	4.93148e+06	6.80184e+06	8.19301e+06	6.65736e+06
PC(O-16:0/17:2)	5.84004e+07	7.53661e+07	6.15813e+07	4.34169e+07	5.75054e+07	6.6202e+07	6.32048e+06	3.20679e+07	3.53907e+07	1.88453e+08	2.23716e+08	2.12115e+08	4.72511e+07	5.59402e+07	3.77582e+07	6.38827e+07	2.23174e+07	2.24643e+07	4.26902e+07	5.44673e+07	4.89784e+07
PC(O-16:0/18:1)	7.02193e+07	9.14808e+07	7.09915e+07	5.58424e+07	9.27612e+07	8.18797e+07	5.2577e+07	5.45464e+07	5.90171e+07	1.46562e+08	8.85782e+07	8.8113e+07	6.60072e+07	6.39026e+07	5.67614e+07	1.00284e+08	8.78132e+07	8.4176e+07	7.49398e+07	9.95065e+07	8.40795e+07
PC(O-16:0/18:2)	2.07569e+08	2.48758e+08	1.99129e+08	1.08973e+08	1.56658e+08	1.29058e+08	8.06611e+07	7.89923e+07	7.92472e+07	6.50021e+08	3.84804e+08	3.83099e+08	1.30504e+08	7.17039e+07	1.22959e+08	1.47393e+08	1.43289e+08	1.37446e+08	1.57219e+08	1.72606e+08	1.5254e+08
PC(O-16:0/20:4)	4.61667e+06	5.85063e+06	7.22211e+06	3.21375e+06	2.5048e+06	1.3272e+06	3.13236e+06	1.578e+06	1.86367e+06	825325	1.46791e+06	1.30268e+06	263298	268093	251670	134137	283079	350255	898951	789783	590506
PC(O-16:0/20:5)	2.40326e+07	4.35243e+07	2.69496e+07	2.11543e+07	3.28761e+07	3.4625e+07	2.60098e+07	2.43527e+07	2.52227e+07	2.41167e+08	6.93088e+07	4.24041e+07	4.84642e+07	4.50045e+07	3.00883e+07	6.97189e+07	3.24598e+07	3.78736e+07	3.76631e+07	4.20048e+07	3.34537e+07
PC(O-16:0/22:5)	1.36697e+07	9.92753e+06	1.61541e+07	6.96138e+06	2.70794e+07	2.39669e+07	5.47981e+06	6.27997e+06	6.33335e+06	1.87606e+06	1.15287e+07	1.91369e+06	1.30117e+07	3.3463e+06	4.1079e+06	1.36146e+07	1.14202e+07	1.01051e+07	1.27712e+07	1.43761e+07	5.16748e+06
PC(O-16:1/16:0)	2.13705e+07	2.33505e+07	2.39636e+07	2.63021e+07	2.66355e+07	6.44372e+06	2.58958e+07	2.32046e+07	2.45784e+07	3.57073e+07	2.05702e+07	2.01837e+07	1.58985e+07	1.6348e+07	1.37926e+07	1.63926e+07	1.3927e+07	4.59507e+06	1.74387e+07	8.77853e+06	1.65788e+07
PC(O-16:1/16:1)	3.11134e+06	3.20674e+06	3.66789e+06	2.2117e+06	3.31139e+06	1.82203e+06	1.4386e+06	1.28458e+06	1.54058e+06	4.42962e+07	2.41127e+07	2.52327e+07	2.56352e+06	3.1383e+06	4.19802e+06	1.97638e+06	2.25221e+06	1.97162e+06	3.01002e+06	3.08332e+06	3.54428e+06
PC(O-16:1/17:1)	2.66519e+06	3.0232e+06	2.78678e+06	3.60905e+06	5.11263e+06	3.99293e+06	3.87317e+06	2.26402e+06	1.53325e+06	4.69865e+06	2.41715e+06	2.54104e+06	2.56694e+06	490335	2.27804e+06	3.03563e+06	2.3924e+06	1.16036e+06	3.50868e+06	2.23442e+06	1.15007e+06
PC(O-16:1/17:2)	4.3775e+06	4.94139e+06	4.92746e+06	5.61025e+06	8.74243e+06	8.19288e+06	8.07251e+06	4.49007e+06	6.55411e+06	1.0746e+07	6.59617e+06	6.36762e+06	2.86232e+06	3.73357e+06	3.03219e+06	3.49537e+06	4.19054e+06	2.0334e+06	3.8178e+06	1.93435e+06	3.79943e+06
PC(O-16:1/18:1)	1.59206e+08	1.98581e+08	1.71515e+08	9.55222e+07	1.46977e+08	1.20354e+08	8.28583e+07	3.56224e+07	7.81119e+07	3.37399e+08	1.48681e+08	1.48848e+08	1.02674e+08	9.83687e+07	7.5721e+07	1.65726e+08	1.28444e+08	1.24763e+08	1.05952e+08	1.34461e+08	1.12682e+08
PC(O-16:1/18:2)	7.95511e+07	1.0329e+08	7.84837e+07	3.37158e+07	5.4537e+07	4.98132e+07	2.4934e+07	2.45519e+07	2.48908e+07	2.46206e+08	8.41328e+07	8.57954e+07	6.79926e+07	6.04453e+07	4.87978e+07	1.86259e+08	1.29241e+08	1.14993e+08	8.54483e+07	1.07288e+08	8.86326e+07
PC(O-16:1/20:4)	1.17841e+07	1.02774e+07	1.39039e+07	1.39203e+07	2.24683e+07	9.55625e+06	1.84493e+07	6.00407e+06	8.61911e+06	2.00828e+07	6.05829e+06	1.19301e+07	1.0703e+07	9.44705e+06	9.28883e+06	1.09996e+07	1.03033e+07	9.97727e+06	1.35461e+07	1.4174e+07	1.20869e+07
PC(O-16:1/20:5)	1.91144e+07	2.30527e+07	1.96359e+07	2.19469e+07	1.1911e+07	3.23569e+07	2.09129e+07	2.01746e+07	1.84144e+07	4.96775e+07	1.29876e+07	2.26747e+07	5.18599e+06	9.5923e+06	3.51987e+06	2.84777e+07	1.86687e+07	1.74402e+07	2.33101e+07	2.77031e+07	2.08437e+07
PC(O-16:1/22:4)	5.5241e+06	1.14399e+07	9.90295e+06	1.26149e+07	1.92499e+07	1.2077e+07	1.22113e+07	6.22974e+06	1.07897e+07	1.05084e+07	9.06661e+06	4.65993e+06	7.32123e+06	5.97313e+06	6.55358e+06	1.74427e+06	6.75552e+06	3.73317e+06	3.24357e+06	8.81745e+06	7.21428e+06
PC(O-16:1/22:5)	1.22968e+07	1.41998e+07	6.06405e+06	1.33506e+07	2.35767e+07	2.28897e+07	1.20594e+07	1.27132e+07	1.28374e+07	2.79386e+07	1.33257e+07	1.31036e+07	1.34282e+07	1.20372e+07	1.02531e+07	1.58015e+07	1.23697e+07	1.14572e+07	1.26117e+07	1.55121e+07	1.23156e+07
PC(O-16:1/22:6)	1.74929e+07	2.11213e+07	2.30102e+07	2.48412e+07	4.12964e+07	3.93309e+07	2.44888e+07	2.0924e+07	2.12515e+07	4.64563e+07	2.80222e+07	2.6109e+07	2.37579e+07	2.37163e+07	1.86978e+07	2.23256e+07	2.03759e+07	1.58964e+07	2.34075e+07	2.56319e+07	2.23271e+07
PC(O-18:0/16:0)	4.54804e+06	5.51013e+06	4.2738e+06	4.34914e+06	7.58294e+06	6.22051e+06	4.15617e+06	4.86743e+06	5.56009e+06	5.9332e+06	2.23484e+06	3.06199e+06	3.16331e+06	3.48078e+06	2.01566e+06	2.57678e+06	3.01694e+06	3.27215e+06	4.22196e+06	1.67969e+06	3.39533e+06
PC(O-18:0/17:2)	6.86869e+06	8.9781e+06	6.90739e+06	4.47631e+06	1.33462e+07	3.61278e+06	8.53794e+06	8.04415e+06	8.31113e+06	1.26956e+07	7.1271e+06	7.17983e+06	9.88829e+06	8.98061e+06	7.3917e+06	1.26652e+07	1.05199e+07	9.72874e+06	1.03149e+07	1.14546e+07	1.48138e+06
PC(O-18:0/18:1)	1.06232e+08	1.76514e+08	1.36746e+08	7.58949e+07	1.71172e+08	1.51412e+08	1.1766e+08	5.99146e+07	1.41803e+08	1.73359e+08	1.33081e+08	1.26899e+08	9.07546e+07	8.75016e+07	8.76618e+07	2.40989e+08	2.11735e+08	1.66301e+08	1.75498e+08	2.10114e+08	1.72614e+08
PC(O-18:0/18:2)	7.10673e+07	8.88095e+07	7.67205e+07	5.0998e+07	7.81719e+07	6.88189e+07	5.96102e+07	5.69322e+07	5.88847e+07	5.12728e+07	3.36205e+07	3.30867e+07	4.14038e+07	4.50797e+07	3.98782e+07	7.12419e+07	6.47663e+07	6.1284e+07	2.55439e+07	6.43855e+07	5.48712e+07
PC(O-18:0/18:3)	3.1239e+07	3.20082e+07	2.23607e+07	1.73658e+07	4.3764e+07	3.19916e+07	2.54514e+07	2.37736e+07	2.29275e+07	3.47579e+07	7.31734e+06	6.65995e+06	2.76057e+07	2.60932e+07	1.92615e+07	5.9701e+07	4.27136e+07	3.70341e+07	2.89147e+07	3.44614e+07	2.70483e+07
PC(O-18:0/20:3)	2.39593e+06	2.90161e+06	2.88197e+06	1.22457e+06	3.9181e+06	3.05145e+06	2.28062e+06	759791	2.18453e+06	2.51901e+06	1.68569e+06	1.72277e+06	1.7739e+06	1.68527e+06	1.43273e+06	1.36711e+06	191021	1.36828e+06	1.86435e+06	1.78566e+06	1.8069e+06
PC(O-18:0/20:4)	1.91566e+07	2.4467e+07	2.1493e+07	2.40367e+07	3.54034e+07	3.1231e+07	1.94408e+07	1.71596e+07	1.81065e+07	8.01605e+06	1.47945e+07	7.89027e+06	4.91717e+06	1.0242e+07	3.3438e+06	3.01386e+06	1.39405e+07	1.34423e+07	1.61882e+07	1.82525e+07	1.58995e+07
PC(O-18:0/20:5)	2.58772e+07	1.03482e+07	1.15758e+07	2.14971e+07	1.10816e+07	4.05858e+07	7.92203e+06	2.43623e+07	2.65346e+07	1.50642e+07	2.64628e+07	2.62273e+07	3.74314e+07	3.34791e+07	2.49783e+07	4.52272e+07	1.88773e+07	1.54449e+07	1.62758e+07	1.90958e+07	1.79833e+07
PC(O-18:0/22:4)	4.95393e+07	4.8449e+07	4.32037e+07	4.19802e+07	7.39715e+07	5.15704e+07	5.56673e+07	5.52689e+07	5.23891e+07	1.51518e+07	2.15519e+07	1.99291e+07	5.49113e+06	5.44571e+06	6.38899e+06	8.32053e+06	9.63087e+06	5.67513e+06	1.18478e+07	3.11455e+06	4.71618e+06
PC(O-18:0/22:5)	9.27768e+06	6.04844e+06	9.13456e+06	9.98212e+06	1.51103e+07	3.32319e+06	6.09929e+06	4.95834e+06	6.1181e+06	1.34541e+07	8.27242e+06	1.8417e+06	8.29644e+06	2.5276e+06	6.37354e+06	1.87649e+06	6.84392e+06	6.43217e+06	1.24271e+06	8.43443e+06	7.33248e+06
PC(O-18:1/17:1)	1.41193e+06	1.16982e+06	1.42751e+06	1.30116e+06	2.22328e+06	1.17607e+06	1.02945e+06	867761	1.12702e+06	1.63032e+06	1.52351e+06	1.50057e+06	2.05891e+06	1.8622e+06	594681	3.00139e+06	2.04815e+06	809497	1.6904e+06	2.10346e+06	1.64988e+06
PC(O-18:1/18:1)	2.60293e+07	3.36985e+07	2.70698e+07	1.75604e+07	2.75787e+07	1.19228e+07	1.79972e+07	1.77624e+07	1.8821e+07	3.12712e+07	1.5972e+07	6.77568e+06	2.17349e+07	1.60109e+07	1.19818e+07	7.69261e+06	2.93824e+07	2.56964e+07	1.53606e+07	2.67741e+07	2.2984e+07
PC(O-18:1/18:2)	8.78069e+07	1.10985e+08	1.01056e+08	4.44039e+07	3.92755e+07	5.74851e+07	4.52612e+07	3.8634e+07	3.47583e+07	8.25443e+06	1.2327e+07	9.44695e+06	3.73624e+07	3.497e+07	2.88132e+07	8.08427e+07	6.83801e+07	6.75137e+07	4.47341e+07	6.093e+07	5.08085e+07
PC(O-18:1/20:4)	1.29702e+07	1.71582e+07	1.22205e+07	1.42331e+07	1.61261e+07	1.68377e+07	1.44094e+07	1.36474e+07	1.38476e+07	3.29934e+06	1.65841e+07	1.61506e+07	1.5508e+07	1.70629e+06	1.08712e+07	1.51397e+07	1.13974e+07	1.06573e+07	1.33937e+07	2.16884e+06	1.20323e+07
PC(O-18:1/22:4)	1.01033e+07	1.27107e+07	1.09895e+07	1.04301e+07	1.59884e+07	3.01695e+06	1.04666e+07	9.43156e+06	9.67769e+06	1.63948e+07	9.79202e+06	3.87535e+06	9.30679e+06	2.05177e+06	1.94655e+06	2.09996e+06	8.28079e+06	7.58399e+06	9.71168e+06	1.03974e+07	9.05033e+06
PC(O-18:1/22:5)	1.65237e+07	2.12563e+07	1.73032e+07	1.63629e+07	2.73565e+07	2.63607e+07	1.62565e+07	1.531e+07	1.61389e+07	1.73572e+07	1.93711e+07	1.92455e+07	1.41983e+07	1.28374e+07	9.30169e+06	1.82264e+07	1.55247e+07	1.45964e+07	1.78394e+07	1.96307e+07	1.67515e+07
PC(O-18:1/22:6)	6.57134e+06	1.84743e+07	1.61127e+07	8.17654e+06	2.42624e+07	2.31767e+07	1.55649e+07	1.06929e+07	1.40281e+07	2.95165e+07	1.77198e+07	1.7146e+07	1.37923e+07	1.32473e+07	1.05767e+07	1.43991e+07	1.17166e+07	6.51688e+06	4.5957e+06	1.3847e+07	1.21721e+07
PC(O-20:0/16:0)	742124	820955	486970	233647	1.13425e+06	932340	783318	758904	859770	1.18748e+06	876329	887997	327950	467401	403350	275092	349788	376593	253300	550648	587733
PC(O-20:0/18:2)	1.37319e+08	3.48731e+07	1.45972e+08	1.53492e+08	2.47226e+08	7.25455e+07	9.21602e+07	9.38883e+07	9.46027e+07	3.43811e+07	4.16483e+07	2.15995e+07	1.2585e+08	1.1887e+08	1.1382e+08	4.37714e+07	7.19392e+07	8.41474e+07	1.0149e+08	1.82591e+08	5.9132e+07
PC(O-20:0/18:3)	7.32019e+07	4.18978e+07	7.93244e+07	3.81148e+07	6.05383e+07	1.03937e+08	6.92274e+07	7.07195e+07	4.79923e+07	1.06568e+08	7.60534e+07	7.26872e+07	7.15918e+07	6.60271e+07	1.10596e+07	3.80871e+07	1.05941e+07	5.47843e+07	1.04092e+07	1.92651e+07	7.44063e+07
PC(O-20:0/20:3)	878689	1.08933e+06	1.01985e+06	873545	1.32019e+06	1.18928e+06	620012	760160	787200	1.056e+06	640519	657233	628901	633207	384689	633026	608761	586761	795427	860608	762794
PC(O-20:0/20:4)	9.74436e+06	1.25103e+07	5.60229e+06	9.65416e+06	1.42541e+07	1.29811e+07	9.25508e+06	8.44147e+06	9.19189e+06	1.07691e+07	7.4317e+06	7.32735e+06	7.78112e+06	7.40831e+06	6.48973e+06	7.37875e+06	1.16584e+06	7.23518e+06	1.63218e+06	9.91319e+06	8.74557e+06
PC(O-20:0/22:4)	1.41278e+06	1.87905e+06	1.83128e+06	1.57565e+06	1.97596e+06	1.93495e+06	1.65979e+06	1.32524e+06	1.41267e+06	1.20784e+06	982187	950380	767408	759592	687343	675851	761682	750845	1.00306e+06	1.03995e+06	925556
PC(O-20:0/22:5)	2.8681e+06	1.44582e+07	1.15535e+07	1.08224e+07	1.70008e+07	1.60769e+07	1.09536e+07	9.92446e+06	1.09305e+07	1.20682e+07	8.447e+06	8.86393e+06	8.76594e+06	6.51585e+06	6.41737e+06	7.39849e+06	7.90666e+06	3.58239e+06	1.13232e+07	5.15854e+06	1.05796e+07
PC(O-20:0/22:6)	1.28368e+07	1.68699e+07	1.22838e+07	1.17648e+07	2.01794e+07	2.05763e+07	1.12857e+07	1.11956e+07	1.24851e+07	2.44592e+07	1.62667e+07	1.63496e+07	1.59745e+07	1.54498e+07	5.41133e+06	1.26263e+07	1.5236e+07	1.3773e+07	1.70173e+07	1.81114e+07	1.54581e+07
PC(O-20:1/18:1)	3.41964e+07	3.80018e+07	3.48243e+07	3.56369e+07	4.02452e+07	5.88164e+07	2.71831e+07	1.13767e+07	3.0191e+07	3.89959e+07	3.75496e+07	1.58141e+07	4.86184e+07	4.49335e+07	2.19215e+07	5.72686e+07	4.4375e+07	9.53302e+06	2.01283e+07	6.73533e+07	5.36677e+07
PC(O-20:1/18:2)	1.76307e+06	2.45633e+06	1.60614e+06	1.70019e+06	630433	2.86473e+06	1.28285e+06	1.4912e+06	1.69256e+06	4.60132e+06	2.62273e+06	829246	789502	1.60888e+06	2.25595e+06	2.8512e+06	2.25169e+06	2.04988e+06	2.47905e+06	3.39128e+06	2.14713e+06
PC(O-20:1/22:5)	1.69822e+06	2.41595e+06	1.62007e+06	531291	2.8609e+06	2.98121e+06	1.53952e+06	1.59434e+06	1.74279e+06	7.54073e+06	3.4054e+06	3.23521e+06	4.19059e+06	3.9551e+06	2.76641e+06	4.55216e+06	3.80913e+06	3.29678e+06	3.01844e+06	3.79621e+06	2.827e+06
PC(O-20:1/22:6)	7.01618e+06	9.23664e+06	6.9177e+06	6.40103e+06	1.10241e+07	1.14472e+07	6.41333e+06	6.14143e+06	6.5309e+06	1.34804e+07	2.95388e+06	8.87171e+06	7.92139e+06	8.28103e+06	5.37997e+06	8.36098e+06	7.64384e+06	7.14312e+06	8.48627e+06	9.22438e+06	7.95869e+06
PC(O-22:0/16:0)	460642	540459	556007	380126	561331	442636	403422	334489	392143	613163	362571	368561	272988	304824	252121	336404	357677	329702	203497	436569	422480
PC(O-22:0/18:1)	1.77941e+07	1.94625e+07	1.81028e+07	1.62893e+07	2.74398e+07	1.57511e+07	1.4661e+07	5.8059e+06	4.25107e+06	2.31736e+07	1.50853e+07	1.45191e+07	1.43152e+07	2.46781e+06	1.29042e+07	6.82043e+06	8.27093e+06	1.64024e+07	3.35817e+06	2.48525e+07	7.25617e+06
PC(O-22:0/18:2)	2.5036e+06	3.28338e+06	2.82213e+06	2.49934e+06	3.77579e+06	3.21892e+06	1.9005e+06	1.6703e+06	1.76483e+06	616084	225513	1.909e+06	2.23013e+06	731899	1.7728e+06	776855	2.23926e+06	885984	2.96709e+06	798254	2.77804e+06
PC(O-22:0/20:4)	8.15605e+06	2.41842e+06	9.15702e+06	8.31445e+06	1.24943e+07	9.23133e+06	3.95556e+06	7.49528e+06	4.39917e+06	1.21884e+07	7.64582e+06	7.42562e+06	7.48347e+06	6.95583e+06	6.01876e+06	7.45906e+06	7.31441e+06	6.82671e+06	8.83825e+06	9.30468e+06	8.15561e+06
PC(O-22:0/20:5)	3.5242e+07	3.94237e+07	3.5293e+07	3.11545e+07	9.8719e+06	6.19842e+07	1.18274e+07	3.33757e+07	3.59617e+07	7.01417e+07	4.1354e+07	3.97946e+07	2.68025e+07	4.24522e+07	3.90081e+07	3.06567e+07	4.68606e+07	5.93931e+06	1.02794e+07	1.33013e+07	3.93678e+07
PC(O-22:0/22:5)	266746	1.96823e+06	1.39532e+06	870962	913762	2.07418e+06	800552	1.26131e+06	1.39232e+06	2.21212e+06	1.35437e+06	1.30923e+06	1.2328e+06	1.27338e+06	991981	1.32692e+06	506637	1.19633e+06	1.49677e+06	1.71091e+06	961646
PC(O-22:0/22:6)	1.8927e+06	2.59824e+06	2.05069e+06	1.79945e+06	2.83584e+06	3.11419e+06	793686	1.65137e+06	1.82056e+06	2.93952e+06	1.96248e+06	1.91098e+06	1.8228e+06	1.69726e+06	1.44294e+06	1.62913e+06	1.68173e+06	1.55497e+06	2.04299e+06	422272	1.04522e+06
PC(O-22:1/18:1)	2.31674e+06	3.00385e+06	2.6393e+06	2.31627e+06	3.44899e+06	709486	1.76397e+06	295069	1.38019e+06	2.82093e+06	734232	1.65601e+06	1.877e+06	680276	1.49748e+06	831195	1.81187e+06	622782	2.52642e+06	1.01072e+06	2.31541e+06
PC(O-22:1/18:2)	2.97823e+07	9.85052e+06	6.08135e+06	2.64336e+07	1.23524e+07	4.22335e+07	2.30208e+07	2.72648e+07	7.72438e+06	3.3101e+07	3.07662e+06	2.32784e+07	2.17701e+07	2.69591e+06	1.95559e+07	2.81931e+07	2.24617e+07	1.91899e+07	8.2175e+06	3.06037e+07	5.18946e+06
PC(O-22:1/20:4)	3.0802e+06	4.20383e+06	3.31854e+06	1.50017e+06	4.77097e+06	4.96977e+06	3.10543e+06	2.84014e+06	1.81194e+06	1.76894e+06	3.46782e+06	3.37894e+06	3.75206e+06	3.46994e+06	944312	3.91645e+06	3.47768e+06	3.1963e+06	3.72973e+06	4.04735e+06	3.47927e+06
PC(P-16:0/16:0)	4.13169e+08	5.50404e+08	5.69521e+08	6.22755e+08	1.05013e+09	7.75142e+08	6.02283e+08	5.56489e+08	5.83197e+08	6.29128e+08	4.21747e+08	1.17054e+08	2.91027e+08	2.76087e+08	2.70868e+08	3.88991e+08	3.42014e+08	2.70907e+08	3.69758e+08	4.11227e+08	3.5457e+08
PC(P-16:0/16:1)	7.50178e+07	6.29963e+07	4.30233e+07	1.07547e+08	1.01645e+08	1.31808e+08	1.12065e+08	1.11251e+08	7.31911e+07	2.63536e+08	1.5327e+08	1.14883e+08	9.53627e+07	1.81874e+07	7.53279e+07	4.85661e+07	9.30569e+07	2.02521e+07	1.05163e+08	1.30654e+08	1.02047e+08
PC(P-16:0/17:1)	1.35137e+07	5.64358e+07	1.13466e+08	3.43611e+07	4.87253e+07	8.66303e+07	9.49857e+07	5.16869e+07	5.44742e+07	1.89822e+08	1.05931e+08	1.00042e+08	4.14119e+07	8.75522e+07	8.06394e+07	4.68272e+07	1.01703e+08	8.45124e+07	1.0234e+08	9.20688e+07	6.6576e+07
PC(P-16:0/17:2)	6.04619e+07	7.97867e+07	6.73004e+07	3.70255e+07	5.78106e+07	3.51923e+07	2.51218e+07	2.58166e+07	2.82921e+07	2.2794e+08	1.5601e+08	1.4506e+08	4.74082e+07	4.40112e+07	1.69334e+07	7.01915e+07	4.58517e+07	3.68024e+07	4.81674e+07	3.85232e+07	4.06512e+07
PC(P-16:0/18:1)	2.74966e+09	3.9236e+09	3.64914e+09	1.91102e+09	3.1886e+09	2.52978e+09	1.72404e+09	1.719e+09	1.77351e+09	5.67479e+09	2.81223e+09	2.79493e+09	2.21371e+09	2.04357e+09	1.60074e+09	3.92758e+09	3.11686e+09	2.56797e+09	2.5997e+09	3.08325e+09	2.42612e+09
PC(P-16:0/18:2)	1.11259e+10	1.37326e+10	1.18258e+10	1.95019e+09	1.68236e+09	2.63108e+09	1.20968e+09	1.19706e+09	6.56901e+08	2.49801e+09	7.87723e+09	7.06541e+09	3.3884e+09	3.02075e+09	2.43644e+09	1.02231e+10	7.28936e+09	6.19925e+09	6.20932e+09	7.31505e+09	5.04572e+09
PC(P-16:0/20:3)	1.02731e+08	1.4074e+08	1.20218e+08	1.44832e+08	2.36931e+08	2.45809e+08	1.96854e+08	1.94487e+08	1.91752e+08	1.62732e+08	1.43566e+08	7.48308e+07	1.9729e+08	1.88943e+08	1.21819e+08	2.93943e+08	1.83534e+08	1.75153e+08	1.63967e+08	1.90446e+08	1.4926e+08
PC(P-16:0/20:4)	5.34707e+08	4.54225e+08	3.93993e+08	5.21152e+08	6.81914e+08	8.12073e+08	6.39155e+08	5.11443e+08	5.21978e+08	9.32641e+08	6.09593e+08	4.29832e+08	4.30252e+08	3.79041e+08	1.9908e+08	5.96883e+08	2.57443e+08	3.73712e+08	4.6126e+08	5.67473e+08	2.72954e+08
PC(P-16:0/20:5)	1.91768e+07	3.51913e+07	3.05984e+07	2.23971e+07	2.90371e+07	2.37781e+07	1.01797e+07	2.68245e+07	1.12231e+07	5.99557e+07	3.46875e+07	3.14888e+07	3.26864e+07	2.83582e+07	2.34215e+07	3.40711e+07	2.60038e+07	2.1797e+07	2.75585e+07	3.48869e+07	2.55613e+07
PC(P-16:0/22:4)	3.90161e+08	2.16278e+08	4.61775e+08	4.6952e+08	5.98747e+08	5.48174e+08	4.95762e+08	1.82653e+08	4.84231e+08	5.81298e+08	3.9162e+08	3.64417e+08	4.32079e+08	3.84242e+08	1.28528e+08	1.96853e+08	3.48738e+08	2.88097e+08	3.80384e+08	4.54671e+08	3.63594e+08
PC(P-16:0/22:5)	4.07657e+08	5.43391e+08	3.60736e+08	5.28309e+08	8.41448e+08	1.25913e+08	5.60257e+08	5.5266e+08	5.85718e+08	1.00143e+09	5.16345e+08	4.95991e+08	5.56578e+08	1.37775e+08	4.17193e+08	7.35629e+08	5.71188e+08	4.93234e+08	3.17486e+08	7.34795e+08	5.79554e+08
PC(P-16:0/22:6)	8.19403e+08	1.04978e+09	7.21998e+08	7.3194e+08	1.43867e+09	1.31334e+09	8.08906e+08	7.48744e+08	7.92668e+08	1.62853e+09	1.09366e+09	1.00246e+09	8.46507e+08	7.68094e+08	5.81031e+08	9.61121e+08	7.25076e+08	6.23515e+08	7.47822e+08	8.80108e+08	6.97321e+08
PC(P-16:1/16:1)	2.13407e+07	4.47892e+07	3.51406e+07	1.91148e+07	3.34555e+07	2.99635e+07	1.37009e+07	1.40301e+07	1.43424e+07	6.37779e+08	3.26613e+08	3.33029e+08	3.54786e+07	3.11491e+07	2.08504e+07	6.05088e+07	3.46706e+07	2.82972e+07	3.91518e+07	4.49293e+07	3.39229e+07
PC(P-16:1/18:1)	1.44538e+08	1.83355e+08	1.61127e+08	1.26824e+08	1.95829e+08	1.48891e+08	1.31706e+08	1.38842e+08	1.23956e+08	1.61252e+08	5.38704e+07	5.48743e+07	9.01651e+07	5.6655e+07	6.47871e+07	1.93174e+08	1.38535e+08	1.57018e+08	1.06804e+08	1.38727e+08	1.09702e+08
PC(P-16:1/18:2)	1.94604e+07	2.41739e+07	2.58626e+07	3.74799e+07	6.12447e+07	4.69702e+07	6.30282e+07	5.86652e+07	5.90816e+07	1.31199e+07	6.93746e+06	7.0215e+06	9.35966e+06	6.99618e+06	7.32313e+06	2.27462e+07	1.71681e+07	2.09377e+07	1.15355e+07	1.60599e+07	1.26917e+07
PC(P-16:1/22:4)	6.34464e+06	5.76322e+06	6.39133e+06	1.02887e+07	1.81626e+07	1.32884e+07	921550	356276	1.06348e+06	1.98783e+06	1.80355e+06	1.8339e+06	7.15035e+06	6.98067e+06	5.95984e+06	4.56722e+06	3.78915e+06	3.3731e+06	5.96619e+06	6.79295e+06	4.52375e+06
PC(P-18:0/18:1)	2.48048e+08	3.20264e+08	2.68757e+08	1.71652e+08	2.84682e+08	2.60985e+08	1.8445e+08	1.93371e+08	2.11061e+08	2.9577e+08	1.66897e+08	4.25839e+07	2.42705e+08	2.24535e+08	1.87028e+08	5.07278e+08	3.89923e+08	3.26832e+08	2.84426e+08	3.50443e+08	7.64359e+07
PC(P-18:0/18:2)	1.52801e+09	1.7271e+09	1.63676e+09	5.98743e+08	1.12896e+09	9.20495e+08	8.30063e+08	8.25583e+08	8.25695e+08	6.30852e+08	4.73797e+08	4.49861e+08	5.7483e+08	5.1808e+08	1.22033e+08	1.52206e+09	1.34073e+09	1.04041e+09	8.74197e+08	1.02574e+09	1.7326e+08
PC(P-18:0/20:3)	9.82453e+06	1.32501e+07	1.01912e+07	1.06532e+07	1.84872e+07	1.78165e+07	1.06066e+07	1.18761e+07	1.19437e+07	3.33608e+07	1.71914e+07	1.59856e+07	2.07986e+07	1.87117e+07	1.48092e+07	2.12754e+07	1.49008e+07	1.35343e+07	1.62785e+07	1.80212e+07	1.47496e+07
PC(P-18:0/20:4)	2.36119e+08	2.99823e+08	3.01024e+08	2.91952e+08	5.01465e+08	4.55192e+08	3.14914e+08	3.04868e+08	1.93475e+08	5.1051e+08	2.60406e+08	3.04503e+08	2.02505e+08	3.26388e+08	2.47452e+08	3.92192e+08	5.73997e+07	2.44872e+08	3.19897e+08	3.77262e+08	2.96111e+08
PC(P-18:0/22:4)	7.72197e+07	9.58386e+07	8.09818e+07	7.83563e+07	9.35501e+07	1.14791e+08	4.41743e+07	8.53339e+07	9.04252e+07	1.74161e+08	1.03816e+08	8.71292e+07	1.06808e+08	7.85904e+07	6.48185e+07	1.3011e+08	2.57416e+07	8.57039e+07	1.06453e+08	4.0201e+07	1.04279e+08
PC(P-18:0/22:5)	4.89118e+08	6.40284e+08	5.92901e+08	5.21607e+08	9.1806e+08	7.91934e+08	5.73517e+08	5.49752e+08	5.64532e+08	6.50748e+08	3.12768e+08	2.01273e+08	3.57475e+08	4.33429e+08	3.78139e+08	3.20373e+08	1.44671e+08	3.9823e+08	2.36833e+08	2.01939e+08	1.66799e+08
PC(P-18:0/22:6)	4.18455e+08	4.52696e+08	2.17019e+08	4.4706e+08	7.89403e+08	7.66172e+08	4.01207e+08	4.46512e+08	4.06567e+08	7.42062e+08	5.32113e+08	4.97597e+08	4.88685e+08	4.3349e+08	3.34969e+08	5.54617e+08	4.25215e+08	5.98095e+07	4.25801e+08	1.55576e+08	4.00197e+08
PC(P-18:1/18:1)	8.10959e+06	9.9626e+06	1.11406e+07	8.46868e+06	1.05064e+07	8.20071e+06	1.20964e+07	1.02373e+07	9.65607e+06	7.17653e+06	3.96146e+06	4.04825e+06	4.82122e+06	4.83737e+06	3.89114e+06	5.18799e+06	3.9624e+06	4.32491e+06	5.4054e+06	5.64327e+06	2.96238e+06
PC(P-18:1/18:2)	2.37395e+07	3.0374e+07	2.57441e+07	1.99181e+07	4.14188e+07	3.47604e+07	3.30546e+07	7.60122e+06	9.73236e+06	4.41454e+07	1.83155e+07	1.93615e+07	1.23057e+07	2.21533e+07	1.98119e+07	3.52281e+07	2.92089e+07	2.79398e+07	2.36912e+07	1.19877e+07	2.35177e+07
PC(P-18:1/20:1)	8.26964e+07	9.50101e+07	6.23261e+07	3.2851e+07	1.3905e+08	1.1803e+08	3.36969e+07	8.71984e+07	8.75346e+07	1.05994e+08	7.92953e+07	7.51843e+07	7.08023e+07	6.55813e+07	5.88423e+07	7.86056e+07	1.59597e+07	2.13775e+07	1.11586e+07	2.40168e+07	7.43525e+07
PC(P-18:1/22:4)	6.70185e+07	8.68517e+07	9.58979e+07	8.25449e+07	1.47622e+08	1.13185e+08	9.63998e+07	9.24453e+07	8.29235e+07	4.09449e+07	4.1027e+07	3.18963e+07	3.27346e+07	2.99032e+07	2.9124e+07	3.57106e+07	3.61827e+07	2.58615e+07	3.67429e+07	4.49779e+07	3.36486e+07
PC(P-18:1/22:5)	1.58911e+06	2.23064e+06	1.37489e+06	2.00426e+06	4.5985e+06	4.76621e+06	1.505e+06	1.46599e+06	1.29683e+06	1.99457e+06	1.13351e+06	1.50529e+06	3.00641e+06	2.68933e+06	2.39733e+06	2.9493e+06	2.04362e+06	1.01157e+06	2.39497e+06	2.72455e+06	2.32416e+06
PC(P-18:1/22:6)	4.26999e+06	4.77155e+06	4.83316e+06	5.70593e+06	9.29708e+06	9.73665e+06	5.23616e+06	4.44388e+06	4.70893e+06	9.53493e+06	5.48044e+06	6.06422e+06	5.72201e+06	5.52908e+06	4.41365e+06	4.97841e+06	4.01952e+06	4.09105e+06	5.41359e+06	5.85274e+06	5.06002e+06
PC(P-20:0/18:2)	4.14325e+07	5.369e+07	4.29868e+07	4.24181e+07	6.99442e+07	6.41143e+07	3.54745e+07	3.80267e+07	4.11665e+07	7.10884e+07	5.0002e+07	4.24493e+07	4.63942e+07	4.3526e+07	4.07407e+07	5.65642e+07	4.6656e+07	3.70686e+07	5.19717e+07	6.2655e+07	5.04497e+07
PC(P-20:0/22:5)	2.96213e+07	3.95683e+07	3.09751e+07	2.78898e+07	4.95683e+07	5.1266e+07	2.90078e+07	2.85284e+07	3.21276e+07	1.02685e+08	4.9077e+07	4.84265e+07	6.68772e+07	6.21772e+07	4.91556e+07	8.30473e+07	6.82515e+07	5.62182e+07	5.60279e+07	7.39623e+07	5.68749e+07
PC(P-20:0/22:6)	1.56452e+08	1.86965e+08	1.68645e+08	1.47774e+08	2.57941e+08	2.37076e+08	1.65121e+08	1.63456e+08	1.66137e+08	2.12205e+08	1.60852e+08	9.41508e+07	1.36478e+08	7.63757e+07	1.01643e+08	1.66432e+08	1.00193e+08	7.32433e+07	1.43674e+08	1.51647e+08	7.61817e+07
PC(P-20:1/18:1)	6.13496e+06	7.62742e+06	6.59284e+06	6.583e+06	1.00108e+07	8.61679e+06	4.95178e+06	4.83559e+06	5.07759e+06	7.24144e+06	604902	4.55863e+06	3.1422e+06	4.70875e+06	4.17325e+06	3.18241e+06	5.08548e+06	5.1138e+06	6.1604e+06	6.73726e+06	3.40412e+06
PC(P-20:1/18:2)	1.12551e+07	8.68748e+06	9.73179e+06	1.78138e+07	2.10099e+07	1.91102e+07	6.85378e+06	1.4237e+07	6.98741e+06	6.73291e+06	8.67292e+06	7.04728e+06	7.77713e+06	4.88428e+06	5.51089e+06	4.7894e+07	4.40326e+06	5.78441e+06	4.05378e+06	1.01952e+07	5.4539e+06
PC(P-20:1/22:5)	1.41302e+06	1.83779e+06	1.50037e+06	1.40582e+06	1.42438e+06	2.30959e+06	1.3371e+06	1.03146e+06	1.32384e+06	1.91739e+06	1.3664e+06	1.3864e+06	1.18302e+06	1.09852e+06	981893	98006.9	1.06249e+06	970324	1.12745e+06	1.28186e+06	1.17371e+06
PC(P-22:0/20:4)	1.92414e+07	2.17531e+07	1.96633e+07	1.71788e+07	2.97958e+07	3.38501e+07	7.92084e+06	1.83333e+07	1.96518e+07	4.22545e+07	1.78563e+07	8.21465e+06	2.88208e+07	2.60874e+07	1.02759e+07	3.56548e+07	1.75437e+07	1.89309e+07	2.88054e+07	3.58003e+07	2.95345e+07
PC(P-22:1/18:1)	1.43168e+06	1.79092e+06	921769	1.53831e+06	1.05594e+06	1.26766e+06	1.08603e+06	834062	1.34051e+06	1.09249e+06	839371	871043	738548	173822	643036	850506	800636	737841	1.18531e+06	1.26343e+06	1.06706e+06
PE(12:0_18:2)	930115	951605	836140	1.26935e+06	973620	494451	5.0966e+06	5.91108e+06	8.13919e+06	9.97069e+06	9.15829e+06	5.81158e+06	1.43663e+06	993447	1.76322e+06	1.36972e+06	2.62066e+06	1.9319e+06	901755	1.29362e+06	967527
PE(14:0_16:1)	383845	586745	744420	329170	342889	226119	675958	1.28828e+06	1.34163e+06	3.15932e+07	2.68633e+07	2.47535e+07	862709	751879	1.40238e+06	1.14089e+06	1.86987e+06	1.46883e+06	696035	978959	883797
PE(14:0_17:1)	67426.5	89383.1	73911.2	49256.6	43055.8	23223.4	4147.33	13778.3	15959.1	1.70956e+06	1.40917e+06	1.15969e+06	84514.6	96844.7	204469	52297.4	171577	142386	92523.4	147691	140840
PE(14:0_18:1)	7.2022e+06	7.22356e+06	7.7015e+06	1.13693e+06	1.30367e+06	1.04912e+06	727890	523452	947659	5.19587e+07	3.719e+07	2.83795e+07	4.85572e+06	4.18634e+06	1.29191e+07	7.07089e+06	1.24029e+07	9.71378e+06	7.92427e+06	1.02999e+07	1.01734e+07
PE(14:0_18:2)	7.08076e+06	6.95846e+06	7.82373e+06	2.48351e+06	2.39361e+06	1.51927e+06	1.61293e+06	2.13392e+06	2.63775e+06	1.24843e+08	9.99675e+07	7.67746e+07	6.74681e+06	4.9588e+06	1.3481e+07	6.03378e+06	1.09695e+07	8.01254e+06	6.62693e+06	9.55502e+06	8.49575e+06
PE(14:1_18:2)	1.51084e+06	873890	1.7422e+06	830322	1.11015e+06	912910	329312	544352	619838	2.08172e+06	2.30592e+06	2.59749e+06	815640	851843	1.1083e+06	481008	568152	448443	579316	787865	638174
PE(15:0_18:2)	1.57945e+06	1.58338e+06	1.77081e+06	2.16548e+06	1.91795e+06	1.49415e+06	1.26086e+06	1.42905e+06	1.24466e+06	6.77977e+06	1.60248e+06	3.76022e+06	920382	949505	1.1788e+06	2.08832e+06	909073	2.53251e+06	1.67892e+06	2.27395e+06	1.4369e+06
PE(15:1_18:2)	913135	1.20796e+06	396849	2.36142e+06	3.02787e+06	554363	4.51176e+06	2.2711e+06	7.83539e+06	9.36592e+06	8.68808e+06	1.21332e+07	2.10006e+06	2.01242e+06	2.26133e+06	2.36312e+06	2.65161e+06	1.96788e+06	1.30119e+06	2.04852e+06	1.84957e+06
PE(16:0_17:1)	745756	874751	992523	408775	413105	187859	324996	458464	489204	1.31937e+06	1.02375e+06	713889	574489	503608	1.77114e+06	1.27598e+06	2.71534e+06	2.14453e+06	1.51421e+06	2.2159e+06	1.97497e+06
PE(16:0_18:1)	6.58881e+07	6.79283e+07	7.15644e+07	1.45495e+07	1.44993e+07	8.1581e+06	1.29024e+07	1.30638e+07	1.80471e+07	3.3337e+07	2.72341e+07	2.03549e+07	3.07767e+07	2.59729e+07	7.54696e+07	8.42982e+07	1.49419e+08	1.23918e+08	8.8476e+07	1.20824e+08	1.13454e+08
PE(16:0_18:2)	1.1011e+08	1.13969e+08	1.16088e+08	4.76756e+07	4.69277e+07	2.58587e+07	3.55816e+07	4.53374e+07	5.74344e+07	1.05253e+08	8.09014e+07	6.48455e+07	6.58753e+07	5.86225e+07	1.57705e+08	9.7884e+07	1.78043e+08	1.51846e+08	1.08228e+08	1.50086e+08	1.45244e+08
PE(16:0_22:5)	533746	479931	545707	2.40904e+06	2.59419e+06	1.53415e+06	3.82538e+06	2.92353e+06	6.07077e+06	2.16045e+06	1.39978e+06	1.66242e+06	603912	130874	412436	950941	2.13735e+06	1.38248e+06	446571	1.36955e+06	1.0773e+06
PE(16:0_22:6)	754877	1.37839e+06	1.88443e+06	3.11052e+06	4.83026e+06	2.71564e+06	5.67757e+06	4.53279e+06	9.87849e+06	4.21648e+06	3.74474e+06	2.43804e+06	687191	1.27834e+06	777667	719226	1.72667e+06	1.59776e+06	1.00786e+06	1.30518e+06	1.54335e+06
PE(16:1_16:1)	1.91101e+06	1.42246e+06	2.4565e+06	816652	584652	107597	410218	149788	521329	1.32766e+07	1.54395e+07	2.31327e+07	1.48468e+06	1.04548e+06	3.4304e+06	160369	151656	252369	544054	770408	859951
PE(16:1_17:2)	170144	219673	151170	253270	157650	165165	43459.3	84707.2	80743.3	1.30506e+06	907476	984941	201939	164406	186371	113989	159721	121595	115974	140241	116637
PE(16:1_18:1)	4.88905e+07	3.89259e+07	6.47594e+07	4.58749e+07	3.38143e+07	1.49183e+07	1.44565e+07	1.67189e+07	1.29135e+07	3.25857e+07	3.20363e+07	3.64257e+07	1.91232e+07	2.2455e+07	5.42584e+07	2.31266e+07	1.56954e+07	2.08616e+07	2.56073e+07	3.99658e+07	2.97118e+07
PE(16:1_18:2)	2.016e+07	2.06109e+07	1.88778e+07	1.61375e+07	1.19701e+07	1.12933e+07	1.16173e+07	1.08141e+07	1.63625e+07	6.23079e+07	5.63816e+07	4.66913e+07	2.33583e+07	1.9029e+07	2.14967e+07	1.49806e+07	1.85316e+07	1.63572e+07	1.64696e+07	2.04443e+07	1.77331e+07
PE(16:1_18:3)	1.54424e+06	1.36906e+06	1.34615e+06	934637	350792	637333	1.225e+06	1.4872e+06	1.45467e+06	1.04414e+07	1.00261e+07	7.98285e+06	1.22476e+06	849943	951106	354897	500535	194756	457539	571652	463152
PE(17:0_18:1)	2.4254e+06	2.44749e+06	2.84015e+06	2.33334e+06	2.27243e+06	970239	2.50608e+06	2.93475e+06	3.5827e+06	510689	781054	588283	841956	1.21135e+06	1.81672e+06	3.66234e+06	7.32535e+06	6.03856e+06	4.58425e+06	5.37161e+06	6.13707e+06
PE(17:0_18:2)	2.48466e+06	2.1553e+06	2.7231e+06	1.59252e+06	3.74577e+06	1.83148e+06	1.111e+06	3.77731e+06	4.81912e+06	1.33899e+06	1.01429e+06	545375	1.26945e+06	1.31534e+06	3.9035e+06	1.64611e+06	4.48129e+06	3.78477e+06	2.14255e+06	4.67511e+06	6.03518e+06
PE(17:1_18:1)	2.65048e+07	2.01259e+07	4.01038e+07	1.95962e+07	1.94811e+07	1.00296e+07	6.59796e+06	8.73223e+06	9.1308e+06	7.08123e+06	5.66681e+06	8.18253e+06	8.81538e+06	1.16626e+07	2.34371e+07	9.20779e+06	6.80226e+06	1.11532e+07	1.21972e+07	1.74046e+07	2.00241e+07
PE(17:1_18:2)	4.45911e+06	4.14532e+06	5.05602e+06	4.17701e+06	1.98792e+06	2.05782e+06	523967	2.43181e+06	2.26524e+06	1.59091e+06	2.00208e+06	2.70857e+06	4.23963e+06	3.54939e+06	6.18526e+06	4.59765e+06	4.5877e+06	4.34198e+06	4.07427e+06	4.26977e+06	5.885e+06
PE(17:2_18:1)	9.83982e+07	6.71941e+07	1.18019e+08	6.66867e+07	7.03444e+07	4.03202e+07	2.15118e+07	3.34916e+07	2.70755e+07	7.09798e+07	5.38967e+07	8.21216e+07	6.55001e+07	7.66039e+07	1.34893e+08	3.37616e+07	2.10378e+07	3.7765e+07	4.09646e+07	5.78438e+07	6.61812e+07
PE(17:2_18:3)	2.31398e+06	2.86547e+06	2.86503e+06	2.96203e+06	4.13763e+06	2.40795e+06	7.21079e+06	1.31918e+07	1.33472e+07	2.28997e+07	1.43733e+07	6.34076e+06	5.01875e+06	3.86722e+06	2.58467e+06	3.91881e+06	4.69954e+06	2.58843e+06	2.95984e+06	3.86283e+06	1.47501e+06
PE(18:0_18:1)	1.20545e+08	1.13572e+08	1.27035e+08	3.82486e+07	3.6686e+07	2.1559e+07	5.24175e+07	6.12012e+07	7.54752e+07	1.83678e+07	1.60692e+07	1.23135e+07	4.48727e+07	3.96961e+07	1.06446e+08	1.51356e+08	2.84422e+08	2.33478e+08	1.98897e+08	2.41715e+08	2.41618e+08
PE(18:0_18:2)	1.60906e+08	1.5471e+08	1.69653e+08	1.51516e+08	1.41747e+08	7.99378e+07	1.43415e+08	1.72335e+08	2.1197e+08	7.3486e+07	5.73627e+07	4.29117e+07	8.38511e+07	6.70266e+07	1.83724e+08	1.8366e+08	3.19706e+08	2.65264e+08	2.16294e+08	2.87193e+08	2.76651e+08
PE(18:0_20:4)	223167	215853	361866	534054	1.9195e+06	0	3.09637e+06	7.39662e+06	9.53004e+06	2.2414e+06	161518	138989	331249	91790.1	1.33991e+06	295110	2.14867e+06	1.45824e+06	227976	726167	616549
PE(18:0_22:5)	207685	0	0	5.3546e+06	4.65643e+06	1.81091e+06	9.97447e+06	1.22018e+07	1.23115e+07	1.12027e+06	824634	109941	71226.1	57261.2	273360	585518	1.70628e+06	1.08256e+06	101268	436333	440816
PE(18:0_22:6)	230540	245659	197203	1.61609e+06	1.53287e+06	874833	3.49854e+06	4.12203e+06	5.3125e+06	386851	366673	193876	76560.1	44066.3	214194	625989	1.46054e+06	1.14349e+06	575110	606613	1.07821e+06
PE(18:1_18:1)	3.11043e+06	4.68544e+06	5.65224e+06	3.62273e+06	2.67806e+06	2.02607e+06	3.26033e+06	2.88531e+06	3.89276e+06	2.48575e+06	2.33534e+06	495394	1.31266e+06	1.66699e+06	2.50877e+06	5.19253e+06	6.54783e+06	3.38732e+06	5.05312e+06	6.91904e+06	3.14165e+06
PE(18:1_18:2)	1.84296e+08	1.73667e+08	1.84925e+08	6.5272e+07	5.49612e+07	5.45629e+07	9.3252e+07	1.04798e+08	1.35198e+08	5.55116e+07	5.09792e+07	4.66895e+07	8.40298e+07	7.01347e+07	8.32092e+07	1.04557e+08	1.27676e+08	1.21524e+08	1.25711e+08	1.48726e+08	1.17482e+08
PE(18:1_18:3)	3.05996e+06	3.93077e+06	4.72021e+06	7.61835e+06	6.62061e+06	7.45071e+06	4.09047e+06	6.25565e+06	7.10518e+06	2.39097e+06	1.85167e+06	1.39649e+06	6.19799e+06	5.43346e+06	5.67453e+06	6.21827e+06	6.50756e+06	5.81707e+06	6.37319e+06	7.64494e+06	6.1846e+06
PE(18:1_19:0)	845764	787055	974560	187185	768902	93129.1	725447	974382	1.04662e+06	134381	157983	79441.5	352934	312493	889061	1.48739e+06	2.7796e+06	1.86311e+06	1.79157e+06	1.9291e+06	2.13099e+06
PE(18:1_20:4)	1.75627e+06	308688	877946	2.23596e+06	2.35707e+06	1.64266e+06	875768	1.37977e+06	1.6199e+06	862870	905422	1.3815e+06	299813	204580	1.10778e+06	1.00046e+06	1.07849e+06	1.24317e+06	1.04839e+06	762982	1.1272e+06
PE(18:1_22:4)	234935	154252	57570.6	235475	66396.1	129018	451394	378336	221729	112223	35171.7	50125.1	113658	74499.5	69577.5	537535	918258	597092	261560	518798	641304
PE(18:1_22:5)	1.93404e+06	1.48789e+06	1.99652e+06	2.19893e+06	2.59994e+06	3.29167e+06	2.45917e+06	3.36745e+06	3.8354e+06	942351	596961	736929	3.48255e+06	3.48864e+06	2.05495e+06	2.25015e+06	2.24007e+06	2.15671e+06	3.82162e+06	3.19478e+06	3.85561e+06
PE(18:1_24:0)	1.07211e+06	1.0457e+06	440657	182866	523554	336404	2.67271e+06	2.5465e+06	3.75133e+06	99998.3	431510	351623	654413	439372	927630	1.51699e+06	3.28664e+06	2.67303e+06	2.57976e+06	3.06054e+06	2.87703e+06
PE(18:1_26:0)	418671	386253	481482	172562	118604	65805.8	818965	826559	1.07659e+06	153676	153261	138521	163038	109712	259909	647167	1.76528e+06	1.48667e+06	1.54693e+06	1.8916e+06	1.96801e+06
PE(18:2_18:2)	1.26504e+08	1.1851e+08	1.01819e+08	9.33374e+07	7.3857e+07	9.9651e+07	6.11075e+07	7.13691e+07	6.93322e+07	6.01304e+07	5.22035e+07	4.46307e+07	1.76093e+08	1.3607e+08	1.10915e+08	1.16754e+08	1.0289e+08	1.00047e+08	1.04057e+08	1.11817e+08	1.06909e+08
PE(18:2_18:3)	3.36326e+06	3.3891e+06	3.30313e+06	7.64124e+06	7.09515e+06	8.35193e+06	2.7532e+06	3.21865e+06	2.72959e+06	2.55096e+06	1.15284e+06	2.09487e+06	8.11069e+06	6.65354e+06	5.74083e+06	3.53688e+06	3.26455e+06	2.94253e+06	3.84515e+06	4.5442e+06	3.27215e+06
PE(18:2_19:0)	853757	463278	1.0934e+06	1.21947e+06	803373	678708	1.2003e+06	1.89044e+06	2.3229e+06	356299	533738	243476	426386	409052	1.0182e+06	1.3652e+06	1.40148e+06	1.22353e+06	801414	1.99911e+06	1.90468e+06
PE(18:2_20:1)	1.10394e+07	9.06907e+06	7.67617e+06	5.26933e+06	1.1531e+07	1.02474e+07	1.35365e+07	3.55362e+07	2.56033e+07	4.32084e+06	3.52031e+06	2.0851e+06	7.01095e+06	5.248e+06	6.4623e+06	5.31398e+06	1.57276e+07	1.46701e+07	1.03588e+07	1.52143e+07	1.1823e+07
PE(18:2_20:2)	907041	1.01489e+06	1.43745e+06	2.08036e+06	1.40905e+06	1.86578e+06	3.3747e+06	3.78105e+06	5.34752e+06	576180	433760	513378	1.51498e+06	1.51464e+06	1.3786e+06	1.8613e+06	2.61889e+06	2.37856e+06	2.76786e+06	2.5179e+06	2.94161e+06
PE(18:2_20:3)	1.91669e+06	1.71867e+06	2.60185e+06	4.18693e+06	4.23675e+06	4.48902e+06	2.92108e+06	2.92462e+06	3.26811e+06	1.36909e+06	1.43844e+06	1.99795e+06	3.23307e+06	4.14659e+06	3.37909e+06	2.49057e+06	2.70355e+06	2.4227e+06	3.1217e+06	2.52776e+06	3.30186e+06
PE(18:2_20:4)	4.56224e+06	4.65163e+06	3.04879e+06	3.71798e+06	3.16729e+06	3.74839e+06	2.34131e+06	3.09287e+06	1.63758e+06	1.66947e+06	1.66713e+06	1.79105e+06	5.66738e+06	4.94483e+06	3.70355e+06	3.40062e+06	3.23836e+06	3.16751e+06	4.14689e+06	3.20283e+06	4.76057e+06
PE(18:2_22:4)	947814	1.20014e+06	765005	2.70534e+06	1.95497e+06	1.90642e+06	1.773e+06	2.06089e+06	1.62072e+06	1.27567e+06	1.08843e+06	611518	871197	693322	757340	1.50908e+06	2.01598e+06	1.45457e+06	1.72146e+06	1.81192e+06	1.37881e+06
PE(18:2_22:5)	5.07122e+06	4.48895e+06	5.56456e+06	9.4575e+06	1.09983e+07	1.40613e+07	1.0509e+07	1.12504e+07	1.05412e+07	4.25431e+06	4.13342e+06	4.48454e+06	1.24292e+07	1.33895e+07	8.68447e+06	5.67056e+06	6.21792e+06	6.76438e+06	9.42297e+06	6.79283e+06	1.00174e+07
PE(18:2_22:6)	5.01248e+06	4.36227e+06	5.54739e+06	9.17781e+06	1.30585e+07	1.78176e+07	8.63391e+06	8.60921e+06	6.81338e+06	2.05755e+06	2.73623e+06	3.35047e+06	1.17806e+07	1.28282e+07	8.80807e+06	5.05263e+06	4.56912e+06	5.30543e+06	6.64478e+06	5.88274e+06	7.56701e+06
PE(18:2_24:0)	1.18123e+06	1.30375e+06	1.1657e+06	859384	597666	531597	4.59347e+06	4.61355e+06	6.41028e+06	788330	771805	519036	976236	701009	1.00086e+06	1.18748e+06	1.48785e+06	2.00052e+06	1.72287e+06	2.19482e+06	1.00695e+06
PE(18:2_24:1)	488511	533295	849328	642645	763559	656494	2.90897e+06	1.22515e+06	5.19736e+06	747870	695192	615948	270626	751835	1.49106e+06	668910	2.22921e+06	2.01204e+06	1.54806e+06	2.03793e+06	1.50591e+06
PE(18:2_26:0)	512274	285638	183135	95836.9	294793	264286	2.59755e+06	2.63496e+06	1.85539e+06	200314	228133	80503.6	247700	221548	302983	621028	1.4439e+06	1.23818e+06	1.09758e+06	1.35892e+06	1.18673e+06
PE(30:2)	1.24311e+06	1.35678e+06	1.20463e+06	1.77162e+06	1.03302e+06	1.47424e+06	7.38619e+06	1.0867e+07	1.38819e+07	1.97909e+07	1.97607e+07	1.09735e+07	2.73742e+06	1.75981e+06	3.43743e+06	2.71276e+06	4.93239e+06	3.39361e+06	1.3159e+06	1.83324e+06	1.72092e+06
PE(32:2)	392162	768679	510819	722654	4.06044e+06	3.03613e+06	4.63887e+06	1.54887e+07	1.62194e+07	2.09788e+06	2.40576e+06	2.30636e+06	766250	1.48926e+06	2.49606e+06	3.09765e+06	3.25704e+06	2.97068e+06	1.08974e+06	854799	2.22461e+06
PE(32:5)	0	81976.7	53087.9	20097.9	18749.7	0	201218	495910	554334	645401	475767	618368	284709	204645	138806	354818	466888	425888	136050	141446	93741.6
PE(34:0)	5.02686e+06	6.04835e+06	5.32879e+06	1.21148e+07	1.38526e+07	1.09781e+07	1.01207e+07	1.13212e+07	1.27444e+07	2.46343e+07	1.47962e+07	1.6315e+07	1.30277e+07	1.21384e+07	2.21392e+07	4.65547e+06	9.36884e+06	8.69005e+06	1.00101e+07	1.21291e+07	9.30639e+06
PE(36:3)	0	0	0	1.04216e+07	7.97343e+06	3.96221e+06	8.67413e+06	1.14961e+07	1.15458e+07	2.18991e+06	0	0	3.56182e+06	2.97305e+06	4.24481e+06	3.83827e+06	2.49968e+06	3.8509e+06	2.2135e+06	3.63047e+06	3.09509e+06
PE(36:5)	4.03337e+06	5.92841e+06	4.33809e+06	1.37896e+06	2.45814e+06	1.13143e+06	781737	1.38983e+06	1.98366e+06	9.40563e+06	3.27494e+06	2.83651e+06	6.84101e+06	6.21047e+06	1.31487e+07	1.07517e+07	1.21164e+07	1.1109e+07	5.4008e+06	9.62254e+06	8.22904e+06
PE(36:6)	3.97512e+06	4.48137e+06	4.89774e+06	4.39138e+06	3.69167e+06	1.14385e+06	1.63967e+06	2.75194e+06	2.1177e+06	3.09369e+06	1.84201e+06	1.68374e+06	1.95071e+06	3.00404e+06	7.47314e+06	4.55538e+06	1.66698e+06	2.36651e+06	1.89015e+06	4.63741e+06	2.97756e+06
PE(37:1)	3.69612e+07	3.49455e+07	9.97239e+06	2.56146e+07	3.43773e+07	1.98899e+07	2.72152e+07	3.54132e+07	8.9714e+06	2.30377e+07	1.92725e+07	1.61717e+07	7.9326e+06	1.94117e+07	4.82653e+07	6.30025e+07	7.30071e+07	8.78083e+06	3.19605e+07	2.34108e+07	4.06615e+07
PE(37:2)	5.62429e+07	6.35176e+07	2.8253e+07	3.33172e+07	3.83528e+07	2.60869e+07	2.68545e+07	3.86904e+07	4.61841e+07	4.64755e+07	3.6865e+07	6.34409e+06	4.80803e+07	1.53946e+07	1.56731e+07	8.23531e+07	4.944e+07	3.45615e+07	3.80806e+07	6.71822e+07	5.70114e+07
PE(37:3)	1.36607e+07	1.43047e+07	1.30269e+07	1.50514e+07	7.38832e+06	6.08619e+06	1.25174e+07	1.83036e+07	1.79686e+07	3.64977e+07	1.92426e+07	1.01707e+07	1.22203e+07	1.05956e+07	1.57132e+07	2.40955e+07	2.40001e+07	2.20561e+07	1.60825e+07	2.42703e+07	2.24035e+07
PE(39:6)	1.44226e+06	1.13385e+06	1.40216e+06	1.78429e+06	2.31927e+06	2.17175e+06	874167	705367	1.26066e+06	3.74486e+06	1.96058e+06	2.39358e+06	1.85996e+06	1.66772e+06	1.5215e+06	2.09699e+06	1.64314e+06	1.6774e+06	1.68794e+06	1.44515e+06	1.45957e+06
PE(39:8)	169686	310930	175670	440654	814907	1.20512e+06	477644	1.36492e+06	897360	297909	268982	371121	865400	883945	542210	598229	430107	432336	368253	420523	276769
PE(40:4)	0	97656	99093.5	94921.9	109267	93895.9	90369.3	199864	911461	421118	0	38353.4	1.17369e+06	696241	1.50071e+06	2.32715e+06	2.39467e+06	2.20745e+06	1.06975e+06	1.95766e+06	1.35214e+06
PE(42:2)	2.15928e+07	2.12654e+07	2.42166e+07	1.58104e+07	1.41117e+07	1.25951e+07	1.35515e+07	1.44935e+07	1.59724e+07	8.33747e+06	1.11045e+07	9.39147e+06	2.71363e+06	3.46273e+06	5.01564e+06	1.23959e+07	1.09533e+07	1.04145e+07	1.03527e+07	1.81932e+07	1.29234e+07
PE(42:3)	2.04673e+06	1.58629e+06	1.92211e+06	2.23308e+06	1.65703e+06	2.33208e+06	7.74468e+06	7.80432e+06	1.09819e+07	659451	2.17912e+06	1.95996e+06	1.27088e+06	1.24783e+06	2.19688e+06	2.77115e+06	2.93473e+06	2.47475e+06	1.91205e+06	2.51876e+06	2.32656e+06
PE(42:9)	978794	1.33191e+06	999112	1.98094e+06	2.55579e+06	3.1113e+06	1.33908e+06	937529	1.14368e+06	356867	49301.1	340534	1.05314e+06	699859	434484	642649	561583	503541	478279	492417	603384
PE(O-16:0/12:0)	326467	350345	330082	910005	1.03968e+06	1.27973e+06	1.67169e+07	1.7813e+07	1.55471e+07	1.48566e+06	1.23217e+06	1.65105e+06	1.72455e+06	1.52169e+06	1.24898e+06	991913	366308	823594	293367	231029	234597
PE(O-16:0/14:1)	0	12765.5	0	9908.58	39212.2	98787.6	317415	150148	135669	1.34225e+07	1.27128e+07	1.37747e+07	42287.4	52558.5	7717.04	48730.1	0	0	10155.8	24423.4	19894.8
PE(O-16:0/16:1)	2.58727e+06	2.44108e+06	2.76127e+06	3.9495e+06	3.90141e+06	4.234e+06	1.48766e+06	1.04179e+06	1.03272e+06	8.29236e+07	8.08915e+07	8.33763e+07	2.84354e+06	2.34314e+06	2.65049e+06	1.94203e+06	1.98032e+06	2.12419e+06	2.53332e+06	3.02944e+06	2.2797e+06
PE(O-16:0/17:1)	4.43672e+06	4.02168e+06	4.48581e+06	1.34655e+07	1.33096e+07	1.33663e+07	4.46222e+06	4.52576e+06	4.02196e+06	1.88171e+07	1.8448e+07	1.81596e+07	6.76357e+06	6.3395e+06	4.93621e+06	5.51743e+06	5.27674e+06	5.31175e+06	7.50486e+06	8.82914e+06	7.67641e+06
PE(O-16:0/18:1)	3.44423e+08	3.03832e+08	3.45549e+08	4.39302e+08	4.33601e+08	4.49266e+08	2.56541e+08	2.56682e+08	2.46919e+08	4.42203e+08	4.40211e+08	4.41863e+08	2.59885e+08	2.43269e+08	2.35683e+08	3.49213e+08	3.45668e+08	3.42079e+08	4.47217e+08	4.98544e+08	4.51953e+08
PE(O-16:0/18:2)	3.46735e+08	3.35586e+08	3.51219e+08	6.15726e+08	5.49754e+08	6.24408e+08	2.33195e+08	2.52456e+08	2.28993e+08	6.68168e+08	6.21311e+08	6.0254e+08	3.00186e+08	2.51334e+08	2.49798e+08	2.63236e+08	2.61125e+08	2.44733e+08	2.79888e+08	3.28057e+08	2.74527e+08
PE(O-16:0/22:5)	961006	946993	1.3644e+06	865637	856606	1.70311e+06	1.93571e+06	2.39391e+06	2.0374e+06	119906	174280	171915	405086	401338	501254	550235	611366	238454	658504	938848	481761
PE(O-18:0/17:1)	9.11167e+06	8.4696e+06	9.76684e+06	2.82751e+07	2.74218e+07	2.93968e+07	2.36466e+07	2.27745e+07	2.19481e+07	3.4508e+06	3.73387e+06	3.80647e+06	7.455e+06	6.21726e+06	6.24727e+06	1.59425e+07	1.68633e+07	1.64693e+07	1.83217e+07	2.07199e+07	1.81487e+07
PE(O-18:0/17:2)	4.37428e+06	4.06369e+06	4.35555e+06	3.07903e+07	2.66017e+07	3.03477e+07	1.45521e+07	1.34978e+07	1.35721e+07	3.80871e+06	3.75654e+06	3.90233e+06	6.97325e+06	4.47055e+06	4.75303e+06	5.35031e+06	6.49567e+06	4.53177e+06	5.23026e+06	5.94444e+06	5.05776e+06
PE(O-18:0/18:1)	4.59516e+07	4.07927e+07	4.72469e+07	7.33963e+07	7.15584e+07	7.7459e+07	1.3764e+08	1.3436e+08	1.29955e+08	1.39197e+07	1.49506e+07	1.58305e+07	2.43699e+07	2.01656e+07	1.98326e+07	6.27114e+07	7.05139e+07	6.96195e+07	7.16371e+07	7.6759e+07	7.00774e+07
PE(O-18:0/18:2)	581474	686028	724944	826911	947820	1.3972e+06	691974	831392	729192	99725.6	244448	297212	438658	390287	279798	337533	248575	364609	397205	463179	248233
PE(O-20:0/20:4)	1.89629e+06	2.84476e+06	3.23279e+06	9.79965e+06	8.6149e+06	1.03226e+07	1.87122e+06	1.99291e+06	1.82399e+06	212630	314581	430241	1.86355e+06	1.59654e+06	2.17553e+06	2.15178e+06	1.66226e+06	1.72938e+06	1.92739e+06	1.87359e+06	2.28108e+06
PE(O-28:0)	3.74031e+06	3.5277e+06	3.85858e+06	7.61927e+06	9.46775e+06	1.17843e+07	7.81342e+07	8.57592e+07	7.5237e+07	8.92407e+06	6.47069e+06	8.26119e+06	2.12555e+07	1.6752e+07	1.512e+07	3.9815e+06	4.69864e+06	5.14078e+06	3.93126e+06	3.85464e+06	2.48743e+06
PE(O-32:1)	1.08887e+07	9.50191e+06	9.87791e+06	2.03974e+07	2.37367e+07	2.13149e+07	7.10256e+06	3.98231e+06	7.53078e+06	3.67763e+08	3.67669e+08	3.53102e+08	1.49544e+07	1.292e+07	1.52985e+07	1.54911e+07	1.29288e+07	1.1119e+07	1.45733e+07	1.77097e+07	1.54767e+07
PE(O-33:1)	1.6876e+07	1.25757e+07	1.50248e+07	4.30654e+07	4.31886e+07	5.04918e+07	1.47715e+07	1.64651e+07	1.6465e+07	5.57977e+07	6.47429e+07	6.37302e+07	1.87055e+07	1.8918e+07	1.94925e+07	2.37872e+07	2.25112e+07	1.81686e+07	2.8704e+07	3.17082e+07	2.48878e+07
PE(O-35:1)	1.00816e+08	7.03003e+07	8.0446e+07	2.21123e+08	2.55495e+08	1.98036e+08	1.53198e+08	1.75869e+08	1.65055e+08	1.26867e+08	1.14981e+08	9.55366e+07	1.41151e+08	5.69829e+07	1.26838e+08	2.15655e+08	1.70651e+08	1.64971e+08	1.81627e+08	2.14346e+08	1.86562e+08
PE(O-37:1)	7.85418e+07	7.23321e+07	8.15873e+07	7.70954e+07	8.88267e+07	9.04908e+07	6.53463e+07	3.71508e+07	5.39348e+07	3.48438e+07	7.33451e+07	3.41579e+07	4.08017e+07	1.87164e+07	2.54065e+07	1.23411e+08	3.0224e+07	8.84686e+07	2.69492e+07	1.09816e+08	8.85264e+07
PE(O-37:2)	5.15868e+07	1.33141e+07	3.1437e+07	5.88678e+07	3.22821e+07	4.11565e+07	2.51879e+07	1.8768e+07	3.28803e+07	4.40864e+07	7.27645e+07	7.85992e+07	6.0205e+07	5.21725e+07	5.05522e+07	1.0927e+08	7.72426e+07	7.83327e+07	3.9069e+07	8.60732e+07	2.77474e+07
PE(O-38:2)	1.47212e+07	1.49738e+07	1.49845e+07	1.8892e+07	2.05966e+07	2.51009e+07	1.38793e+07	1.77678e+07	1.73064e+07	1.26891e+07	1.03617e+07	1.05165e+07	1.70412e+07	1.52776e+07	1.47797e+07	2.69982e+07	6.14075e+06	1.41539e+07	1.76352e+07	1.97168e+07	1.77996e+07
PE(O-38:6)	1.17469e+07	1.21952e+07	1.27023e+07	4.22841e+07	4.52008e+07	5.27588e+07	6.8956e+06	6.91981e+06	9.14461e+06	1.81491e+06	5.26118e+06	5.719e+06	1.44817e+07	1.31345e+07	1.3115e+07	9.44032e+06	9.48522e+06	8.37486e+06	9.84682e+06	1.03825e+07	9.09204e+06
PE(O-40:4)	493625	890610	326482	2.31358e+06	2.32827e+06	3.92272e+06	3.75129e+06	4.3559e+06	4.25544e+06	146036	128082	84857	1.39975e+06	1.05104e+06	747914	1.88332e+06	1.82929e+06	1.55624e+06	1.15556e+06	1.43157e+06	1.09994e+06
PE(O-42:4)	2.88537e+06	1.62005e+06	1.62287e+06	1.8369e+06	2.38753e+06	4.07441e+06	399576	916376	562528	7.50023e+06	7.15367e+06	8.03464e+06	1.96905e+06	1.64041e+06	1.81719e+06	1.72025e+06	1.44707e+06	1.21012e+06	1.2987e+06	1.48083e+06	1.34603e+06
PE(P-16:0/12:0)	2.70075e+06	3.05567e+06	3.05304e+06	5.02262e+06	5.03887e+06	6.49237e+06	1.16709e+07	1.44359e+07	1.11465e+07	1.10784e+07	1.09661e+07	1.28007e+07	9.81322e+06	9.52547e+06	6.89954e+06	2.26179e+06	2.425e+06	2.25004e+06	1.67512e+06	1.71176e+06	1.9901e+06
PE(P-16:0/14:0)	472485	227504	197062	941334	743714	1.04047e+06	759933	307122	898474	2.00207e+07	1.87489e+07	2.05803e+07	372630	1.00696e+06	969321	206867	324100	329301	468952	253356	331607
PE(P-16:0/14:1)	1.06286e+06	519552	1.40748e+06	2.82912e+06	3.09479e+06	5.32663e+06	8.82618e+06	9.36151e+06	8.49537e+06	1.82685e+08	1.51417e+08	1.71439e+08	2.26693e+06	3.36751e+06	2.88559e+06	3.02222e+06	2.58061e+06	2.49867e+06	480283	2.38531e+06	378221
PE(P-16:0/16:0)	1.98015e+06	1.67347e+06	2.63164e+06	2.25122e+06	2.1772e+06	2.31934e+06	606686	468718	503171	3.92206e+06	3.90722e+06	4.32754e+06	1.98312e+06	1.83809e+06	1.45989e+06	682574	888695	1.12017e+06	2.22571e+06	1.95357e+06	2.19022e+06
PE(P-16:0/16:1)	8.70775e+07	7.9751e+07	9.40121e+07	6.38001e+07	6.49454e+07	6.98215e+07	1.65029e+07	1.55218e+07	1.50011e+07	5.90772e+08	6.25534e+08	5.99716e+08	9.00934e+07	8.52283e+07	7.94637e+07	4.64611e+07	4.53348e+07	4.30312e+07	6.31999e+07	6.82698e+07	6.16949e+07
PE(P-16:0/17:1)	9.65391e+07	9.44273e+07	9.93076e+07	1.03409e+08	1.06408e+08	1.14198e+08	3.03752e+07	3.27354e+07	2.8906e+07	9.54388e+07	9.62002e+07	9.63562e+07	1.48254e+08	1.3058e+08	1.2525e+08	1.0058e+08	9.18258e+07	8.92736e+07	1.32389e+08	1.43427e+08	1.22442e+08
PE(P-16:0/17:2)	9.04066e+07	8.06747e+07	8.26388e+07	7.17588e+07	6.89197e+07	8.34606e+07	2.21776e+07	2.65647e+07	2.13679e+07	2.43654e+08	2.36127e+08	2.44393e+08	1.54812e+08	1.44523e+08	1.33775e+08	5.63462e+07	4.85279e+07	4.87862e+07	7.44613e+07	8.01743e+07	7.11416e+07
PE(P-16:0/18:1)	3.52148e+09	3.38454e+09	3.79734e+09	2.4173e+09	2.26384e+09	2.48338e+09	1.16437e+09	1.24251e+09	1.14991e+09	1.47212e+09	1.39154e+09	1.41513e+09	2.86691e+09	2.64718e+09	2.62844e+09	3.20818e+09	3.09855e+09	3.06978e+09	3.62501e+09	4.10289e+09	3.44682e+09
PE(P-16:0/18:2)	5.30501e+09	5.03793e+09	5.50321e+09	3.16538e+09	3.00065e+09	3.35162e+09	1.64906e+09	1.62252e+09	1.65274e+09	3.84558e+09	3.73225e+09	3.69144e+09	5.15695e+09	4.7028e+09	5.10579e+09	3.7679e+09	3.57917e+09	3.62003e+09	4.66047e+09	5.26538e+09	4.42639e+09
PE(P-16:0/18:3)	6.25467e+07	5.48292e+07	9.79796e+07	7.94185e+07	6.22795e+07	1.93841e+07	2.26626e+07	3.29201e+07	2.1245e+07	8.07447e+07	6.90078e+07	5.75022e+07	3.66098e+07	4.22795e+07	9.75635e+07	7.23017e+07	4.16404e+07	5.08303e+07	6.09537e+07	9.75633e+07	6.15486e+07
PE(P-16:0/20:4)	3.7223e+06	2.7626e+06	3.55591e+06	3.82453e+06	2.92634e+06	3.42368e+06	7.92982e+06	7.95913e+06	4.90723e+06	2.29491e+06	1.95273e+06	2.02171e+06	3.0755e+06	2.40707e+06	2.31003e+06	2.492e+06	2.77621e+06	2.4234e+06	3.72353e+06	3.41693e+06	3.54436e+06
PE(P-16:0/22:3)	7.04293e+06	8.74043e+06	7.09233e+06	1.07357e+07	1.2457e+07	1.79731e+07	2.08758e+07	2.56129e+07	2.70986e+07	4.63498e+06	3.11918e+06	2.8352e+06	7.54727e+06	6.57762e+06	3.79741e+06	2.23572e+07	1.95297e+07	1.78411e+07	1.15152e+07	1.43534e+07	1.08907e+07
PE(P-16:0/22:4)	1.082e+06	1.56005e+06	1.93352e+06	2.24338e+06	1.64963e+06	2.48706e+06	2.24825e+06	2.5393e+06	1.85696e+06	1.18378e+06	1.0611e+06	1.18762e+06	1.38536e+06	1.06608e+06	1.08247e+06	1.08683e+06	660577	498823	1.86627e+06	1.77239e+06	1.24108e+06
PE(P-16:0/22:5)	1.33147e+06	1.42767e+06	2.33459e+06	2.20898e+06	3.2382e+06	3.96988e+06	829354	602923	689070	1.0905e+06	1.07296e+06	1.45088e+06	4.45904e+06	4.66032e+06	1.57908e+06	1.41589e+06	1.73746e+06	1.87417e+06	5.39586e+06	3.09996e+06	5.34431e+06
PE(P-16:0/22:6)	4.53685e+06	3.81739e+06	4.99601e+06	4.92432e+06	6.31578e+06	9.37266e+06	1.90574e+06	2.70761e+06	2.35752e+06	2.28354e+06	2.57575e+06	3.38377e+06	7.10861e+06	8.0346e+06	4.85397e+06	3.0542e+06	3.22655e+06	3.51722e+06	7.26253e+06	5.20851e+06	7.75724e+06
PE(P-16:1/16:1)	5.5244e+07	5.32118e+07	5.33474e+07	6.88017e+07	6.68265e+07	7.49956e+07	3.60919e+07	3.42625e+07	3.26828e+07	9.78642e+08	8.93034e+08	8.90067e+08	8.82759e+07	9.90479e+07	7.41548e+07	4.05818e+07	3.93615e+07	3.67824e+07	4.19227e+07	4.48558e+07	4.09606e+07
PE(P-16:1/18:1)	2.99106e+06	843039	1.38003e+06	623002	588311	833222	461977	404597	522717	861242	963983	1.23858e+06	1.39241e+06	1.40254e+06	1.4725e+06	1.01413e+06	3.50021e+06	1.63198e+06	2.04171e+06	1.80984e+06	3.17926e+06
PE(P-16:1/18:2)	1.61772e+08	1.60025e+08	1.71606e+08	2.78661e+08	2.56871e+08	2.98736e+08	4.48823e+08	4.39102e+08	4.31929e+08	5.60657e+08	5.11167e+08	4.8451e+08	1.52949e+08	1.37242e+08	1.31542e+08	1.67308e+08	1.54177e+08	1.48914e+08	1.35757e+08	1.53953e+08	1.28956e+08
PE(P-18:0/17:1)	1.63935e+08	1.53872e+08	1.73755e+08	2.22728e+08	2.17479e+08	2.344e+08	1.5563e+08	1.4942e+08	1.42283e+08	1.65797e+07	1.8292e+07	1.80921e+07	1.10791e+08	9.94627e+07	9.28467e+07	1.93184e+08	1.89299e+08	1.88049e+08	2.05357e+08	2.1656e+08	1.88859e+08
PE(P-18:0/17:2)	9.30222e+08	7.04927e+08	7.35032e+08	1.27079e+09	8.96787e+08	1.11777e+09	7.07813e+08	9.57349e+08	7.46248e+08	1.25683e+08	2.52046e+08	1.7055e+08	9.2152e+08	7.77794e+08	8.63186e+08	1.07651e+09	1.00769e+09	8.63253e+08	1.00099e+09	1.228e+09	9.58344e+08
PE(P-18:0/18:1)	6.1462e+08	5.61142e+08	6.3934e+08	5.46091e+08	5.36764e+08	5.94264e+08	5.67538e+08	5.14209e+08	5.40249e+08	4.24771e+07	4.74228e+07	4.69272e+07	3.16509e+08	2.90626e+08	2.78855e+08	5.415e+08	5.75598e+08	5.73735e+08	5.37003e+08	5.86083e+08	5.22656e+08
PE(P-18:0/18:2)	1.03757e+09	8.84781e+08	1.06416e+09	1.04677e+09	1.03258e+09	1.12562e+09	1.16551e+09	1.17199e+09	1.01149e+09	2.35457e+08	2.3688e+08	2.25259e+08	7.59433e+08	6.93843e+08	6.87822e+08	8.30752e+08	8.19252e+08	8.1384e+08	7.75244e+08	8.74773e+08	7.63977e+08
PE(P-18:0/20:4)	1.48919e+06	1.69322e+06	1.52875e+06	1.83696e+06	1.26943e+06	1.61511e+06	2.14223e+06	2.18813e+06	2.00319e+06	1.33294e+06	1.43895e+06	1.25442e+06	958376	685915	801292	534203	716492	602766	716708	816092	770302
PE(P-18:0/22:3)	4.8211e+06	4.21057e+06	3.96945e+06	1.5552e+07	1.58992e+07	2.09074e+07	8.03809e+06	1.31477e+07	9.77167e+06	1.10998e+06	1.81562e+06	1.77854e+06	5.69408e+06	4.59851e+06	4.71805e+06	5.78722e+06	5.4528e+06	4.53429e+06	4.09465e+06	5.0054e+06	3.63194e+06
PE(P-18:0/22:4)	822721	696585	798493	1.05124e+06	926937	1.21514e+06	970961	1.08967e+06	943621	277022	553448	570697	790604	625975	517531	565156	669527	523511	790399	672344	584297
PE(P-18:0/22:6)	1.35546e+06	1.36594e+06	1.62666e+06	1.96691e+06	1.91469e+06	2.91949e+06	1.86427e+06	1.63573e+06	1.52821e+06	1.0843e+06	1.21425e+06	1.16272e+06	1.46614e+06	1.12038e+06	841059	1.04499e+06	555675	1.02174e+06	1.42819e+06	1.46427e+06	1.39433e+06
PE(P-18:1/17:1)	3.13327e+08	2.92645e+08	3.26407e+08	3.177e+08	2.73426e+08	2.73208e+08	1.80443e+08	1.89668e+08	1.95294e+08	5.28894e+07	5.19943e+07	5.28752e+07	2.30039e+08	2.00138e+08	1.86421e+08	2.0869e+08	1.84372e+08	1.82189e+08	2.21629e+08	2.39983e+08	2.13079e+08
PE(P-18:1/18:2)	1.30763e+08	1.2858e+08	4.30796e+07	2.11754e+08	2.43274e+08	2.18192e+08	8.55309e+08	8.67276e+08	8.07836e+08	6.15084e+07	6.78791e+07	6.46417e+07	1.25044e+08	1.13711e+08	1.13605e+08	1.29043e+08	1.91486e+08	1.81261e+08	1.36362e+08	1.51844e+08	1.26347e+08
PE(P-18:1/18:3)	2.50771e+07	2.61418e+07	2.33433e+07	3.04087e+07	2.33888e+07	3.04332e+07	1.8737e+08	1.90552e+08	1.69273e+08	1.22782e+07	9.51585e+06	9.38442e+06	2.32829e+07	1.90083e+07	1.80978e+07	2.56859e+07	2.66823e+07	2.21113e+07	2.13205e+07	2.54192e+07	2.00512e+07
PE(P-18:1/22:6)	368112	529280	286384	680571	667951	1.08856e+06	598751	485557	555184	442054	329671	301594	176144	263768	247295	431765	438679	290042	459443	504870	719550
PE(P-20:0/18:1)	8.23653e+06	7.89659e+06	9.08331e+06	1.74274e+07	1.61261e+07	1.77944e+07	7.53267e+06	6.80222e+06	6.6987e+06	1.23444e+06	1.36864e+06	935681	8.21928e+06	7.52319e+06	7.15274e+06	9.86666e+06	1.14042e+07	1.13883e+07	1.23297e+07	1.31698e+07	1.19171e+07
PE(P-20:0/18:2)	3.00728e+07	2.88942e+07	3.37297e+07	6.8976e+07	5.2706e+07	7.16479e+07	2.98118e+07	2.84307e+07	2.64594e+07	5.99312e+06	7.69183e+06	7.24793e+06	3.44057e+07	3.04904e+07	2.98264e+07	2.15847e+07	2.42767e+07	2.36278e+07	2.7526e+07	3.05526e+07	2.68839e+07
PE(P-20:0/20:2)	5.30532e+07	4.4294e+07	4.22608e+07	8.19225e+07	1.03941e+08	1.52349e+08	3.0239e+07	2.83726e+07	3.12511e+07	6.39117e+06	9.09545e+06	8.33507e+06	3.46007e+07	2.99319e+07	588834	3.19906e+07	3.25608e+07	2.85693e+07	2.92388e+07	3.68909e+07	2.87653e+07
PE(P-20:0/22:6)	594952	578802	557295	740346	763658	1.08139e+06	801616	548904	470084	341366	517851	443438	432065	445084	304994	293014	390653	398837	477162	557916	503309
PE(P-20:1/18:1)	4.77157e+06	3.74767e+06	4.59975e+06	4.33685e+06	5.60878e+06	6.52834e+06	4.70034e+06	5.16056e+06	3.50754e+06	706776	825810	1.31064e+06	3.05621e+06	2.64596e+06	2.24571e+06	4.60847e+06	3.50688e+06	3.68071e+06	2.07168e+06	3.36544e+06	1.35547e+06
PE(P-20:1/18:2)	3.50261e+06	3.28738e+06	1.01466e+06	3.16518e+06	7.35135e+06	8.01121e+06	1.37889e+07	1.36322e+07	1.17787e+07	2.06536e+06	808893	2.10624e+06	4.61314e+06	4.31026e+06	4.02874e+06	3.95707e+06	4.28965e+06	4.07175e+06	4.25284e+06	4.64119e+06	4.16681e+06
PEtOH(18:1_18:1)	795344	2.85169e+06	998588	6.639e+06	7.26852e+06	5.24879e+06	2.4559e+06	3.27792e+06	4.84598e+06	3.7432e+06	4.24164e+06	4.11063e+06	6.19105e+06	4.69366e+06	1.07922e+07	1.06384e+07	1.28504e+07	1.12771e+07	9.80166e+06	1.39467e+07	1.26317e+07
PEtOH(18:1_20:3)	8.62754e+06	7.3377e+06	1.00512e+07	9.0736e+06	1.62277e+07	7.94001e+06	1.9013e+06	1.22533e+07	1.51806e+07	7.8992e+06	3.25187e+06	6.33295e+06	1.7326e+07	1.52779e+07	4.93379e+06	2.53665e+07	2.27495e+07	2.16703e+07	1.93311e+07	2.78257e+07	1.30131e+07
PG(16:0_18:1)	72015	186180	33160.1	29116.8	0	39565.6	150198	51084.4	324105	49797.8	76334.8	81350.1	70702	119503	215845	297963	275759	211449	101868	142574	163430
PG(16:0_18:2)	667822	560290	598169	184277	162115	94476.1	105355	153563	269826	534258	425096	340742	383576	415883	928845	176581	285901	571626	492341	607714	767193
PG(18:0_18:2)	335051	384652	436475	25643	38585	334032	21065	0	13303.7	251570	177026	177063	1.13894e+06	1.289e+06	400453	83942.3	194559	291949	1.21395e+06	309563	1.08894e+06
PG(18:1_18:1)	600669	571920	516337	256802	381868	171353	592173	513965	951529	336128	173971	165466	158517	324750	457454	403424	1.11425e+06	1.09866e+06	670011	894351	998320
PG(18:1_18:2)	1.77319e+06	1.47982e+06	2.18694e+06	409827	851932	875587	186328	277068	442466	366986	341112	234924	818648	1.11226e+06	1.26596e+06	1.5512e+06	1.65896e+06	2.14336e+06	2.36061e+06	1.75471e+06	3.1265e+06
PG(18:1_22:4)	262539	330579	324318	219797	262734	120785	1.13343e+06	1.9302e+06	2.39045e+06	159589	125757	103737	171808	120267	265642	1.48542e+06	3.06203e+06	2.66104e+06	1.57537e+06	2.10234e+06	2.05496e+06
PG(18:2_18:2)	3.55168e+06	3.52049e+06	4.71326e+06	1.64888e+06	2.40179e+06	1.70428e+06	854825	690348	864444	532465	596161	723468	1.88976e+06	2.51625e+06	4.30885e+06	2.11899e+06	2.58767e+06	3.61271e+06	2.85896e+06	2.47456e+06	4.06978e+06
PG(18:2_20:3)	384858	374377	388233	242831	423676	233502	318894	413711	371027	318343	352389	308983	197286	204480	499548	419647	772475	736644	906522	788871	1.22431e+06
PG(18:2_22:4)	2.84671e+06	3.16514e+06	3.51901e+06	2.54003e+06	3.75581e+06	3.16263e+06	3.6576e+06	6.74174e+06	7.18488e+06	1.35064e+06	1.70056e+06	2.08183e+06	5.0472e+06	4.25068e+06	4.99923e+06	4.64472e+06	6.9402e+06	6.69781e+06	6.20429e+06	6.8999e+06	6.95384e+06
PG(18:2_22:5)	2.46647e+07	1.91735e+07	2.16551e+07	3.21598e+07	3.71356e+07	2.74676e+07	3.78482e+07	3.63929e+07	3.34081e+07	3.55916e+07	3.18593e+07	3.64006e+07	3.70615e+07	3.98913e+07	5.01438e+07	2.35319e+07	2.61518e+07	2.94337e+07	4.74192e+07	4.12512e+07	5.33939e+07
PG(18:2_22:6)	1.30131e+07	1.33164e+07	1.69367e+07	1.06052e+07	1.19968e+07	1.21292e+07	4.83921e+06	4.24968e+06	3.37423e+06	4.17184e+06	6.06575e+06	7.3257e+06	1.80421e+07	1.92382e+07	1.57246e+07	6.64641e+06	4.97554e+06	8.85716e+06	8.32968e+06	7.66496e+06	9.7934e+06
PG(22:5_22:5)	2.2939e+06	2.56306e+06	3.8305e+06	3.58061e+06	5.44136e+06	4.58552e+06	1.45478e+06	1.35895e+06	1.31615e+06	1.46774e+06	1.79575e+06	1.12954e+06	4.93021e+06	6.03167e+06	4.34168e+06	1.71886e+06	1.21238e+06	2.21814e+06	1.42121e+06	1.61284e+06	2.22717e+06
PG(22:5_22:6)	4.10618e+06	4.87333e+06	6.99968e+06	6.14289e+06	9.40729e+06	7.76451e+06	2.7954e+06	2.35156e+06	2.05778e+06	2.91951e+06	3.41638e+06	4.7205e+06	8.02654e+06	9.95844e+06	7.41989e+06	3.21316e+06	1.65365e+06	3.70554e+06	2.18205e+06	2.2665e+06	2.88462e+06
PG(22:6_22:6)	3.00945e+06	3.56774e+06	4.72651e+06	4.13106e+06	5.63131e+06	5.36334e+06	1.6754e+06	1.42313e+06	1.46063e+06	1.25258e+06	1.85442e+06	1.37548e+06	6.06861e+06	6.81934e+06	5.07809e+06	2.14242e+06	1.3575e+06	2.73076e+06	934666	1.77906e+06	2.35888e+06
PI(14:0_18:2)	511284	1.1306e+06	484410	475036	105277	204226	606117	301747	611419	2.05861e+07	2.13716e+07	6.45405e+06	362051	126449	249465	1.03133e+06	1.23157e+06	590495	2.53926e+06	3.4048e+06	594092
PI(16:0_17:1)	238749	300483	148073	571548	408134	408791	444656	449406	376991	456552	662950	341893	337506	294422	359856	485811	587101	590823	594933	1.23004e+06	785872
PI(16:0_18:1)	1.9263e+07	2.52481e+07	2.03202e+07	1.14707e+07	6.03172e+06	5.62827e+06	1.25998e+07	1.03495e+07	1.75069e+07	2.68341e+07	2.18391e+07	8.94546e+06	8.37102e+06	6.00509e+06	9.5149e+06	4.16821e+07	6.48473e+07	3.7656e+07	6.44128e+07	8.60073e+07	3.47863e+07
PI(16:0_18:2)	1.5733e+07	2.19041e+07	1.66483e+07	1.98525e+07	9.63447e+06	1.12482e+07	2.68334e+07	1.90754e+07	3.2572e+07	4.41916e+07	3.99668e+07	1.63876e+07	1.69822e+07	1.29586e+07	1.74848e+07	2.44285e+07	4.30315e+07	2.53675e+07	5.86305e+07	7.31971e+07	2.73215e+07
PI(16:1_18:2)	1.21961e+06	2.24273e+06	971632	1.96064e+06	308879	574212	7.29582e+06	3.98456e+06	7.06785e+06	7.77455e+06	7.254e+06	1.56942e+06	754830	440083	428550	2.97096e+06	3.41852e+06	1.42242e+06	8.15534e+06	1.06076e+07	1.5038e+06
PI(17:0_18:1)	1.9023e+06	860763	1.19647e+06	1.63808e+06	1.33608e+06	1.04007e+06	804726	2.40295e+06	1.89059e+06	2.82203e+06	4.19487e+06	2.8238e+06	634789	753094	765324	749502	3.98292e+06	1.23397e+06	3.1411e+06	1.31375e+06	1.43753e+06
PI(17:2_18:2)	101109	221721	85066.4	169822	0	9404.78	403577	73959.1	144854	142323	68965.9	0	37688.2	8933.07	0	400881	355015	75250	993191	1.3324e+06	71264.4
PI(18:0_18:1)	7.76002e+07	9.46571e+07	7.83662e+07	5.53373e+07	2.68032e+07	2.46178e+07	1.06458e+08	8.25148e+07	1.56275e+08	2.29338e+07	1.81383e+07	6.89376e+06	2.085e+07	1.40352e+07	2.29958e+07	2.0315e+08	3.05173e+08	1.97295e+08	2.95805e+08	3.55777e+08	1.56402e+08
PI(18:0_18:2)	1.87474e+08	2.20495e+08	1.76868e+08	1.93722e+08	8.8875e+07	8.95964e+07	4.41844e+08	3.13124e+08	4.57984e+08	1.41206e+08	1.13333e+08	4.28876e+07	6.76395e+07	4.01079e+07	5.37476e+07	4.05175e+08	5.0371e+08	3.34943e+08	5.72022e+08	6.73814e+08	2.61723e+08
PI(18:0_20:3)	70789.4	165469	146436	300721	87989.1	100052	4.33759e+06	3.35721e+06	6.56251e+06	468486	364435	95343.7	0	0	0	1.09973e+06	1.26971e+06	767328	1.30097e+06	1.98643e+06	690553
PI(18:1_18:2)	9.91756e+06	1.97062e+07	7.19107e+06	1.71749e+07	3.97412e+06	4.95255e+06	1.57454e+08	3.25833e+07	6.94282e+07	1.09464e+07	8.40264e+06	2.26018e+06	3.18069e+06	1.06969e+06	2.18627e+06	5.8136e+07	5.38366e+07	2.48776e+07	9.27627e+07	1.26606e+08	1.96261e+07
PI(18:1_20:0)	476429	633479	357776	565606	281132	212117	1.38946e+06	769252	1.59427e+06	266749	146973	41258.6	96572.1	52523.7	116011	1.33035e+06	2.45483e+06	1.45247e+06	2.05774e+06	2.67099e+06	967527
PI(18:1_22:5)	316343	961437	183153	2.9378e+06	29516.3	342825	5.28538e+06	1.96437e+06	2.14318e+06	554505	296147	0	240710	0	0	3.4588e+06	3.13376e+06	1.0623e+06	6.07507e+06	6.69647e+06	337027
PI(18:2_18:2)	421235	1.57818e+06	2.26036e+06	4.78943e+06	245224	256440	2.64134e+07	1.47198e+07	2.92722e+07	4.50725e+06	3.259e+06	340490	958364	34696.8	47699.7	1.70591e+07	1.29903e+07	4.33391e+06	2.47493e+07	3.70863e+07	2.96725e+06
PI(18:2_19:0)	1.88958e+06	2.21096e+06	1.72756e+06	3.39843e+06	2.39967e+06	2.49392e+06	5.8268e+06	4.855e+06	8.08639e+06	1.94008e+06	1.43327e+06	591873	1.45077e+06	1.29709e+06	285683	3.68835e+06	4.16027e+06	2.31421e+06	2.84771e+06	4.43166e+06	1.87548e+06
PI(18:2_20:0)	674736	932462	572765	1.50733e+06	478946	383261	6.20517e+06	1.40805e+06	8.76109e+06	1.49902e+06	836799	265862	239082	113753	234314	1.62326e+06	3.14327e+06	1.47383e+06	3.25774e+06	4.10559e+06	1.29755e+06
PI(18:2_20:1)	361411	636607	480218	1.38112e+06	223978	655922	7.4715e+06	1.05004e+07	2.15005e+07	832916	920873	240045	89895.2	69547.7	86599.4	4.30125e+06	5.73969e+06	3.39494e+06	3.99879e+06	4.87853e+06	1.41535e+06
PI(18:2_20:2)	506616	750046	331234	1.87203e+06	506248	837935	7.10306e+06	5.10559e+06	8.26502e+06	377985	488383	246826	397618	263800	204894	2.55061e+06	3.16206e+06	1.33013e+06	3.72693e+06	5.17316e+06	935650
PI(18:2_20:3)	129745	350054	106919	1.02713e+06	22636.4	173984	4.34378e+06	1.88383e+06	2.96593e+06	276741	364847	28983.5	30361.3	0	6165.78	1.12063e+06	1.14459e+06	360450	2.09744e+06	2.83408e+06	226382
PI(18:2_20:4)	96984.3	239549	37590.4	356268	0	32511.6	870609	384670	432912	101647	110165	3371.8	25001	1972.29	0	594565	515926	163927	1.17442e+06	1.69895e+06	67035.7
PI(18:2_22:4)	91591.7	281635	100649	819868	24835.6	141553	1.81408e+06	765518	1.12452e+06	348233	231121	15656.2	54482.1	3196.05	0	713508	734017	205710	1.50151e+06	1.94609e+06	142895
PI(18:2_22:5)	685947	1.32588e+06	333131	4.89273e+06	40220.7	605661	1.25395e+07	4.61622e+06	5.51255e+06	1.57318e+06	1.20397e+06	62339.5	355285	3241.57	0	4.94966e+06	4.04692e+06	1.07783e+06	8.58246e+06	9.02725e+06	264545
PI(18:2_22:6)	413006	859407	218648	3.30218e+06	19713.4	370920	1.2487e+07	3.72579e+06	4.56894e+06	1.29276e+06	1.15684e+06	73791.9	361001	7124.53	0	2.67741e+06	2.26591e+06	690347	5.95335e+06	6.10271e+06	264973
PI(34:2)	5.95712e+07	5.87853e+07	5.39363e+07	5.13536e+07	6.69815e+07	7.07251e+07	4.44579e+07	6.26033e+07	5.12376e+07	6.79609e+07	3.70296e+07	4.38107e+07	7.53304e+07	7.2979e+07	6.49491e+07	1.12854e+08	7.73355e+07	7.1327e+07	5.87144e+07	6.51328e+07	6.28077e+07
PI(35:2)	227468	96021.4	96525.3	833105	560594	1.16567e+06	994713	1.33781e+06	1.28015e+06	0	0	106468	1.38074e+06	1.04759e+06	988376	2.03405e+06	1.46707e+06	1.58423e+06	1.65626e+06	1.77909e+06	1.55184e+06
PI(36:3)	2.68495e+07	4.08744e+06	1.62738e+06	1.41471e+08	1.31956e+08	1.14294e+08	1.73174e+08	1.29119e+08	1.4583e+08	2.53461e+07	7.51417e+07	3.59467e+07	720430	3.93286e+06	8.32631e+06	1.73601e+07	1.74997e+07	7.03717e+06	2.46628e+07	4.033e+07	5.11532e+06
PS(15:0_18:1)	3.50754e+06	4.80399e+06	3.77466e+06	123584	839247	259371	335219	499184	230442	2.03248e+07	1.832e+07	1.00264e+07	2.6873e+06	825811	4.17579e+06	2.65657e+07	7.04848e+06	5.06119e+06	2.90538e+06	9.63177e+06	3.46089e+06
PS(15:0_18:2)	3.15596e+06	3.23174e+06	2.59548e+06	1.19222e+06	1.48637e+06	1.03453e+06	401334	1.06439e+06	874973	3.92121e+07	5.46911e+07	3.77919e+07	4.41284e+06	1.74291e+06	6.741e+06	1.44434e+07	2.97177e+06	3.2397e+06	1.63121e+06	4.88466e+06	2.19069e+06
PS(16:0_18:1)	5.94654e+06	5.89849e+06	6.14446e+06	1.54933e+06	1.38566e+06	752917	386221	944674	1.3652e+06	3.21341e+06	2.74282e+06	1.96751e+06	797878	1.43967e+06	3.50177e+06	8.86876e+06	6.71293e+06	5.33885e+06	3.28087e+06	4.03944e+06	3.62668e+06
PS(16:0_18:2)	8.6745e+06	8.26238e+06	7.91961e+06	2.45275e+06	2.73644e+06	1.39089e+06	2.31517e+06	2.48129e+06	3.30047e+06	5.98682e+06	5.76922e+06	3.97333e+06	3.12586e+06	2.07085e+06	5.77286e+06	8.46875e+06	8.27408e+06	7.71575e+06	4.21346e+06	6.24837e+06	4.60959e+06
PS(16:1_18:2)	199890	147779	85824.3	33154.9	36504	44964.9	33649.5	0	0	20701.6	112733	142532	356465	212199	811385	69208.6	107832	62104.2	152763	70865	177713
PS(16:1_22:5)	505508	675833	469441	1.1245e+06	762277	752851	83354.3	257264	236459	5.69317e+06	5.80799e+06	4.49684e+06	916007	664202	672930	52343.2	730829	328374	608534	656062	391510
PS(17:0_18:1)	2.03595e+07	1.45601e+07	1.67046e+07	2.81761e+06	3.28233e+06	868840	2.61271e+06	7.43797e+06	6.21438e+06	3.50396e+06	4.34506e+06	2.69189e+06	4.36753e+06	1.21683e+06	1.3513e+07	1.42326e+08	3.07608e+07	2.93337e+07	9.85134e+06	2.85993e+07	1.93547e+07
PS(17:0_18:2)	5.45588e+07	4.15641e+07	4.78213e+07	2.16324e+07	2.37081e+07	1.11736e+07	1.07502e+07	2.80185e+07	2.3337e+07	2.17932e+07	1.78464e+07	1.50053e+07	2.72248e+07	1.10775e+07	5.03635e+07	3.2555e+08	6.15346e+07	6.9102e+07	3.28077e+07	9.01214e+07	4.09126e+07
PS(17:1_18:2)	4.55966e+06	2.49841e+06	3.79698e+06	4.01822e+06	2.41275e+06	546844	3.21231e+06	6.76896e+06	3.77896e+06	7.35675e+06	1.27807e+07	6.82053e+06	4.62552e+06	2.12521e+06	4.09336e+06	1.45366e+07	2.60245e+06	2.61777e+06	2.57568e+06	5.72978e+06	2.1206e+06
PS(18:0_18:1)	3.43873e+06	2.83928e+06	2.305e+06	1.56488e+06	1.11846e+06	659323	1.51186e+06	2.10634e+06	2.99488e+06	529767	573725	383732	377163	914942	2.24951e+06	8.3128e+06	6.872e+06	5.20022e+06	3.36664e+06	2.93883e+06	3.12806e+06
PS(18:0_18:2)	9.50599e+06	9.24329e+06	1.01868e+07	7.5353e+06	7.3399e+06	3.92549e+06	8.42584e+06	6.2964e+06	1.26848e+07	3.15028e+06	3.42699e+06	2.17704e+06	2.82891e+06	2.07522e+06	4.89441e+06	1.69472e+07	1.15607e+07	8.86154e+06	6.62726e+06	5.17514e+06	5.97871e+06
PS(18:1_18:1)	3.81345e+06	3.29824e+06	3.99206e+06	3.87847e+06	3.37403e+06	1.62495e+06	3.11168e+06	4.6121e+06	2.55689e+06	1.25496e+06	504103	1.14621e+06	1.81061e+06	1.09267e+06	1.15877e+06	1.64221e+07	4.40408e+06	4.99968e+06	2.96291e+06	5.62436e+06	2.7719e+06
PS(18:1_18:2)	9.69132e+06	9.88725e+06	9.63421e+06	5.48615e+06	4.87168e+06	3.77421e+06	4.35725e+06	6.68236e+06	6.19676e+06	1.8532e+06	2.16071e+06	1.62391e+06	6.20229e+06	3.71214e+06	4.79868e+06	1.65496e+07	8.54882e+06	8.974e+06	7.12567e+06	9.65939e+06	6.32021e+06
PS(18:1_22:5)	8.09635e+06	6.79901e+06	7.6049e+06	3.81288e+06	2.99699e+06	3.76366e+06	7.03804e+06	6.76486e+06	5.78862e+06	2.76147e+06	1.95013e+06	1.12528e+06	7.76247e+06	5.97934e+06	6.01511e+06	1.34711e+07	1.55446e+07	1.24508e+07	1.35051e+07	1.35724e+07	1.35251e+07
PS(18:2_18:2)	1.10624e+07	1.52295e+07	1.39068e+07	7.36463e+06	5.56523e+06	4.93813e+06	3.42251e+06	3.42621e+06	3.13513e+06	6.00054e+06	3.40514e+06	3.11967e+06	7.93552e+06	4.95405e+06	5.68285e+06	1.90451e+07	6.31548e+06	6.7289e+06	5.23665e+06	7.21513e+06	4.43471e+06
PS(18:2_19:0)	4.04076e+07	3.17633e+07	3.27214e+07	4.44374e+07	4.19872e+07	1.69855e+07	3.35587e+07	8.44531e+07	7.11967e+07	7.22113e+06	8.95823e+06	5.27186e+06	1.30073e+07	4.62747e+06	3.0777e+07	2.75111e+08	6.46171e+07	6.5042e+07	3.6736e+07	9.49789e+07	4.61839e+07
PS(18:2_20:3)	2.34108e+06	2.04118e+06	3.28779e+06	1.7658e+06	1.49164e+06	677025	2.0743e+06	2.75439e+06	758227	2.99346e+06	1.49664e+06	1.30674e+06	1.97549e+06	1.37473e+06	2.93825e+06	4.57989e+06	2.48604e+06	2.08763e+06	2.08013e+06	2.77373e+06	2.05076e+06
PS(18:2_22:4)	1.93672e+06	1.922e+06	1.65349e+06	4.18857e+06	1.82325e+06	602515	6.87999e+06	5.91743e+06	8.46958e+06	2.0957e+06	1.72759e+06	1.22307e+06	707887	453136	268165	788940	5.81833e+06	3.29102e+06	2.29257e+06	3.3114e+06	2.36222e+06
PS(18:2_22:5)	2.84997e+07	2.86884e+07	2.52357e+07	5.44773e+07	3.45628e+07	4.12755e+07	5.8714e+07	5.36915e+07	4.72774e+07	2.36013e+07	2.53041e+07	2.06804e+07	4.62855e+07	3.49948e+07	3.70176e+07	3.03838e+07	3.29688e+07	2.74429e+07	3.90677e+07	3.7658e+07	3.32433e+07
PS(22:5_22:5)	362734	192771	317701	1.70668e+06	1.11567e+06	1.71848e+06	2.90069e+06	2.31328e+06	1.98885e+06	611789	636295	362745	1.03253e+06	734791	506120	495743	625021	339876	686723	486751	718041
PS(22:5_22:6)	95358.5	229975	334857	1.82677e+06	1.13306e+06	1.66339e+06	2.84719e+06	2.44395e+06	2.20259e+06	308722	305022	363899	646897	353663	382793	256928	465621	376276	432573	388150	457248
PS(33:1)	6.04553e+06	4.71303e+06	3.37744e+06	9.86397e+06	1.3382e+07	9.945e+06	1.69939e+06	3.1154e+06	2.44318e+06	9.3885e+07	9.94817e+07	9.1034e+07	3.817e+06	2.6183e+06	3.94213e+06	2.29518e+07	1.42832e+06	3.09578e+06	2.86345e+06	5.36585e+06	1.51506e+06
PS(33:2)	1.08353e+07	7.00465e+06	9.37817e+06	1.81259e+07	1.75522e+07	1.38966e+07	4.76632e+06	8.71332e+06	5.90117e+06	1.59283e+08	1.99605e+08	1.55345e+08	1.02697e+07	7.9456e+06	1.62801e+07	5.44162e+07	6.20807e+06	7.27863e+06	5.48963e+06	1.299e+07	6.79282e+06
PS(34:1)	458349	1.52548e+06	2.09034e+06	838809	350555	409734	191029	221648	190684	746251	658168	495881	166931	132515	245480	2.98347e+06	796344	943932	196955	929119	398446
PS(34:2)	8.56709e+07	6.33e+07	6.73783e+07	4.63881e+07	4.17523e+07	4.63038e+07	1.55507e+07	2.30854e+07	1.36693e+07	2.60275e+07	3.54103e+07	2.91357e+07	6.38545e+07	3.70712e+07	4.74852e+07	2.22008e+08	5.37473e+07	5.47534e+07	6.47196e+07	9.92761e+07	5.90426e+07
PS(34:3)	1.6191e+08	1.44855e+08	1.33093e+08	7.53581e+07	7.50534e+07	7.74139e+07	2.39362e+07	4.04447e+07	2.48344e+07	1.31468e+08	1.32944e+08	1.29921e+08	2.84946e+08	1.98043e+08	1.88898e+08	3.73508e+08	1.245e+08	1.21476e+08	1.73673e+08	2.42309e+08	1.61701e+08
PS(35:1)	1.79042e+08	1.3312e+08	1.46169e+08	2.84947e+08	3.07909e+08	2.76865e+08	1.39762e+08	2.98502e+08	1.88353e+08	1.16898e+08	1.6421e+08	1.38646e+08	1.06409e+08	4.58253e+07	8.27157e+07	1.30649e+09	1.29626e+08	1.7956e+08	1.66502e+08	3.49532e+08	1.72498e+08
PS(35:2)	3.2436e+08	2.47314e+08	2.41853e+08	5.74868e+08	6.3706e+08	6.18294e+08	1.58369e+08	3.77542e+08	2.10748e+08	3.49574e+08	3.75506e+08	3.23191e+08	2.53527e+08	1.00775e+08	1.7157e+08	1.63924e+09	1.53831e+08	1.84541e+08	1.54484e+08	3.28891e+08	1.50801e+08
PS(35:3)	7.49408e+06	6.4447e+06	6.00498e+06	7.54654e+06	4.89959e+06	3.74078e+06	5.38371e+06	1.08655e+07	8.76929e+06	1.55977e+07	1.87325e+07	1.25559e+07	5.60105e+06	2.31467e+06	5.29792e+06	2.64455e+07	4.75371e+06	5.68594e+06	4.46367e+06	9.69146e+06	4.3635e+06
PS(36:5)	4.09408e+06	5.39997e+06	1.92658e+06	5.2538e+06	3.40086e+06	4.19137e+06	832990	2.00192e+06	764496	6.77776e+06	6.02163e+06	6.73164e+06	8.17219e+06	6.92887e+06	5.2973e+06	1.00572e+06	3.62014e+06	3.50992e+06	4.5516e+06	4.31529e+06	4.64416e+06
PS(37:3)	7.81603e+07	6.87202e+07	5.41829e+07	4.32731e+07	3.64881e+07	3.16928e+07	4.70557e+07	4.86088e+07	8.42066e+07	1.19732e+07	1.22623e+07	4.90376e+06	5.56665e+07	1.8595e+07	3.24281e+07	5.58305e+08	5.49738e+07	7.84493e+07	5.36677e+07	1.1427e+08	4.95466e+07
PS(42:10)	3.0655e+06	3.5729e+06	2.56354e+06	5.30022e+06	4.19008e+06	5.14711e+06	4.41979e+06	4.81052e+06	4.44131e+06	3.4725e+06	2.80296e+06	2.54074e+06	7.36687e+06	5.36299e+06	4.45132e+06	5.13796e+06	4.44812e+06	3.55376e+06	4.28979e+06	4.27943e+06	3.51488e+06
PS(O-16:0/18:2)	8.90422e+07	8.37418e+07	6.04643e+07	8.35214e+07	7.47598e+07	7.82733e+07	2.54478e+07	3.48044e+07	2.86062e+07	1.34446e+08	1.21894e+08	1.14477e+08	1.7371e+08	1.30158e+08	9.90107e+07	1.01624e+08	5.59863e+07	6.17883e+07	8.37564e+07	1.01329e+08	7.59994e+07
PS(P-16:0/17:1)	7.24682e+07	5.44996e+07	5.45429e+07	6.29949e+07	6.2535e+07	5.96007e+07	8.43799e+06	1.91433e+07	8.15607e+06	3.34017e+08	3.75748e+08	3.43535e+08	6.5293e+07	3.11803e+07	4.15702e+07	2.24441e+08	1.8903e+07	3.33642e+07	2.9234e+07	4.88152e+07	2.91764e+07
PS(P-16:0/17:2)	3.60624e+07	2.84624e+07	2.99802e+07	3.46581e+07	3.14122e+07	2.83944e+07	9.11756e+06	1.89667e+07	9.0603e+06	2.19092e+08	2.75868e+08	2.75098e+08	4.1201e+07	2.02911e+07	3.02964e+07	1.09733e+08	1.24429e+07	1.77016e+07	1.57519e+07	3.15953e+07	1.40738e+07
PS(P-16:0/18:1)	3.23436e+07	2.95844e+07	2.81414e+07	2.50569e+07	2.29642e+07	2.53531e+07	1.40744e+07	1.30915e+07	1.16766e+07	4.29283e+07	5.40753e+07	4.29607e+07	4.3797e+07	3.38904e+07	3.04642e+07	3.31147e+07	2.0299e+07	2.03986e+07	3.54546e+07	3.51978e+07	2.91252e+07
PS(P-16:0/18:2)	1.04877e+08	9.61556e+07	9.62224e+07	6.53095e+07	5.81887e+07	5.76972e+07	1.65458e+07	2.76908e+07	1.67279e+07	1.03439e+08	1.25833e+08	1.12525e+08	1.44513e+08	9.34017e+07	9.74856e+07	2.04747e+08	6.12107e+07	6.23864e+07	8.90369e+07	1.14657e+08	8.01245e+07
PS(P-16:0/20:3)	3.9101e+07	3.18204e+07	3.0389e+07	3.34715e+07	3.47922e+07	3.83889e+07	1.87996e+07	4.05874e+07	2.55085e+07	7.21081e+07	4.00582e+07	2.62971e+07	3.97567e+07	2.2882e+07	2.64283e+07	2.1873e+08	1.99274e+07	2.27784e+07	1.50768e+07	4.85151e+07	2.51593e+07
PS(P-16:0/20:4)	1.31628e+06	508754	991040	1.4027e+06	1.81408e+06	2.3391e+06	540031	1.19783e+06	320366	5.16099e+06	1.95989e+06	1.82173e+06	4.81058e+06	3.48634e+06	2.53303e+06	2.67826e+07	1.45026e+06	1.55624e+06	1.73247e+06	3.68503e+06	1.51581e+06
PS(P-16:0/22:4)	3.43089e+07	2.80563e+07	2.44063e+07	3.24051e+07	3.09748e+07	3.77988e+07	2.62698e+07	5.28705e+07	3.09952e+07	2.70033e+07	1.89969e+07	1.34622e+07	3.42442e+07	2.50788e+07	2.17307e+07	2.68997e+08	2.55923e+07	2.72978e+07	1.93009e+07	3.53173e+07	1.84713e+07
PS(P-16:0/22:6)	446378	826843	551263	1.20581e+06	260345	1.29481e+06	4.63089e+06	8.93835e+06	4.55776e+06	559489	84524.3	158297	942730	356037	428637	5.87591e+06	510707	594512	183864	960479	406615
PS(P-16:1/18:2)	1.15328e+06	1.04824e+06	1.09029e+06	2.38048e+06	2.30142e+06	2.16953e+06	1.36715e+06	1.59418e+06	1.04148e+06	603472	596763	859903	969006	749772	1.46746e+06	3.03769e+06	1.33714e+06	1.37401e+06	1.49055e+06	1.84983e+06	1.27809e+06
PS(P-16:1/18:3)	345245	451526	404273	1.13785e+06	1.27019e+06	1.80866e+06	428689	421339	597067	4.01104e+07	1.62538e+07	1.56085e+07	1.17202e+06	1.56118e+06	602084	5.80886e+06	440849	255801	457570	482014	331505
PS(P-16:1/20:3)	2.44774e+07	1.70474e+07	2.39359e+07	2.71816e+07	2.8777e+07	2.34028e+07	1.46744e+07	2.70295e+07	1.2556e+07	5.4105e+07	2.81441e+07	1.88392e+07	3.20816e+07	2.22916e+07	2.22459e+07	2.86636e+08	2.81593e+07	2.77922e+07	2.49918e+07	4.90271e+07	1.68068e+07
PS(P-16:1/20:4)	1.72936e+06	1.52932e+06	1.19364e+06	6.12514e+06	6.00714e+06	8.26014e+06	2.88097e+06	1.85541e+06	3.26191e+06	3.01982e+06	1.69026e+06	1.57334e+06	2.20304e+06	1.60356e+06	1.12796e+06	1.982e+07	1.81395e+06	1.61824e+06	1.3762e+06	2.73887e+06	1.22674e+06
PS(P-16:1/22:4)	1.63897e+06	1.8056e+06	1.17999e+06	5.01191e+06	4.83692e+06	6.15724e+06	1.64165e+07	1.38151e+07	1.92041e+07	1.22557e+06	1.10464e+06	706567	713373	579715	503474	1.45731e+07	2.38771e+06	1.67023e+06	815223	2.19762e+06	722651
PS(P-18:0/14:0)	253437	144264	241052	628578	346047	100681	64791	148259	63809.4	3.09093e+06	3.13833e+06	1.59526e+06	20985.9	27885.3	20678.7	672165	63093.1	60885.8	97298.9	259351	89573.2
PS(P-18:0/16:0)	7.22924e+07	4.98651e+07	6.2359e+07	1.19984e+08	7.25443e+07	2.47918e+07	2.32852e+07	4.37356e+07	1.6859e+07	5.19034e+07	4.32245e+07	2.16201e+07	1.17284e+07	1.1473e+07	9.92023e+06	2.5015e+08	2.13882e+07	2.91067e+07	3.75971e+07	6.94844e+07	3.0096e+07
PS(P-18:0/16:1)	783291	690167	1.03898e+06	2.2136e+06	1.11582e+06	383873	107921	142271	131703	152160	238045	118185	44187.5	62520.4	171475	1.28284e+06	109100	197468	147620	486966	138137
PS(P-18:0/17:2)	4.16868e+06	4.85145e+06	6.28206e+06	4.75391e+06	4.57406e+06	3.93807e+06	1.66156e+06	2.33974e+06	1.13093e+06	1.17698e+06	1.4758e+06	1.04082e+06	535969	441058	446771	3.24199e+06	262620	611572	299755	581057	367833
PS(P-18:0/18:0)	6.81116e+06	5.00946e+06	4.49235e+06	1.1292e+07	8.68205e+06	7.98267e+06	8.58667e+06	7.0642e+06	7.70876e+06	3.2407e+06	3.38701e+06	2.87803e+06	3.6123e+06	2.2914e+06	2.95804e+06	3.08138e+07	4.37124e+06	5.2405e+06	5.86275e+06	9.88294e+06	5.13268e+06
PS(P-18:0/18:1)	3.83085e+07	3.06572e+07	4.17542e+07	6.10216e+07	5.31642e+07	4.06756e+07	3.63332e+07	6.3448e+07	3.69251e+07	3.50043e+06	1.34647e+06	3.32553e+06	2.03491e+07	1.03019e+07	1.55904e+07	2.77875e+08	3.31197e+07	4.6037e+07	3.68181e+07	6.52818e+07	3.24417e+07
PS(P-18:0/18:2)	1.06775e+08	8.09061e+07	9.09508e+07	1.32282e+08	1.15559e+08	1.14091e+08	7.14687e+07	1.30477e+08	7.3927e+07	1.53617e+07	1.74327e+07	1.66055e+07	6.81269e+07	3.87507e+07	5.18112e+07	4.25371e+08	4.98347e+07	6.98132e+07	6.50018e+07	1.11078e+08	5.62867e+07
PS(P-18:1/18:1)	9.16343e+06	7.39569e+06	6.76532e+06	1.20909e+07	1.26013e+07	1.395e+07	4.86388e+06	9.98786e+06	846286	3.9448e+07	2.60535e+07	1.67168e+07	8.98513e+06	6.12229e+06	5.67508e+06	7.17473e+07	8.47262e+06	8.70586e+06	8.09666e+06	1.67278e+07	7.83025e+06
PS(P-18:1/18:2)	1.52761e+07	1.54165e+06	1.64525e+07	1.25745e+07	1.56206e+07	9.74588e+06	1.3661e+07	2.55046e+07	1.37001e+07	1.14174e+07	1.19022e+07	2.19241e+07	1.75942e+07	1.02604e+07	7.29117e+06	4.02985e+07	4.81883e+06	6.8251e+06	6.51108e+06	1.37104e+07	6.23844e+06
PS(P-18:1/22:0)	876042	751563	814147	1.36374e+06	1.22932e+06	1.1267e+06	690253	1.12884e+06	682575	313767	429901	335835	479442	323239	372196	1.46943e+06	450504	573512	258533	574928	474072
PS(P-20:0/14:0)	4.50413e+07	2.50012e+07	4.00915e+07	4.21314e+07	2.84181e+07	1.48102e+07	9.52807e+06	1.69905e+07	5.98171e+06	2.01042e+07	1.64954e+07	1.07533e+07	6.14016e+06	6.19954e+06	7.38568e+06	1.62123e+08	1.30238e+07	1.7905e+07	2.26604e+07	4.63609e+07	2.06532e+07
PS(P-20:0/16:0)	2.79941e+06	1.68381e+06	1.9441e+06	6.97506e+06	3.79408e+06	1.25581e+06	3.07297e+06	6.24285e+06	1.85808e+06	541230	385756	303275	125881	315819	174734	1.58514e+07	1.52982e+06	1.96226e+06	2.10547e+06	3.35783e+06	1.58481e+06
PS(P-20:0/18:0)	3.08845e+06	5.62561e+06	7.33601e+06	8.50424e+06	6.80725e+06	2.04189e+06	5.33437e+06	6.9928e+06	4.66991e+06	2.32571e+06	2.38912e+06	2.10061e+06	4.04447e+06	2.75097e+06	2.73781e+06	3.28692e+07	3.66997e+06	3.96733e+06	4.0736e+06	7.4371e+06	1.20895e+06
PS(P-20:0/18:1)	1.74183e+07	3.17083e+06	1.3261e+07	5.04254e+06	3.45572e+06	4.84587e+06	1.68522e+06	7.45033e+06	5.01064e+06	1.20769e+07	1.09159e+07	7.73948e+06	1.39666e+07	1.15747e+07	6.62459e+06	4.48097e+07	4.09987e+06	5.84092e+06	8.57712e+06	1.11277e+07	6.55819e+06
PS(P-20:0/18:2)	1.66633e+06	1.28812e+06	848927	2.79586e+06	2.53319e+06	2.93145e+06	2.2551e+06	2.83215e+06	2.29511e+06	302672	305206	339336	1.09233e+06	664646	1.15593e+06	6.12833e+06	973552	633566	1.23175e+06	2.21484e+06	999174
PS(P-20:1/14:0)	2.61079e+06	1.6144e+06	3.07057e+06	7.8661e+06	5.92673e+06	1.09073e+06	3.39989e+06	7.36421e+06	2.83447e+06	2.4335e+06	2.14968e+06	955002	726318	949065	2.97084e+06	1.51493e+07	1.25607e+06	1.93606e+06	2.40816e+06	4.42909e+06	1.64471e+06
PS(P-20:1/16:0)	574318	318835	347862	4.0861e+06	2.27034e+06	1.00973e+06	5.23922e+06	9.97997e+06	4.03622e+06	365777	443353	284260	35370.2	93082.4	30517.3	3.9692e+06	122616	210912	456918	434113	147147
PS(P-20:1/17:1)	3.31249e+06	2.67044e+06	2.74743e+06	4.58641e+06	3.95436e+06	3.74338e+06	3.96683e+06	7.58276e+06	4.26572e+06	656798	698762	545137	1.32696e+06	1.04029e+06	1.60825e+06	2.02003e+07	2.09093e+06	2.89169e+06	2.12254e+06	4.10699e+06	1.89105e+06
PS(P-20:1/18:1)	4.75402e+06	3.85821e+06	3.74295e+06	7.54294e+06	7.09377e+06	8.09337e+06	1.06771e+07	1.83586e+07	1.22814e+07	2.7102e+06	2.19314e+06	1.71676e+06	3.133e+06	2.05976e+06	1.51699e+06	5.02892e+07	6.30534e+06	6.77515e+06	5.82824e+06	9.44015e+06	4.69965e+06
PS(P-20:1/18:2)	4.84161e+07	4.15459e+07	3.93566e+07	4.52762e+07	4.41926e+07	5.18645e+07	3.32386e+07	5.90515e+07	3.98461e+07	8.19671e+06	7.06752e+06	4.96123e+06	3.31173e+07	2.40688e+07	1.89106e+07	3.27082e+08	3.4685e+07	3.6947e+07	2.89484e+07	5.31831e+07	2.36595e+07
SM(42:2)	97479.7	92453.5	78636.9	70913.2	93534.4	91858.2	85309.1	58347.1	60155.6	52987.8	52617.6	45592.8	49804.7	45041.5	49635.2	38414.5	42814.5	46288	51701.5	51418.2	78427.5
SM(d16:1/16:0)	2.42945e+08	3.76209e+08	2.44198e+08	2.4782e+08	2.93613e+08	2.65608e+08	3.15923e+08	2.2002e+08	1.93965e+08	2.23411e+08	1.56528e+08	1.36571e+08	1.43602e+08	3.40703e+08	2.4903e+08	2.97472e+08	3.06781e+08	2.9782e+08	4.40268e+08	4.46924e+08	3.71257e+08
SM(d17:1/16:0)	3.53208e+08	4.94795e+08	3.51894e+08	3.70783e+08	5.50713e+08	5.022e+08	5.10285e+08	3.50147e+08	3.15589e+08	1.92285e+08	2.10258e+08	2.16254e+08	2.87915e+08	3.55042e+08	2.3135e+08	3.40024e+08	2.26367e+08	2.21753e+08	3.17504e+08	3.33627e+08	3.28362e+08
SM(d17:1/24:1)	9.82521e+08	9.96181e+08	6.3944e+08	9.54943e+08	1.27063e+09	1.00964e+09	1.36501e+09	1.00598e+09	2.32354e+08	3.29793e+08	5.05885e+08	4.09313e+08	3.1044e+08	3.38239e+08	3.48616e+08	3.48729e+08	3.63597e+08	3.24062e+08	5.65936e+08	5.49485e+08	5.91047e+08
SM(d18:0/16:0)	6.76076e+07	9.86788e+07	6.62022e+07	8.48919e+07	1.42097e+08	1.3292e+08	1.50517e+08	1.0912e+08	1.04697e+08	1.48624e+08	7.31046e+07	6.47139e+07	1.00276e+08	1.18474e+08	7.77694e+07	1.21139e+08	8.2611e+07	9.11076e+07	1.27622e+08	1.19394e+08	1.34811e+08
SM(d18:0/16:1)	1.38717e+08	1.8334e+08	1.15693e+08	1.68191e+08	1.92484e+08	3.56573e+08	3.97734e+08	2.20655e+08	2.7906e+08	3.41998e+08	2.17184e+08	8.93925e+07	2.09512e+08	2.22461e+08	1.67086e+08	2.53615e+08	2.11415e+08	2.26423e+08	2.70273e+08	2.72829e+08	2.75421e+08
SM(d18:1/16:0)	6.89707e+09	9.08705e+09	6.59538e+09	6.43995e+09	9.7433e+09	8.9501e+09	9.82513e+09	7.2563e+09	7.25131e+09	8.09314e+09	6.62921e+09	5.60243e+09	6.23778e+09	6.45203e+09	5.8927e+09	6.86819e+09	6.50469e+09	6.3252e+09	8.57378e+09	8.57521e+09	8.72427e+09
SM(d18:1/16:1)	2.30811e+07	3.40265e+07	4.57299e+07	4.84289e+07	6.7072e+07	3.43426e+07	2.88146e+07	4.07166e+07	3.6713e+07	3.91642e+07	3.01687e+07	2.59526e+07	6.78573e+07	7.77453e+07	5.12627e+07	6.53494e+07	4.4685e+07	4.97855e+07	6.7559e+07	7.73068e+07	7.51828e+07
SM(d18:1/18:0)	2.11569e+09	1.19017e+09	2.17866e+09	1.19301e+09	2.06981e+09	3.51647e+09	4.19078e+09	2.92965e+09	9.84775e+08	2.12736e+09	2.01505e+09	1.63981e+09	7.89692e+08	3.34662e+08	1.74838e+09	1.69023e+09	1.89154e+09	5.8621e+08	2.52871e+09	2.40979e+09	2.61637e+09
SM(d18:1/18:1)	1.22892e+08	1.81134e+08	1.20212e+08	1.65689e+08	2.374e+08	2.33804e+08	1.81806e+08	1.32386e+08	1.20879e+08	1.85729e+08	1.19013e+08	1.10514e+08	2.31438e+08	2.57965e+08	1.58959e+08	1.73977e+08	1.11199e+08	1.29201e+08	2.22283e+08	2.16586e+08	2.27559e+08
SM(d18:1/22:0)	2.58751e+09	2.40943e+09	2.34633e+09	2.21962e+09	3.23074e+09	3.13561e+09	3.35675e+09	2.60946e+09	1.15968e+09	1.91128e+09	2.29782e+09	1.95978e+09	1.28948e+09	1.03724e+09	1.53436e+09	1.53604e+09	1.01023e+09	6.19765e+08	2.29205e+09	2.10319e+09	1.38505e+09
SM(d18:1/22:1)	1.82184e+09	1.02818e+09	1.88076e+09	1.83415e+09	2.45659e+09	1.97483e+09	2.56633e+09	1.81334e+09	1.62534e+09	6.6934e+08	9.71626e+08	7.58209e+08	7.47007e+08	7.7058e+08	7.55349e+08	2.10894e+08	7.75971e+08	2.17496e+08	1.18266e+09	1.1678e+09	3.72382e+08
SM(d18:1/23:0)	9.08214e+08	5.79712e+08	1.29651e+08	1.09099e+08	8.82408e+08	9.46663e+08	1.03233e+09	7.77659e+08	7.41914e+08	3.40846e+08	4.66663e+08	3.80225e+08	2.25452e+08	2.79381e+08	5.09652e+07	8.12437e+07	2.89949e+08	9.84763e+07	4.20031e+08	3.75243e+08	4.57914e+08
SM(d18:1/24:0)	1.5639e+09	1.09937e+09	1.26696e+09	1.07125e+09	1.52857e+09	1.53383e+09	1.79231e+09	1.32541e+09	1.37962e+09	5.79336e+08	8.84076e+08	7.15977e+08	3.16799e+08	4.19314e+08	1.01228e+08	1.52358e+08	4.51805e+08	3.6544e+08	6.72332e+08	2.45743e+08	1.28379e+08
SM(d18:1/24:1)	5.00267e+09	5.5989e+09	4.64075e+09	4.59214e+09	6.30689e+09	6.18306e+09	5.85093e+09	4.54023e+09	4.31396e+09	2.26097e+09	3.36951e+09	2.76168e+09	9.87694e+08	5.76364e+08	1.39147e+09	1.41714e+09	2.5998e+09	2.34643e+09	3.77222e+09	3.64592e+09	3.90767e+09
SM(d18:2/16:0)	1.11905e+09	1.57829e+09	1.14315e+09	1.15484e+09	1.54756e+09	8.03058e+08	1.35105e+09	9.33463e+08	7.99938e+08	7.0216e+08	4.8709e+08	5.1421e+08	1.31578e+09	1.29116e+09	1.0181e+09	8.36464e+08	8.35805e+08	7.95025e+08	1.42124e+09	1.49916e+09	1.3599e+09
SM(d18:2/18:0)	5.55414e+08	7.5451e+08	5.63404e+08	6.60508e+08	8.68834e+08	8.20501e+08	7.89682e+08	5.41644e+08	5.38274e+08	3.16207e+08	3.97778e+08	3.29026e+08	5.61563e+08	1.61928e+08	5.02421e+08	4.67887e+08	3.51897e+08	4.28461e+08	7.11818e+08	7.60811e+08	6.69656e+08
SM(d18:2/22:0)	3.14575e+08	4.18437e+08	3.25159e+08	3.41027e+08	4.57719e+08	4.22813e+08	4.00365e+08	3.14619e+08	3.15855e+08	2.70762e+08	3.57989e+08	2.42548e+08	4.06033e+08	4.22346e+08	3.65797e+08	3.5563e+08	3.15391e+08	2.57512e+08	3.60183e+08	5.01306e+08	4.50648e+08
SM(d18:2/22:1)	1.26458e+08	4.58519e+07	1.03233e+08	2.4208e+08	1.53239e+08	2.60031e+08	2.88816e+08	1.35669e+08	1.81399e+08	9.32816e+07	1.26877e+08	9.39252e+07	1.2312e+08	1.20438e+08	1.08153e+08	1.08202e+08	1.04375e+08	9.60082e+07	1.62621e+08	1.63426e+08	1.63945e+08
SM(d18:2/23:0)	2.3566e+08	3.25152e+08	2.18573e+08	2.39692e+08	3.29549e+08	3.48779e+08	2.68749e+08	2.13567e+08	2.20169e+08	2.71289e+08	2.57406e+08	2.22311e+08	1.33626e+08	1.80591e+08	2.85501e+08	2.58543e+08	2.91288e+08	2.77345e+08	3.99915e+08	4.16096e+08	4.25009e+08
SM(d18:2/24:0)	1.3371e+07	8.57463e+06	2.34292e+07	2.21849e+07	9.13455e+06	1.04934e+07	2.86114e+07	2.18872e+07	2.18079e+07	1.99835e+07	1.88325e+07	3.44562e+06	1.87527e+07	1.22993e+07	1.62246e+07	1.98116e+07	1.34742e+07	1.18019e+07	1.13558e+07	2.58146e+07	1.92741e+07
SM(d18:2/24:1)	2.24211e+09	2.34704e+09	2.31983e+09	2.14416e+09	2.8185e+09	2.24076e+09	2.9157e+09	2.01689e+09	1.80902e+09	6.26949e+08	9.93837e+08	7.65706e+08	7.45329e+08	7.5494e+08	7.55758e+08	7.52864e+08	8.24709e+08	7.42854e+08	1.29146e+09	1.2882e+09	1.33091e+09
SM(d20:0/16:1)	1.01949e+08	1.91428e+08	1.59512e+08	1.77834e+08	2.64685e+08	2.29666e+08	2.56531e+08	1.85668e+08	1.83331e+08	1.9016e+08	1.49804e+08	7.751e+07	1.99853e+08	2.35757e+08	1.66771e+08	1.83045e+08	3.6932e+07	1.29866e+08	2.16939e+08	2.07994e+08	2.28713e+08
SM(d22:0/18:1)	495871	407062	479050	340116	654205	551644	1.25636e+06	894201	483115	665212	881270	677991	598918	769528	589298	660836	374200	733865	785509	736608	375887
So(d14:1)	1.00584e+09	4.3275e+07	1.19765e+08	2.1491e+08	1.91017e+09	2.66286e+09	5.63305e+08	6.52257e+08	1.26135e+09	7.98249e+08	7.9578e+08	2.01126e+09	2.68895e+09	1.42486e+08	1.78927e+08	1.36959e+08	1.69877e+08	4.01197e+08	2.12518e+08	1.93381e+08	5.83957e+08
So(d16:1)	8.86976e+08	2.51764e+07	1.29347e+08	1.19021e+08	1.03704e+09	1.80039e+09	2.98153e+08	2.99641e+08	7.98706e+08	4.09628e+08	2.78402e+08	9.81425e+08	2.32873e+09	6.89246e+07	1.06598e+08	6.57332e+07	6.92167e+07	1.68714e+08	9.5887e+07	1.17523e+08	2.47887e+08
So(d18:0)	7.46897e+07	5.44133e+07	6.20432e+07	5.90796e+06	1.02643e+07	9.94206e+06	6.16031e+06	7.1482e+06	8.14269e+06	1.97532e+07	2.87127e+07	2.78315e+07	2.50218e+07	2.83783e+07	2.41225e+07	4.27928e+07	3.05387e+07	3.85893e+07	3.18085e+07	3.57517e+07	4.75516e+07
TG(10:0_14:0_16:0)	1.41427e+06	397938	249965	36226	109419	1.11305e+06	638763	578725	837293	2.16835e+06	1.50227e+06	2.34988e+06	1.98665e+06	1.24591e+06	1.84981e+06	1.69898e+06	1.83663e+06	2.28145e+06	2.61163e+06	4.22616e+06	3.27861e+06
TG(10:0_14:0_18:1)	3.91007e+06	1.54109e+06	1.45435e+06	99948.5	159840	1.55566e+06	777310	543991	315514	1.85181e+07	1.65631e+07	2.05897e+07	635215	419482	719929	554836	923221	677076	2.62133e+06	4.76204e+06	1.90352e+06
TG(10:0_16:1_18:1)	3.59648e+06	2.11775e+06	2.13415e+06	200043	480935	865786	2.22039e+06	1.62731e+06	2.40668e+06	2.45534e+07	2.26128e+07	2.98126e+07	1.31494e+06	670218	1.21233e+06	1.77527e+06	2.55221e+06	1.9708e+06	6.23827e+06	1.09756e+07	4.75915e+06
TG(10:0_18:1_18:2)	5.1035e+06	3.07422e+06	3.5867e+06	1.19232e+06	1.38459e+06	2.5824e+06	8.52542e+06	6.07996e+06	8.4447e+06	3.11479e+07	2.9466e+07	3.62563e+07	1.17244e+06	863083	1.20105e+06	2.53047e+06	4.41961e+06	3.37192e+06	7.47321e+06	8.3671e+06	4.73442e+06
TG(10:0_8:0_8:0)	4.61748e+06	1.25539e+06	277660	871710	2.73884e+06	2.09933e+06	4.99259e+06	742661	3.1966e+06	694742	1.5008e+08	1.67373e+06	779603	2.86736e+06	566947	2.40249e+06	5.49885e+06	568241	1.50288e+06	6.82758e+06	909324
TG(12:0_12:0_8:0)	3.60702e+06	1.45047e+06	348304	344573	1.07986e+06	3.13809e+06	1.36419e+06	876065	1.48842e+06	1.00644e+06	1.28379e+06	1.81273e+06	832775	844238	777212	2.29847e+06	1.55174e+06	2.10952e+06	948114	1.74192e+06	2.17694e+06
TG(12:0_14:0_16:0)	1.51536e+07	5.27277e+06	7.2501e+06	922019	1.3578e+06	6.44455e+06	3.67649e+06	4.08385e+06	4.85159e+06	1.26509e+08	1.1371e+08	1.19407e+08	1.44891e+07	7.20553e+06	1.16126e+07	3.45618e+06	4.19377e+06	3.96412e+06	5.1179e+06	8.49685e+06	5.51333e+06
TG(12:0_14:0_8:0)	4.38261e+06	1.47481e+06	625291	287759	665927	3.16213e+06	870775	653665	1.24217e+06	1.54865e+06	1.46195e+06	3.27074e+06	660483	926355	539594	2.54404e+06	1.24741e+06	2.36525e+06	844420	1.75485e+06	2.01417e+06
TG(13:0_13:0_15:0)	601984	1.02702e+06	1.17648e+06	1.58998e+06	2.20023e+06	490421	1.80433e+06	2.09673e+06	2.76933e+06	1.51535e+06	613983	2.68344e+06	1.11921e+06	697890	1.11048e+06	935629	854218	978084	1.11254e+06	1.28188e+06	1.17771e+06
TG(13:0_14:0_16:0)	5.37047e+06	2.89425e+06	2.51461e+06	516362	962823	3.47105e+06	1.68134e+06	3.20804e+06	2.41571e+06	7.45295e+06	7.15208e+06	1.7063e+07	5.86451e+06	2.65267e+06	4.15131e+06	2.76481e+06	1.2084e+06	1.88524e+06	2.75528e+06	5.47239e+06	1.83868e+06
TG(13:0_14:0_16:1)	3.29631e+06	396629	350446	48501.4	345563	1.7246e+06	554485	330265	807100	2.7581e+06	2.12287e+06	6.33535e+06	175909	188223	120588	110145	188326	294189	380505	1.53259e+06	392867
TG(14:0_14:0_16:0)	4.81827e+07	3.2005e+07	3.81031e+07	9.04057e+06	9.45601e+06	1.004e+07	2.61965e+07	2.75719e+07	3.14064e+07	2.12918e+08	2.23213e+08	2.52832e+08	7.32809e+07	3.71273e+07	5.93062e+07	1.65168e+07	2.08226e+07	1.93043e+07	2.79739e+07	4.34337e+07	2.82693e+07
TG(14:0_14:0_16:1)	1.30772e+07	7.14863e+06	8.21088e+06	2.10326e+06	3.29881e+06	5.00186e+06	1.11508e+07	8.64502e+06	1.17264e+07	1.77614e+08	1.65068e+08	1.85044e+08	5.29307e+06	3.35404e+06	5.69099e+06	5.00084e+06	7.63857e+06	5.81806e+06	1.30199e+07	2.14235e+07	9.80443e+06
TG(14:0_14:0_18:2)	2.19235e+07	1.8174e+07	1.89803e+07	5.90927e+06	7.02368e+06	8.30836e+06	2.74798e+07	2.16886e+07	2.88717e+07	2.40796e+08	2.26929e+08	2.60864e+08	9.13564e+06	6.23887e+06	9.65643e+06	1.25319e+07	1.92733e+07	1.37191e+07	2.92527e+07	4.47561e+07	2.29601e+07
TG(14:0_15:0_16:0)	1.77853e+07	1.10697e+07	1.18963e+07	4.45256e+06	8.18948e+06	1.07266e+07	1.71298e+07	1.80468e+07	2.24296e+07	2.41621e+07	1.83461e+07	5.55196e+07	2.2893e+07	1.34215e+07	1.85233e+07	1.20461e+07	1.15096e+07	1.52043e+07	1.1708e+07	2.06048e+07	1.56734e+07
TG(14:0_15:0_16:1)	1.11615e+07	5.3939e+06	4.54412e+06	2.42577e+06	4.38519e+06	8.87071e+06	8.55916e+06	6.48546e+06	9.61568e+06	2.62888e+07	2.25038e+07	8.2268e+07	3.00882e+06	1.92748e+06	2.86855e+06	3.1152e+06	3.82613e+06	3.25464e+06	4.99217e+06	9.70382e+06	4.26552e+06
TG(14:0_15:0_18:1)	2.54889e+06	978674	1.26744e+06	327265	519055	2.68855e+06	943037	753416	915253	2.62334e+06	2.6747e+06	7.33373e+06	18123.5	1.37444e+06	14610.4	17633.1	2.31534e+07	17162.4	229791	39457.6	28544.3
TG(14:0_16:0_16:0)	7.35464e+07	5.29997e+07	7.28016e+07	2.82312e+07	2.36312e+07	1.95794e+07	9.29916e+07	8.63039e+07	9.59718e+07	1.66188e+08	1.29827e+08	1.61622e+08	1.32574e+08	7.39751e+07	1.12603e+08	3.41631e+07	4.50418e+07	3.75456e+07	5.20691e+07	6.57666e+07	5.34438e+07
TG(14:0_16:0_16:1)	6.17007e+07	5.44733e+07	6.4138e+07	2.72015e+07	2.54925e+07	2.80218e+07	1.00675e+08	7.64563e+07	1.14126e+08	4.46071e+08	4.29725e+08	5.06015e+08	3.64534e+07	2.56823e+07	4.20091e+07	3.2649e+07	4.74255e+07	3.53317e+07	6.4682e+07	9.57684e+07	5.14879e+07
TG(14:0_16:0_18:0)	2.07546e+08	1.32488e+08	1.55905e+08	6.85433e+07	5.4767e+07	6.40285e+07	2.71552e+08	2.5609e+08	3.30542e+08	2.47536e+08	1.51533e+08	1.75621e+08	2.25963e+08	1.39697e+08	1.99845e+08	8.5704e+07	1.02737e+08	8.84916e+07	1.11811e+08	1.41961e+08	1.20712e+08
TG(14:0_16:0_18:1)	1.54409e+08	1.53402e+08	1.89501e+08	8.80116e+07	6.72657e+07	6.8174e+07	2.68556e+08	2.29602e+08	2.9697e+08	3.32644e+08	2.3863e+08	3.22796e+08	1.20003e+08	7.76133e+07	1.23443e+08	8.93938e+07	1.35002e+08	1.02838e+08	2.06147e+08	2.53716e+08	1.67495e+08
TG(14:0_16:0_18:2)	1.28976e+08	1.2381e+08	1.33144e+08	5.29855e+07	4.80544e+07	5.18259e+07	1.65708e+08	1.36083e+08	1.8086e+08	3.44458e+08	3.24544e+08	4.12733e+08	6.93665e+07	4.8351e+07	7.5374e+07	7.17115e+07	1.09912e+08	8.44161e+07	1.79953e+08	2.43568e+08	1.40241e+08
TG(14:0_16:0_22:6)	5.3293e+06	4.73116e+06	4.81711e+06	2.04204e+06	2.42131e+06	4.23682e+06	1.03226e+07	6.47197e+06	8.85324e+06	4.34907e+06	5.42343e+06	6.23172e+06	1.55457e+06	823562	2.67468e+06	2.33178e+06	3.2429e+06	2.22861e+06	3.59434e+06	3.75937e+06	2.94e+06
TG(14:0_16:1_17:1)	1.10865e+07	9.13341e+06	8.4539e+06	5.50282e+06	6.31658e+06	8.82907e+06	1.68387e+07	1.19365e+07	1.70263e+07	2.90078e+07	2.58684e+07	9.57056e+07	5.63256e+06	4.06012e+06	5.39726e+06	6.69488e+06	8.56481e+06	6.85103e+06	1.1448e+07	2.02465e+07	9.63335e+06
TG(14:0_16:1_18:2)	4.90658e+07	3.97849e+07	4.31851e+07	1.65736e+07	1.51079e+07	2.40897e+07	4.7427e+07	4.06334e+07	1.57739e+07	2.46485e+08	2.48236e+08	2.73489e+08	1.50155e+07	1.09261e+07	1.4718e+07	2.14603e+07	3.01821e+07	2.29154e+07	4.82591e+07	6.50224e+07	3.65359e+07
TG(14:0_16:1_22:6)	3.67177e+06	2.816e+06	1.16624e+06	2.24216e+06	611951	2.70144e+06	4.02409e+06	2.73382e+06	5.15838e+06	2.07406e+06	5.27584e+06	5.51693e+06	1.45156e+06	114566	1.35056e+06	699022	1.58429e+06	2.33045e+06	1.78384e+06	3.60184e+06	1.19578e+06
TG(14:0_17:1_18:2)	2.05277e+07	1.3363e+07	1.86574e+07	6.92917e+06	7.29541e+06	3.41683e+06	1.61884e+07	1.23251e+07	1.79959e+07	2.18914e+07	2.45976e+07	5.39698e+07	7.94205e+06	5.00227e+06	3.90652e+06	1.1946e+07	1.10863e+07	1.05492e+07	2.64509e+07	3.87515e+07	2.08792e+07
TG(14:0_18:1_24:1)	2.00642e+07	2.49168e+07	2.75663e+07	1.07738e+07	8.43118e+06	7.06128e+06	2.38686e+07	1.92453e+07	2.52377e+07	4.39124e+07	3.91398e+07	4.94669e+07	1.10402e+07	7.01821e+06	1.15079e+07	1.67951e+07	2.43104e+07	1.72212e+07	6.14981e+07	7.65873e+07	4.70103e+07
TG(14:0_18:2_18:2)	8.11897e+07	6.51063e+07	6.98539e+07	1.43427e+07	1.16353e+07	2.3134e+07	5.0812e+07	3.92858e+07	4.80094e+07	1.11883e+08	1.68602e+08	1.86991e+08	1.92375e+07	1.43373e+07	1.85477e+07	2.7106e+07	3.82504e+07	2.84811e+07	8.02638e+07	9.97187e+07	5.84908e+07
TG(14:0_18:2_20:4)	2.04743e+07	1.6661e+07	4.82028e+06	1.13238e+07	9.77079e+06	1.54317e+07	3.93054e+07	2.95852e+07	3.77109e+07	2.25282e+07	2.52326e+07	2.56171e+07	6.97783e+06	4.84058e+06	5.53842e+06	2.26414e+06	1.44635e+07	1.09519e+07	1.73816e+07	1.99781e+07	1.45719e+07
TG(14:0_18:2_22:6)	5.38243e+06	2.717e+06	4.34573e+06	1.65469e+06	2.31611e+06	3.58894e+06	9.11743e+06	6.73608e+06	8.95561e+06	5.78245e+06	6.79757e+06	8.29215e+06	1.86233e+06	1.34878e+06	1.7696e+06	2.68435e+06	3.61804e+06	2.76879e+06	4.68534e+06	4.78657e+06	3.59146e+06
TG(14:1_16:0_16:1)	2.45563e+06	2.07866e+06	2.20571e+06	683038	989748	1.60016e+06	2.80807e+06	1.74586e+06	3.94328e+06	5.03194e+06	4.81666e+06	6.89909e+06	1.2895e+06	911113	1.382e+06	1.7145e+06	2.31863e+06	1.93859e+06	3.40495e+06	5.56727e+06	2.59536e+06
TG(14:1_16:0_18:1)	5.34374e+06	5.07247e+06	5.33503e+06	3.33086e+06	2.5751e+06	3.1705e+06	1.12592e+07	7.97342e+06	1.18337e+07	5.62099e+06	5.19064e+06	7.69361e+06	3.02368e+06	2.38749e+06	3.49422e+06	4.99484e+06	6.09882e+06	4.68666e+06	9.36467e+06	1.36836e+07	7.78565e+06
TG(14:1_16:1_18:1)	1.13686e+07	9.38682e+06	1.01189e+07	5.57755e+06	4.9158e+06	7.88444e+06	1.76839e+07	1.39623e+07	1.80667e+07	1.39024e+07	1.33801e+07	2.39705e+07	5.35259e+06	3.88522e+06	5.12031e+06	7.49562e+06	1.00646e+07	8.04215e+06	1.48336e+07	2.07073e+07	1.18407e+07
TG(14:1_18:2_18:2)	1.92128e+07	1.42876e+07	1.6684e+07	9.48438e+06	8.71973e+06	1.35902e+07	1.96341e+07	1.93682e+07	2.3929e+07	2.5006e+07	2.67312e+07	3.01423e+07	4.46858e+06	2.51346e+06	6.07564e+06	9.47434e+06	1.15042e+07	9.0938e+06	8.86262e+06	2.04637e+07	1.60968e+07
TG(15:0_16:0_16:0)	2.56232e+07	1.73264e+07	2.02389e+07	1.14844e+07	8.47051e+06	1.0983e+07	3.84042e+07	3.9245e+07	4.2548e+07	2.96423e+07	2.22204e+07	6.35015e+07	4.15145e+07	2.86641e+07	3.50003e+07	1.64693e+07	1.90857e+07	2.02451e+07	1.87081e+07	2.69401e+07	2.18136e+07
TG(15:0_16:0_16:1)	2.839e+07	2.87813e+07	2.22018e+07	1.52211e+07	1.54146e+07	2.73558e+07	5.14073e+07	4.17145e+07	5.65799e+07	5.07614e+07	3.74023e+07	1.77227e+08	1.85871e+07	1.32413e+07	1.91359e+07	1.80665e+07	2.24128e+07	1.89803e+07	2.80684e+07	4.14563e+07	2.41947e+07
TG(15:0_16:0_18:0)	3.15806e+07	2.11224e+07	2.66339e+07	1.43607e+07	1.2488e+07	1.1721e+07	5.12012e+07	4.31183e+07	6.36752e+07	2.95495e+07	2.22593e+07	4.99272e+07	4.19908e+07	2.77979e+07	3.77567e+07	1.58583e+07	1.76851e+07	1.67651e+07	2.07979e+07	2.42716e+07	2.30346e+07
TG(15:0_16:0_18:1)	4.7853e+07	4.31807e+07	4.7715e+07	2.56922e+07	2.3081e+07	2.59506e+07	9.01559e+07	7.49529e+07	9.58475e+07	5.84696e+07	3.92074e+07	1.04253e+08	3.42412e+07	2.57974e+07	3.30695e+07	3.34311e+07	4.27674e+07	3.32856e+07	6.3323e+07	8.28318e+07	4.99471e+07
TG(15:0_16:0_24:0)	6.00563e+06	3.70105e+06	5.96864e+06	1.77936e+06	1.97177e+06	1.2263e+06	3.81081e+06	3.73239e+06	4.91358e+06	7.28837e+06	5.67809e+06	1.85733e+07	6.65398e+06	5.63726e+06	6.73108e+06	2.58024e+06	2.0264e+06	2.6617e+06	2.80318e+06	3.71995e+06	3.5753e+06
TG(15:0_18:1_18:1)	4.7653e+07	4.6613e+07	5.5489e+07	2.45863e+07	2.12881e+07	1.96281e+07	8.77453e+07	6.59322e+07	9.00066e+07	5.07051e+07	3.00811e+07	5.87068e+07	2.21974e+07	1.4321e+07	2.2574e+07	3.57189e+07	5.53021e+07	3.84028e+07	1.03837e+08	1.37379e+08	7.63375e+07
TG(15:0_18:1_24:1)	4.60701e+06	6.03625e+06	7.07269e+06	2.9414e+06	2.70833e+06	1.68668e+06	4.71254e+06	3.72937e+06	5.05668e+06	6.13292e+06	5.3471e+06	1.44763e+07	3.09522e+06	2.15306e+06	3.08539e+06	4.15562e+06	6.31188e+06	4.72783e+06	2.04339e+07	2.44542e+07	1.59888e+07
TG(15:0_18:2_22:5)	4.88519e+06	4.48476e+06	5.94685e+06	3.55119e+06	3.07901e+06	4.58935e+06	9.75323e+06	7.62678e+06	9.66756e+06	3.97041e+06	4.64753e+06	4.68049e+06	1.7824e+06	1.06762e+06	1.198e+06	3.522e+06	4.18558e+06	1.98602e+06	6.46103e+06	5.1951e+06	4.76412e+06
TG(15:1_16:1_18:2)	1.45151e+07	8.00655e+06	8.87481e+06	6.22612e+06	5.96304e+06	1.66685e+07	3.22372e+06	4.6619e+06	1.12125e+07	1.08996e+07	1.09317e+07	1.49936e+07	2.2577e+06	3.78876e+06	2.38531e+06	3.76454e+06	6.87851e+06	3.58418e+06	8.31292e+06	1.14229e+07	6.93536e+06
TG(16:0_16:0_18:0)	1.46879e+08	8.32207e+07	1.26508e+08	2.74271e+07	7.61367e+06	3.63288e+07	8.27685e+07	7.06729e+07	1.13175e+08	1.28253e+08	7.49707e+07	1.31204e+08	1.9775e+08	1.06078e+08	1.50712e+08	3.16998e+07	3.37594e+07	3.02905e+07	5.16759e+07	5.82902e+07	5.00247e+07
TG(16:0_16:0_18:1)	4.42385e+08	4.67682e+08	4.69225e+08	1.9372e+08	1.33508e+08	1.26844e+08	6.73901e+08	5.92063e+08	7.46576e+08	3.94053e+08	2.85937e+08	2.93859e+08	2.02464e+08	1.37369e+08	2.28517e+08	2.46054e+08	3.53535e+08	2.69708e+08	5.53499e+08	7.74696e+08	4.56692e+08
TG(16:0_16:0_22:6)	1.294e+07	8.37275e+06	1.39871e+07	9.47396e+06	7.79436e+06	9.79277e+06	2.80373e+07	2.77409e+07	2.69131e+07	1.56715e+07	9.02866e+06	1.32189e+07	9.81146e+06	7.30238e+06	9.75689e+06	1.66049e+07	2.49895e+07	1.92004e+07	2.9793e+07	3.2864e+07	2.32191e+07
TG(16:0_16:0_24:0)	2.81534e+07	1.5571e+07	3.58163e+07	3.06304e+06	2.95415e+06	1.32845e+06	7.08513e+06	6.13598e+06	7.66449e+06	2.92958e+07	2.26607e+07	3.89427e+07	2.14679e+07	2.15455e+07	2.36283e+07	3.23807e+06	3.28054e+06	3.06527e+06	6.9479e+06	7.32673e+06	7.92578e+06
TG(16:0_16:1_17:1)	6.38671e+07	7.05127e+07	3.44833e+07	1.76216e+07	4.94941e+07	5.49049e+07	9.56328e+07	7.76767e+07	9.84784e+07	9.88298e+07	7.01191e+07	1.45393e+08	5.58615e+07	1.28614e+07	1.89597e+07	2.52207e+07	3.13002e+07	2.03696e+07	9.03495e+07	1.09949e+08	7.33519e+07
TG(16:0_16:1_18:1)	3.5898e+08	3.76014e+08	4.42253e+08	1.58305e+08	1.13629e+08	1.20199e+08	4.3224e+08	3.44199e+08	4.45567e+08	4.00888e+08	3.0063e+08	3.73257e+08	1.53868e+08	1.03512e+08	1.59394e+08	1.7939e+08	2.81578e+08	2.11251e+08	5.82326e+08	7.23273e+08	4.3401e+08
TG(16:0_16:1_18:2)	2.50736e+08	2.4465e+08	2.82727e+08	8.42194e+07	7.5502e+07	9.38664e+07	2.15423e+08	1.8647e+08	2.42695e+08	3.43423e+08	3.42577e+08	3.29775e+08	7.66563e+07	5.72024e+07	7.94297e+07	1.17733e+08	1.74398e+08	1.36076e+08	3.64051e+08	4.38314e+08	2.61862e+08
TG(16:0_16:1_20:4)	3.94189e+07	4.983e+07	5.56262e+07	3.21812e+07	2.69301e+07	2.94246e+07	1.39946e+08	1.03351e+08	1.39908e+08	3.62269e+07	4.40885e+07	4.6397e+07	2.12918e+07	1.68638e+07	2.5038e+07	3.24871e+07	4.77334e+07	3.4971e+07	2.15988e+08	6.98943e+07	4.99512e+07
TG(16:0_16:1_22:6)	1.69038e+07	1.47287e+07	1.58559e+07	9.29382e+06	8.18758e+06	1.19631e+07	3.34288e+07	2.27688e+07	3.03501e+07	2.10994e+07	2.31469e+07	2.37556e+07	5.43838e+06	3.80112e+06	4.7499e+06	1.11515e+07	1.48061e+07	8.4835e+06	1.32312e+07	1.35514e+07	9.48176e+06
TG(16:0_17:0_18:0)	2.16815e+07	1.3615e+07	2.0476e+07	6.64988e+06	4.89127e+06	4.16889e+06	1.73969e+07	1.40628e+07	1.89085e+07	1.41654e+07	1.01108e+07	2.17733e+07	3.10161e+07	1.92513e+07	2.47909e+07	6.92821e+06	7.14042e+06	6.65782e+06	9.6585e+06	1.14438e+07	9.55203e+06
TG(16:0_17:0_18:1)	4.59066e+07	4.39517e+07	4.84974e+07	2.67587e+07	2.20628e+07	2.01673e+07	9.2481e+07	6.96149e+07	1.0339e+08	3.501e+07	2.90052e+07	5.62021e+07	2.52447e+07	1.69005e+07	2.64953e+07	2.86192e+07	3.80908e+07	2.95313e+07	6.88318e+07	8.75392e+07	5.21233e+07
TG(16:0_17:0_24:0)	4.1464e+06	2.5229e+06	5.28154e+06	810303	1.04155e+06	644588	2.16817e+06	2.00433e+06	2.55476e+06	3.74117e+06	2.32783e+06	1.2514e+07	4.05308e+06	4.13153e+06	4.68609e+06	1.35065e+06	1.0944e+06	1.462e+06	1.91254e+06	2.52104e+06	2.48729e+06
TG(16:0_17:1_18:2)	4.97594e+07	4.85185e+07	5.81176e+07	2.59783e+07	2.32145e+07	2.64893e+07	6.71951e+07	4.1969e+07	6.26727e+07	3.59997e+07	2.88933e+07	5.42175e+07	1.41825e+07	9.16637e+06	1.52886e+07	3.27333e+07	3.98927e+07	2.75401e+07	9.61865e+07	1.33953e+08	6.9372e+07
TG(16:0_17:2_18:2)	2.7784e+07	2.57534e+07	8.43276e+06	1.46272e+07	1.35491e+07	1.69784e+07	3.71139e+07	2.72407e+07	3.73204e+07	1.95895e+07	2.00456e+07	1.08883e+07	2.39334e+06	3.15493e+06	1.12226e+07	2.27502e+07	2.63696e+07	2.32378e+07	6.77072e+07	7.89479e+07	4.99867e+07
TG(16:0_18:0_18:0)	2.49113e+08	1.13423e+08	1.95533e+08	4.66864e+07	2.8887e+07	3.49279e+07	6.5343e+07	5.48116e+07	9.48145e+07	1.46502e+08	1.13129e+08	1.54702e+08	1.82946e+08	1.23942e+08	1.5139e+08	4.26858e+07	3.08672e+07	2.6215e+07	5.70607e+07	6.48036e+07	6.18299e+07
TG(16:0_18:0_18:1)	1.54159e+08	1.76848e+08	1.9645e+08	6.10254e+07	4.75729e+07	4.45925e+07	1.45898e+08	1.31604e+08	1.5927e+08	9.82161e+07	8.1718e+07	1.0772e+08	7.39982e+07	4.1653e+07	7.92855e+07	8.23022e+07	1.3197e+08	9.83672e+07	2.72781e+08	3.71589e+08	1.98819e+08
TG(16:0_18:0_20:0)	1.74302e+08	7.10886e+07	1.40997e+08	5.1617e+07	3.171e+07	1.69505e+07	7.70249e+07	6.25518e+07	8.58281e+07	1.71339e+08	1.57654e+08	1.80176e+08	8.93432e+07	8.06648e+07	1.07921e+08	3.65471e+07	2.57106e+07	2.16703e+07	3.17415e+07	3.98855e+07	4.43161e+07
TG(16:0_18:0_24:0)	2.30144e+07	1.22165e+07	3.08361e+07	1.55909e+06	1.47147e+06	240846	2.99137e+06	2.46743e+06	3.19603e+06	1.00512e+07	7.12052e+06	1.45729e+07	1.32141e+07	1.54536e+07	1.61147e+07	1.71479e+06	1.95336e+06	1.6839e+06	6.28232e+06	6.08923e+06	6.79761e+06
TG(16:0_18:0_25:0)	1.99159e+06	937710	2.58103e+06	318088	379306	51607.5	598196	479793	804844	1.08842e+06	574158	4.1024e+06	1.42182e+06	1.60197e+06	1.60833e+06	450804	354923	466440	800765	867457	959157
TG(16:0_18:1_18:1)	4.51613e+08	5.14278e+08	4.88276e+08	1.86432e+08	1.40644e+08	1.36668e+08	5.40553e+08	4.12005e+08	5.6256e+08	2.61004e+08	2.013e+08	2.21321e+08	1.30923e+08	8.6423e+07	1.55238e+08	2.68618e+08	4.16995e+08	3.18356e+08	8.71787e+08	1.21188e+09	6.80825e+08
TG(16:0_18:1_18:2)	3.77557e+08	3.58218e+08	4.91998e+08	1.35864e+08	1.12897e+08	1.29724e+08	3.16968e+08	2.49626e+08	3.1045e+08	2.01628e+08	1.62175e+08	1.96515e+08	1.145e+08	8.15867e+07	1.20897e+08	2.61767e+08	4.13336e+08	3.13615e+08	8.97043e+08	1.06514e+09	6.33453e+08
TG(16:0_18:1_22:0)	2.43664e+07	2.45527e+07	3.2746e+07	8.13415e+06	7.26712e+06	4.46104e+06	1.6697e+07	1.42443e+07	1.73785e+07	3.72192e+07	3.29629e+07	5.62864e+07	1.3928e+07	1.02282e+07	1.7207e+07	1.16064e+07	1.84648e+07	1.38478e+07	6.45002e+07	7.77116e+07	5.37516e+07
TG(16:0_18:1_22:5)	4.2963e+07	3.81174e+07	4.95634e+07	1.8393e+07	1.94522e+07	1.9657e+07	9.68404e+07	7.42335e+07	9.16916e+07	4.94742e+07	3.28524e+07	3.75778e+07	1.40281e+07	1.1765e+07	1.26851e+07	3.05887e+07	5.58554e+07	5.07553e+07	6.27194e+07	1.03455e+08	4.3499e+07
TG(16:0_18:1_23:0)	5.78092e+06	6.22994e+06	8.1347e+06	2.57994e+06	2.66042e+06	2.83209e+06	4.69481e+06	3.88551e+06	5.14912e+06	6.0625e+06	4.66279e+06	2.323e+07	3.80238e+06	2.84961e+06	4.2341e+06	3.51784e+06	5.31169e+06	4.14677e+06	2.03355e+07	2.44833e+07	1.68517e+07
TG(16:0_18:1_24:0)	3.5557e+07	4.06295e+07	6.53278e+07	8.14771e+06	7.31233e+06	3.91244e+06	1.06054e+07	8.57647e+06	1.03199e+07	2.14847e+07	1.82435e+07	3.52729e+07	1.52489e+07	1.15235e+07	1.89875e+07	1.97597e+07	3.57621e+07	2.56286e+07	1.61575e+08	1.92278e+08	1.41423e+08
TG(16:0_18:1_24:1)	4.13614e+07	5.16413e+07	6.53212e+07	1.14814e+07	9.5757e+06	5.92151e+06	1.2572e+07	1.03568e+07	1.25296e+07	3.3271e+07	3.10068e+07	4.52631e+07	1.81527e+07	1.16533e+07	2.05857e+07	2.97208e+07	4.9838e+07	3.59165e+07	2.07412e+08	2.4519e+08	1.63641e+08
TG(16:0_18:1_25:0)	4.38488e+06	4.12811e+06	6.10204e+06	1.80706e+06	1.65478e+06	1.70315e+06	2.55431e+06	1.94889e+06	2.60906e+06	2.69966e+06	1.95824e+06	1.16055e+07	2.09011e+06	1.5282e+06	2.50102e+06	2.63128e+06	4.64319e+06	3.3591e+06	2.04515e+07	2.46878e+07	1.76005e+07
TG(16:0_18:1_26:0)	1.30034e+07	1.48393e+07	2.55173e+07	5.29374e+06	4.39465e+06	1.60163e+06	5.66431e+06	4.04464e+06	5.33103e+06	5.56782e+06	4.90672e+06	1.15764e+07	4.79372e+06	3.87328e+06	6.1847e+06	9.56542e+06	1.79382e+07	1.26093e+07	8.50229e+07	1.0122e+08	7.29001e+07
TG(16:0_18:2_18:2)	6.39103e+06	3.41568e+06	7.7723e+06	2.15591e+06	1.03437e+07	6.52927e+06	1.34243e+06	1.40446e+06	973264	1.51448e+06	2.49244e+06	3.39684e+06	1.40419e+06	1.5799e+06	1.64967e+06	787421	466318	757998	1.17469e+06	316709	1.57102e+06
TG(16:0_18:2_20:4)	7.99233e+07	7.59418e+07	8.98895e+07	3.87834e+07	3.09168e+07	5.98696e+07	1.39767e+08	9.91574e+07	1.41517e+08	6.11713e+07	7.34252e+07	5.16657e+07	5.04963e+07	1.48356e+07	2.65489e+07	4.47549e+07	6.07396e+07	4.58569e+07	2.75776e+08	3.06525e+08	6.56304e+07
TG(16:0_18:2_22:5)	2.62027e+07	1.93218e+07	2.53563e+07	2.17762e+07	1.74981e+07	3.23371e+07	4.71485e+07	4.35154e+07	4.33363e+07	2.11287e+07	2.08321e+07	2.09839e+07	1.187e+07	1.0913e+07	1.49207e+07	1.94661e+07	3.70504e+07	2.70356e+07	3.31185e+07	3.80788e+07	2.8093e+07
TG(16:0_18:2_22:6)	2.08685e+07	3.34466e+07	3.85075e+07	2.48469e+07	2.36386e+07	4.65962e+07	4.87786e+07	3.5297e+07	4.47577e+07	2.8388e+07	1.72145e+07	3.09932e+07	1.57574e+07	1.21924e+07	1.23781e+07	2.47716e+07	3.2513e+07	2.52814e+07	5.40931e+07	5.60559e+07	3.77795e+07
TG(16:1_16:1_18:0)	2.39013e+06	1.07775e+06	2.24661e+06	1.22248e+06	2.60232e+06	3.5231e+06	680452	418956	925300	3.58436e+06	3.70248e+06	7.87602e+06	916870	1.27816e+06	1.90673e+06	680762	314154	265672	1.36463e+06	443376	1.55579e+06
TG(16:1_16:1_18:2)	2.20055e+07	1.97059e+07	2.19345e+07	1.89955e+07	1.29445e+07	2.13581e+07	4.73984e+07	3.25105e+07	3.85923e+07	3.26455e+07	1.98769e+07	2.48387e+07	1.62564e+07	7.73223e+06	1.11738e+07	2.44939e+07	1.76177e+07	2.53955e+07	5.24477e+07	6.4006e+07	4.3466e+07
TG(16:1_17:2_18:2)	7.21042e+06	5.51241e+06	6.44497e+06	2.57277e+06	2.4834e+06	4.09866e+06	4.56414e+06	1.41876e+06	4.33213e+06	4.32868e+06	595063	6.01133e+06	2.12972e+06	1.81828e+06	1.31784e+06	7.12221e+06	5.83174e+06	5.40593e+06	2.30876e+07	2.16627e+07	1.93646e+07
TG(16:1_18:1_18:1)	3.90348e+06	2.62565e+06	4.13809e+06	1.54481e+06	2.55679e+06	1.88174e+06	824934	973827	1.30056e+06	3.10681e+06	3.04385e+06	3.90898e+06	1.09224e+06	2.09888e+06	2.44447e+06	1.16117e+06	2.3942e+06	1.00222e+06	3.55966e+06	3.56269e+06	874203
TG(16:1_18:1_18:2)	2.872e+08	2.77449e+08	3.31512e+08	9.71502e+07	7.89217e+07	1.0807e+08	2.1397e+08	1.62565e+08	2.04856e+08	1.44742e+08	1.42274e+08	1.64079e+08	1.03687e+08	7.2251e+07	1.05777e+08	2.11927e+08	3.30679e+08	2.54198e+08	6.91102e+08	8.08474e+08	4.71031e+08
TG(16:1_18:1_24:1)	1.73275e+07	2.36517e+07	2.70773e+07	7.43993e+06	6.40334e+06	5.18348e+06	9.55072e+06	8.01646e+06	9.52332e+06	1.90535e+07	1.89067e+07	2.13439e+07	5.48007e+06	3.84422e+06	6.2062e+06	1.60271e+07	2.545e+07	1.70859e+07	8.11529e+07	9.83719e+07	6.37318e+07
TG(16:1_18:1_8:0)	194604	127338	94895.2	0	0	23345.3	39359.7	24703.2	0	672559	584142	761422	104147	36551.3	78417.5	95966	212893	116356	1.11321e+06	1.68766e+06	574313
TG(16:1_18:2_18:2)	9.52491e+07	7.49332e+07	8.77132e+07	1.81692e+07	2.11839e+07	4.66063e+07	1.41171e+08	1.06572e+08	1.41869e+08	6.78407e+07	7.78932e+07	1.05811e+08	2.84875e+07	2.07398e+07	2.15582e+07	4.91197e+07	6.33006e+07	4.73563e+07	1.64848e+08	1.9135e+08	1.08197e+08
TG(16:1_18:2_18:3)	6.3985e+06	4.75109e+06	5.60013e+06	2.77268e+06	2.27131e+06	4.37665e+06	7.10092e+06	5.27782e+06	6.42291e+06	5.97019e+06	7.05547e+06	8.42475e+06	1.52447e+06	530484	1.3492e+06	1.4847e+06	2.20442e+06	2.16408e+06	4.57794e+06	4.46084e+06	3.56169e+06
TG(16:1_18:2_22:6)	7.52216e+06	3.14725e+06	7.01947e+06	5.48726e+06	5.16504e+06	1.0944e+07	1.12458e+07	4.51983e+06	9.84443e+06	7.43408e+06	8.62615e+06	1.06244e+07	3.3496e+06	2.61068e+06	2.51712e+06	4.30004e+06	5.28125e+06	4.39852e+06	9.52558e+06	1.00457e+07	7.19393e+06
TG(16:1_18:2_24:1)	6.72218e+06	8.62025e+06	9.28978e+06	4.75228e+06	4.10589e+06	3.50502e+06	1.34333e+07	9.53496e+06	1.23195e+07	8.75844e+06	7.87351e+06	8.28044e+06	1.79214e+06	1.64267e+06	2.54858e+06	7.86178e+06	1.12427e+07	7.76178e+06	2.0729e+07	2.36903e+07	1.4848e+07
TG(17:0_17:0_17:0)	87596.8	0	9321.74	8435.78	32595.3	591282	7762.47	7202.22	19740.1	13669.9	0	70152.9	4133.07	6076.24	5439.6	28743.2	7071.36	4462.95	8865.73	16733.2	8903.8
TG(17:0_18:0_18:0)	1.51058e+07	9.08062e+06	1.53033e+07	5.01927e+06	4.11309e+06	2.76769e+06	7.52256e+06	6.3711e+06	8.92763e+06	1.26238e+07	1.11213e+07	1.94778e+07	1.80085e+07	1.29961e+07	1.55774e+07	4.7413e+06	4.2363e+06	3.85785e+06	5.67288e+06	6.41063e+06	6.48211e+06
TG(17:0_18:0_18:1)	1.51558e+07	1.4219e+07	1.54056e+07	1.15626e+07	7.78696e+06	9.12306e+06	2.60298e+07	1.94307e+07	2.58998e+07	1.31623e+07	9.97407e+06	2.31625e+07	8.68806e+06	5.61149e+06	8.73017e+06	1.07378e+07	1.44248e+07	1.07565e+07	2.76905e+07	3.62282e+07	2.0108e+07
TG(17:0_18:1_18:1)	2.20818e+07	2.50167e+07	2.7566e+07	1.76186e+07	1.09131e+07	1.36795e+07	5.45905e+07	3.86076e+07	5.30441e+07	1.51286e+07	1.51735e+07	2.57214e+07	9.13782e+06	5.86053e+06	1.04472e+07	1.91719e+07	2.84617e+07	2.20728e+07	5.44059e+07	7.11823e+07	4.05542e+07
TG(17:0_18:1_24:1)	3.96895e+06	5.39609e+06	7.03909e+06	2.39495e+06	2.30927e+06	1.07961e+06	2.58151e+06	1.98261e+06	2.64629e+06	3.24114e+06	2.52607e+06	1.01612e+07	2.24775e+06	1.60468e+06	2.56513e+06	4.10438e+06	7.02809e+06	5.1167e+06	3.07864e+07	3.59873e+07	2.43643e+07
TG(17:1_18:1_18:1)	2.74201e+07	3.10104e+07	3.07149e+07	1.48022e+07	1.06939e+07	6.88729e+06	4.85715e+07	3.37682e+07	5.06607e+07	1.78775e+07	1.03045e+07	1.98239e+07	7.50233e+06	4.94326e+06	8.25125e+06	2.82549e+07	4.16587e+07	3.00382e+07	8.52674e+07	1.07148e+08	6.23016e+07
TG(17:1_18:1_18:2)	3.10619e+07	2.11414e+07	2.0377e+07	1.41429e+07	1.00955e+07	2.54921e+07	1.48861e+07	3.38804e+07	1.1324e+07	1.97232e+07	1.76703e+07	2.30924e+07	9.17062e+06	8.54783e+06	5.96226e+06	3.02776e+07	4.27465e+07	3.34184e+07	9.63079e+07	1.12073e+08	7.2718e+07
TG(17:1_18:1_20:4)	8.93079e+06	8.93925e+06	1.22571e+07	6.84442e+06	5.05187e+06	2.89357e+06	2.61185e+07	1.88294e+07	2.53412e+07	1.01334e+07	1.02425e+07	9.89439e+06	4.54316e+06	3.20987e+06	3.62805e+06	7.082e+06	1.08553e+07	8.26758e+06	1.20354e+07	1.31653e+07	9.57475e+06
TG(17:1_18:2_18:2)	2.59222e+07	2.33369e+07	4.28251e+07	1.34253e+07	1.3965e+07	2.20958e+07	4.03804e+07	1.05581e+07	3.97007e+07	2.63029e+06	7.14983e+06	1.0109e+07	1.00911e+07	9.55368e+06	1.07283e+07	2.34039e+07	3.14538e+07	2.40689e+07	6.78407e+07	7.36591e+07	4.69059e+07
TG(17:1_18:2_22:6)	1.60915e+06	2.07054e+06	2.2944e+06	2.07275e+06	1.48852e+06	3.47493e+06	3.56801e+06	2.20183e+06	2.92113e+06	363876	1.79657e+06	1.51823e+06	1.3609e+06	834251	1.06541e+06	1.80489e+06	2.14065e+06	1.78663e+06	4.08362e+06	3.93289e+06	2.73846e+06
TG(17:1_18:2_24:1)	2.23963e+06	1.59439e+06	1.00915e+06	758387	708258	3.52867e+06	593205	472836	486536	992094	677366	495625	508540	181092	464820	1.94412e+06	2.94892e+06	2.04411e+06	7.67151e+06	8.64934e+06	4.75343e+06
TG(17:2_18:1_18:2)	8.1214e+06	8.71262e+06	1.03537e+07	6.51415e+06	7.63568e+06	1.00957e+07	2.66791e+07	2.06422e+07	2.65949e+07	1.06849e+07	1.11803e+07	1.12477e+07	7.66567e+06	6.41239e+06	3.64346e+06	6.83693e+06	1.93583e+07	1.54082e+07	3.26714e+07	3.48266e+07	2.43144e+07
TG(18:0_18:0_18:1)	4.47338e+07	4.22714e+07	5.19829e+07	3.26066e+07	2.38409e+07	2.10646e+07	4.81054e+07	3.9256e+07	5.05864e+07	4.1625e+07	3.62987e+07	5.74461e+07	2.02517e+07	1.31563e+07	2.27093e+07	2.74023e+07	4.01322e+07	2.83632e+07	9.22325e+07	1.23135e+08	7.12573e+07
TG(18:0_18:0_24:0)	5.03741e+06	2.74265e+06	8.46202e+06	727228	597424	55469.5	1.15655e+06	827694	1.04444e+06	2.1034e+06	1.20361e+06	3.19546e+06	2.70144e+06	3.70506e+06	3.61396e+06	502700	668430	459556	1.57786e+06	1.46307e+06	1.7936e+06
TG(18:0_18:1_18:1)	9.15757e+07	1.08211e+08	1.24138e+08	6.21133e+07	5.08244e+07	4.81486e+07	1.2036e+08	1.00465e+08	1.28764e+08	6.99975e+07	5.88566e+07	7.74421e+07	3.68955e+07	2.12764e+07	3.91049e+07	7.74974e+07	1.20296e+08	9.63264e+07	2.25139e+08	2.86934e+08	1.63869e+08
TG(18:0_18:1_18:2)	2.35252e+08	2.38005e+08	2.64107e+08	1.21127e+08	1.15409e+08	1.13579e+08	2.27924e+08	1.55752e+08	2.22328e+08	8.63282e+07	7.23558e+07	1.08849e+08	5.27629e+07	3.9427e+07	6.81201e+07	2.10894e+08	3.20716e+08	2.66274e+08	5.62749e+08	7.07031e+08	4.3335e+08
TG(18:0_18:1_19:0)	6.71768e+06	6.52865e+06	8.5924e+06	5.02387e+06	6.12154e+06	5.18495e+06	8.24169e+06	6.72142e+06	9.47775e+06	8.12903e+06	7.05495e+06	2.36051e+07	5.947e+06	5.00683e+06	5.96142e+06	4.29727e+06	5.42445e+06	4.48771e+06	1.09528e+07	1.32547e+07	1.00037e+07
TG(18:0_18:1_22:5)	9.90185e+06	1.59472e+07	1.6066e+07	1.77397e+07	1.50568e+07	1.85239e+07	3.26201e+07	3.14494e+07	2.89903e+07	1.53719e+07	1.19438e+07	8.15293e+06	4.65441e+06	2.39148e+06	1.17704e+06	1.37841e+07	2.06388e+07	1.51012e+07	1.0972e+07	1.45569e+07	1.59451e+07
TG(18:0_18:1_25:0)	1.10328e+06	822722	1.4787e+06	589437	544224	591719	707985	510413	707488	544341	415396	3.77963e+06	441659	361138	534139	786035	1.29501e+06	936312	6.08063e+06	6.93465e+06	5.25508e+06
TG(18:0_18:1_26:0)	1.07052e+06	1.55104e+06	2.97061e+06	1.01164e+06	823069	300369	1.17247e+06	814103	1.04007e+06	841577	670437	3.32054e+06	535001	496221	739780	1.47844e+06	2.68367e+06	1.91883e+06	1.18707e+07	1.3341e+07	1.06889e+07
TG(18:1_18:1_18:1)	6.8993e+06	5.66485e+06	1.19021e+07	6.87557e+06	1.2531e+07	5.89287e+06	3.46297e+06	3.55759e+06	6.17934e+06	9.6422e+06	1.00567e+07	1.20873e+07	3.24757e+06	7.74473e+06	9.72398e+06	2.32877e+06	3.0405e+06	3.78067e+06	3.26577e+06	6.37347e+06	5.46451e+06
TG(18:1_18:1_18:2)	2.62891e+08	2.45677e+08	3.32229e+08	1.10591e+08	1.24458e+08	1.46613e+08	8.65479e+07	4.71043e+07	1.85424e+08	9.18942e+07	7.05689e+07	8.89548e+07	8.78488e+07	7.03657e+07	8.58672e+07	2.69979e+08	3.81748e+08	3.18092e+08	7.65087e+08	8.3387e+08	5.13676e+08
TG(18:1_18:1_19:0)	9.06756e+06	1.29511e+07	1.24849e+07	9.20313e+06	9.87187e+06	8.35843e+06	1.62973e+07	1.21995e+07	1.65796e+07	1.18533e+07	1.0173e+07	1.8955e+07	7.52146e+06	9.98123e+06	6.38536e+06	1.02718e+07	9.81646e+06	9.76571e+06	1.73485e+07	2.06308e+07	9.72767e+06
TG(18:1_18:1_20:1)	1.41845e+07	1.71502e+07	1.945e+07	1.22163e+07	1.00609e+07	9.41743e+06	3.21391e+07	2.52032e+07	3.27372e+07	2.58828e+07	2.44107e+07	2.81622e+07	5.47754e+06	3.83576e+06	6.75658e+06	1.62833e+07	2.26271e+07	1.80242e+07	3.57519e+07	4.12072e+07	2.43779e+07
TG(18:1_18:1_20:4)	5.28039e+06	6.34935e+06	5.54794e+06	4.52291e+06	3.11771e+06	5.38515e+06	1.42763e+07	1.06983e+07	1.3069e+07	7.12165e+06	4.69289e+06	4.86597e+06	5.55571e+06	3.85801e+06	5.99727e+06	1.27314e+07	1.82233e+07	1.55438e+07	2.76558e+07	3.23573e+07	2.07913e+07
TG(18:1_18:1_22:5)	9.67199e+06	1.68008e+07	1.29181e+07	1.50535e+07	1.57264e+07	2.92178e+07	2.07057e+07	1.39522e+07	1.72815e+07	1.44616e+07	1.11477e+07	1.22804e+07	9.2818e+06	6.56442e+06	8.35181e+06	1.17355e+07	2.68774e+07	2.17941e+07	3.99208e+07	2.37553e+07	2.0484e+07
TG(18:1_18:1_22:6)	3.69042e+07	2.8069e+07	4.38224e+07	4.3843e+07	4.95652e+07	7.74654e+07	5.86332e+07	2.88354e+07	3.41198e+07	1.18872e+07	1.32451e+07	1.62661e+07	2.38778e+07	2.06104e+07	1.50702e+07	3.86166e+06	5.23425e+07	4.4086e+07	9.60235e+07	7.9293e+07	5.53253e+07
TG(18:1_18:1_24:0)	2.07237e+07	2.75403e+07	4.21755e+07	9.3286e+06	8.22656e+06	3.80385e+06	9.04829e+06	6.67142e+06	7.90756e+06	1.15645e+07	1.00696e+07	1.85167e+07	8.05334e+06	5.72484e+06	9.12888e+06	2.33297e+07	4.05466e+07	2.9428e+07	1.69217e+08	1.98138e+08	1.39193e+08
TG(18:1_18:1_25:0)	1.32956e+06	1.79878e+06	2.618e+06	1.06169e+06	1.16028e+06	437155	1.24543e+06	913937	905866	1.04539e+06	814442	4.87285e+06	831712	747791	939596	1.94952e+06	3.24232e+06	2.39778e+06	1.43724e+07	1.71952e+07	1.16464e+07
TG(18:1_18:1_26:0)	3.25593e+06	4.53317e+06	7.35721e+06	2.06397e+06	1.8994e+06	540165	2.29199e+06	1.59448e+06	2.02283e+06	1.91559e+06	1.64072e+06	5.61934e+06	1.14475e+06	922635	1.5225e+06	5.68999e+06	9.91357e+06	7.19274e+06	4.40136e+07	5.16586e+07	3.60849e+07
TG(18:1_18:2_18:2)	3.5598e+08	2.81403e+08	4.32217e+08	1.07295e+08	1.41448e+08	2.19205e+08	1.08644e+08	8.02833e+07	1.05975e+08	5.61352e+07	5.81432e+07	8.48545e+07	1.2026e+08	1.09353e+08	9.91992e+07	3.49952e+08	3.81758e+08	3.33219e+08	8.5454e+08	8.49062e+08	5.21494e+08
TG(18:1_18:2_18:3)	2.55536e+08	1.85934e+08	2.64261e+08	6.41012e+07	9.23432e+07	1.7675e+08	2.77912e+07	1.72126e+07	2.11284e+07	2.72396e+07	3.55292e+07	6.63619e+07	8.36404e+07	7.49387e+07	6.58382e+07	1.49574e+08	1.97535e+08	1.49314e+08	3.76037e+08	4.06535e+08	2.45859e+08
TG(18:1_18:2_19:0)	3.64817e+06	5.03831e+06	4.51014e+06	4.25174e+06	3.74322e+06	4.50897e+06	1.15571e+07	8.35991e+06	1.21493e+07	4.55959e+06	674888	7.23046e+06	2.26419e+06	1.97644e+06	2.21017e+06	3.67428e+06	7.04724e+06	3.72775e+06	8.25935e+06	8.01163e+06	6.37692e+06
TG(18:1_18:2_20:1)	1.44537e+07	1.53327e+07	2.16211e+07	1.6824e+07	1.22429e+07	1.46641e+07	5.14938e+07	3.01135e+07	5.15913e+07	1.2459e+07	1.17751e+07	1.24797e+07	5.51157e+06	4.27023e+06	7.14445e+06	2.03756e+07	2.96438e+07	2.41847e+07	3.75655e+07	4.59071e+07	2.89965e+07
TG(18:1_18:2_20:2)	2.90894e+07	2.82865e+07	2.94297e+07	2.31096e+07	1.70642e+07	1.94617e+07	8.62914e+07	6.79406e+07	8.76137e+07	3.38497e+07	2.41234e+07	2.12024e+07	1.27988e+07	9.29685e+06	5.81158e+06	3.12141e+07	4.66739e+07	3.59005e+07	5.024e+07	6.02733e+07	3.95302e+07
TG(18:1_18:2_20:4)	3.02332e+07	2.84942e+07	4.80383e+07	2.15913e+07	2.35933e+07	2.61269e+07	5.51442e+07	6.65988e+07	8.20647e+07	3.94392e+07	4.00439e+07	4.19029e+07	1.5227e+07	1.15872e+07	1.12733e+07	2.93146e+07	3.94892e+07	3.32819e+07	6.21542e+07	6.16723e+07	4.45673e+07
TG(18:1_18:2_21:0)	2.36959e+06	3.06307e+06	2.74495e+06	1.35292e+06	1.23054e+06	1.09369e+06	3.66671e+06	3.29848e+06	4.30316e+06	2.78865e+06	2.77453e+06	4.37127e+06	959109	789554	1.31066e+06	3.13555e+06	3.60708e+06	2.79611e+06	8.42337e+06	1.145e+07	7.15138e+06
TG(18:1_18:2_22:5)	1.74641e+07	3.88052e+06	2.12076e+07	1.24722e+07	1.59041e+07	2.85896e+07	2.04043e+07	1.40926e+07	1.91784e+07	7.05817e+06	9.66948e+06	9.74735e+06	2.74105e+06	2.97259e+06	3.02532e+06	3.87345e+06	6.70784e+06	5.25084e+06	1.15002e+07	1.21152e+07	9.22415e+06
TG(18:1_18:2_22:6)	5.81306e+07	4.63711e+07	6.61383e+07	5.05636e+07	5.92124e+07	1.16205e+08	5.09354e+07	3.33063e+07	4.11948e+07	1.78084e+07	2.26491e+07	2.91085e+07	3.0582e+07	2.58113e+07	2.18191e+07	3.90668e+07	4.69469e+07	4.00188e+07	8.93042e+07	8.18692e+07	5.6301e+07
TG(18:1_18:2_23:0)	2.98638e+06	3.28781e+06	4.09359e+06	1.59747e+06	1.62512e+06	1.454e+06	2.18392e+06	1.27491e+06	1.70087e+06	1.5599e+06	1.63787e+06	3.79181e+06	1.04307e+06	710885	1.21273e+06	3.68667e+06	5.92021e+06	4.20561e+06	2.08276e+07	2.30263e+07	1.6193e+07
TG(18:1_18:2_24:0)	2.06064e+07	2.76686e+07	3.62481e+07	9.67731e+06	9.39632e+06	6.31781e+06	8.89947e+06	6.65217e+06	7.37627e+06	1.03429e+07	1.02755e+07	1.42982e+07	6.44862e+06	4.96603e+06	7.77932e+06	3.09524e+07	4.89264e+07	3.6896e+07	1.6717e+08	1.84325e+08	1.31964e+08
TG(18:1_18:2_24:1)	1.29274e+07	1.79757e+07	2.25206e+07	8.8259e+06	8.78375e+06	8.16002e+06	7.6071e+06	5.34865e+06	6.22996e+06	5.82894e+06	5.24373e+06	7.07864e+06	5.37306e+06	4.18163e+06	5.27928e+06	2.47681e+07	3.82159e+07	2.59894e+07	9.34707e+07	9.96677e+07	7.34644e+07
TG(18:1_18:2_25:0)	1.01155e+06	1.74748e+06	2.41277e+06	964478	1.02967e+06	393820	995902	714141	891115	730629	671319	2.42145e+06	603876	538154	693733	2.47678e+06	4.05591e+06	2.95785e+06	1.62709e+07	1.74033e+07	1.25194e+07
TG(18:1_18:2_26:0)	4.91691e+06	6.72715e+06	1.04542e+07	2.48817e+06	2.42139e+06	1.3021e+06	2.88328e+06	2.14209e+06	2.3239e+06	2.41402e+06	2.14437e+06	4.39992e+06	1.66605e+06	1.28699e+06	2.11871e+06	1.33679e+07	1.94317e+07	1.48259e+07	6.75445e+07	7.37991e+07	5.5791e+07
TG(18:1_20:4_22:6)	3.46394e+06	2.8678e+06	3.27055e+06	3.90782e+06	3.81586e+06	5.9271e+06	7.92023e+06	5.75648e+06	6.35228e+06	2.76034e+06	2.66665e+06	2.85616e+06	1.57052e+06	1.09211e+06	1.04243e+06	2.29067e+06	3.18912e+06	2.70091e+06	4.63547e+06	5.00619e+06	3.24229e+06
TG(18:1_22:0_24:0)	232601	197626	419033	142826	146785	38181.7	186808	106939	140212	287606	220540	1.33445e+06	99000.7	83413.3	128593	139868	264160	171393	1.06416e+06	1.19468e+06	955561
TG(18:1_22:0_24:1)	294842	353490	611155	320618	289900	39641.5	259814	170321	287346	303114	225193	2.40745e+06	132564	100799	196743	575078	842176	670651	3.35948e+06	3.8777e+06	2.9954e+06
TG(18:1_22:5_24:0)	551573	589443	949563	1.30521e+06	1.06447e+06	861914	1.335e+06	931887	701392	289207	312733	332379	348108	258570	305341	960526	1.2084e+06	642443	3.59032e+06	3.41436e+06	2.68786e+06
TG(18:1_24:0_24:0)	185970	214813	624477	161238	132362	8498.91	203474	174308	168312	257416	189269	596593	87944.9	106694	118557	230842	375117	271223	1.73081e+06	1.85611e+06	1.76914e+06
TG(18:1_24:0_24:1)	154444	318158	758710	299524	341353	11441.4	323166	187774	173624	193853	198919	885053	205577	146606	195692	439126	746232	534365	2.97192e+06	3.28696e+06	2.67821e+06
TG(18:2_18:2_20:3)	2.1709e+07	1.76372e+07	2.43637e+07	1.28261e+07	1.3683e+07	2.28391e+07	2.72623e+07	2.15537e+07	2.68975e+07	1.32166e+07	1.56393e+07	1.62154e+07	6.18763e+06	4.94376e+06	5.02399e+06	1.1117e+07	1.46052e+07	9.62863e+06	2.52227e+07	2.6404e+07	1.57965e+07
TG(18:2_18:2_22:6)	2.65398e+07	1.83971e+07	2.78121e+07	2.10972e+07	2.41244e+07	5.47937e+07	2.40731e+07	1.52995e+07	1.81424e+07	8.49598e+06	1.06827e+07	1.33954e+07	1.26109e+07	1.04516e+07	9.4353e+06	1.60977e+07	2.10968e+07	1.66465e+07	3.56937e+07	3.50313e+07	2.34069e+07
TG(18:2_18:2_24:1)	3.79594e+06	4.31393e+06	5.47637e+06	2.25254e+06	1.90488e+06	2.94164e+06	6.86423e+06	4.80708e+06	5.13826e+06	1.97152e+06	1.86853e+06	3.29939e+06	757808	702956	1.19889e+06	7.4999e+06	9.99601e+06	6.7709e+06	1.77865e+07	1.94232e+07	1.26747e+07
TG(18:2_18:2_25:0)	641976	1.05434e+06	1.63513e+06	713533	632457	403660	595354	280628	629407	385421	366378	1.03412e+06	309337	252188	356172	1.93364e+06	2.9231e+06	2.11454e+06	8.19418e+06	8.7942e+06	6.3667e+06
TG(18:2_18:2_26:0)	4.55789e+06	6.43521e+06	8.74238e+06	2.98095e+06	3.00599e+06	1.93556e+06	3.29462e+06	2.41128e+06	2.61315e+06	2.21954e+06	2.51432e+06	3.4485e+06	1.88347e+06	1.4277e+06	1.97058e+06	1.28292e+07	1.77397e+07	1.40575e+07	5.07889e+07	5.15669e+07	3.9681e+07
TG(18:2_20:1_26:0)	462543	614134	736114	316420	344060	295166	340106	232784	335524	371059	264496	2.22815e+06	131399	107305	179877	1.16927e+06	1.5781e+06	1.31432e+06	5.07272e+06	5.73363e+06	4.22359e+06
TG(18:2_20:2_24:1)	3.0559e+06	2.98598e+06	4.27528e+06	2.0925e+06	2.27026e+06	2.26469e+06	3.76546e+06	1.14973e+06	2.83626e+06	1.93084e+06	2.05068e+06	1.60142e+06	1.0924e+06	841880	582656	5.07996e+06	7.66459e+06	5.2605e+06	1.50004e+07	1.63105e+07	1.21319e+07
TG(18:2_20:3_22:6)	647506	3.19156e+06	3.7847e+06	1.60719e+06	1.65963e+06	4.50601e+06	2.72426e+06	1.69142e+06	2.24784e+06	820769	2.89394e+06	3.17077e+06	516376	487161	647974	888201	1.56056e+06	865680	1.86664e+06	2.35371e+06	1.45892e+06
TG(18:2_22:5_22:6)	2.41551e+06	1.66055e+06	2.35021e+06	4.79336e+06	5.4626e+06	1.51108e+07	4.79141e+06	2.87335e+06	2.81869e+06	1.02891e+06	1.31303e+06	1.76429e+06	1.91169e+06	1.70087e+06	1.38148e+06	1.64257e+06	2.31012e+06	1.81777e+06	3.47076e+06	3.50712e+06	2.4755e+06
TG(8:0_8:0_8:0)	2.12394e+06	655565	153166	403639	1.27186e+06	410710	2.19294e+06	315013	810111	329256	8.91216e+07	746827	393489	952514	314343	780581	1.86508e+06	126284	623053	2.76666e+06	428226
TG(O-16:0_10:0_16:0)	89757.9	35149.3	280543	70809.5	0	0	76751.9	100090	74733.1	3.85382e+06	4.87257e+06	6.27472e+06	812463	706235	379319	22268.4	7767.67	20019	152341	93633.1	229493
TG(O-16:0_10:0_16:1)	391379	374918	398939	150321	348186	0	371794	486916	787692	1.47367e+06	2.44382e+06	4.17613e+06	610430	597503	537572	133835	94006.8	111482	848608	1.17598e+06	783091
TG(O-16:0_10:0_18:2)	5.52431e+06	3.84935e+06	5.89187e+06	811340	1.74688e+06	2.60827e+06	2.93873e+07	2.43096e+07	4.37058e+07	9.94293e+06	1.84649e+07	2.87499e+07	1.61958e+07	1.67014e+07	1.20393e+07	1.60787e+06	940085	1.28777e+06	4.42942e+06	4.34959e+06	4.43916e+06
TG(O-16:0_12:0_18:2)	1.77543e+07	1.21387e+07	2.10001e+07	1.4421e+07	3.11033e+07	3.53813e+07	2.02122e+07	1.82996e+07	2.82811e+07	1.32424e+08	1.92389e+08	2.68336e+08	4.8776e+07	5.71857e+07	4.42267e+07	5.43328e+06	2.99762e+06	5.04136e+06	5.80245e+06	5.30627e+06	7.21857e+06
TG(O-16:0_14:0_16:1)	3.11893e+06	2.6457e+06	5.07419e+06	1.98574e+06	3.81002e+06	3.56854e+06	4.49568e+06	2.59457e+06	5.55641e+06	1.06997e+08	1.17088e+08	1.5533e+08	7.47345e+06	9.77155e+06	6.16268e+06	1.49448e+06	1.17158e+06	1.19132e+06	3.18724e+06	3.86137e+06	3.31122e+06
TG(O-16:0_14:0_18:1)	2.44819e+07	2.18699e+07	3.0233e+07	9.10963e+06	1.20254e+07	1.17595e+07	7.73785e+06	5.63052e+06	7.96071e+06	2.48717e+08	3.12256e+08	3.44594e+08	2.61097e+07	2.70852e+07	2.22663e+07	8.26109e+06	6.45323e+06	7.56887e+06	2.37236e+07	2.64817e+07	2.34526e+07
TG(O-16:0_14:0_18:2)	5.23686e+07	3.77668e+07	6.12453e+07	1.25547e+07	2.13767e+07	2.42297e+07	3.82483e+06	3.89685e+06	7.17635e+06	8.2047e+08	1.00081e+09	1.30226e+09	8.1637e+07	9.89889e+07	7.20224e+07	8.88722e+06	5.95737e+06	9.64971e+06	1.97933e+07	1.89351e+07	2.54059e+07
TG(O-16:0_14:1_18:1)	2.38517e+06	2.55454e+06	2.61426e+06	412738	457426	365207	734685	534640	860188	1.60698e+07	1.4277e+07	1.45013e+07	2.70875e+06	3.03822e+06	3.33885e+06	3.4992e+06	3.66781e+06	3.20176e+06	8.58886e+06	1.0099e+07	8.18838e+06
TG(O-16:0_14:1_18:2)	7.00742e+06	9.95722e+06	1.0883e+07	1.20428e+06	1.78901e+06	2.59512e+06	247211	298099	81931.1	1.10861e+08	1.14482e+08	1.16597e+08	7.52468e+06	7.12988e+06	5.53618e+06	2.95742e+06	3.219e+06	2.61395e+06	9.57697e+06	8.28031e+06	7.71439e+06
TG(O-16:0_15:0_18:2)	1.3641e+07	1.11704e+07	1.61962e+07	1.10005e+07	1.92472e+07	1.94106e+07	2.01716e+06	1.87595e+06	2.67477e+06	5.38527e+07	7.22213e+07	8.69837e+07	1.89223e+07	2.26252e+07	2.03744e+07	3.26882e+06	2.79471e+06	3.79733e+06	6.70637e+06	6.99933e+06	9.42614e+06
TG(O-16:0_16:0_18:0)	1.5082e+07	1.11867e+07	1.65692e+07	1.14484e+07	1.35385e+07	8.0087e+06	7.86545e+06	6.59949e+06	8.93333e+06	1.43447e+07	1.8806e+07	2.34923e+07	2.67446e+07	2.82536e+07	1.99809e+07	5.32944e+06	4.46121e+06	4.05556e+06	5.83018e+06	6.04871e+06	6.77512e+06
TG(O-16:0_16:0_18:1)	1.54719e+08	1.37133e+08	1.92283e+08	5.81717e+07	8.95557e+07	8.34143e+07	2.63636e+07	2.32068e+07	3.00269e+07	1.83323e+08	2.13709e+08	2.47065e+08	1.47852e+08	1.70672e+08	1.32467e+08	6.41141e+07	4.31627e+07	5.60551e+07	1.31444e+08	1.6236e+08	1.48382e+08
TG(O-16:0_16:0_18:2)	3.19669e+08	2.86759e+08	4.64339e+08	1.61862e+08	2.84312e+08	3.04236e+08	3.58566e+07	3.21742e+07	4.99176e+07	5.09711e+08	8.28264e+08	1.04815e+09	5.90493e+08	6.46073e+08	4.64717e+08	9.37554e+07	5.61063e+07	8.52298e+07	1.56863e+08	1.49089e+08	1.97795e+08
TG(O-16:0_16:0_22:6)	1.2819e+07	1.24664e+07	1.30471e+07	1.0105e+07	1.50599e+07	1.75605e+07	5.59797e+06	5.34449e+06	6.29961e+06	1.23937e+07	1.49586e+07	2.08771e+07	3.21526e+07	4.43581e+07	2.93223e+07	2.10884e+07	5.71248e+06	6.57895e+06	3.0307e+07	3.00085e+07	1.03656e+07
TG(O-16:0_16:0_24:0)	2.05517e+06	1.1491e+06	2.8721e+06	963309	1.00576e+06	148606	2.8334e+06	2.02079e+06	2.65157e+06	3.68237e+06	3.84395e+06	5.5186e+06	970498	1.27556e+06	1.13857e+06	656942	824294	596749	1.03018e+06	892273	1.04839e+06
TG(O-16:0_16:1_18:2)	2.40612e+08	1.77343e+08	2.75115e+08	1.54708e+08	3.08785e+08	3.08232e+08	3.53702e+07	4.19422e+07	5.96313e+07	1.14416e+09	1.50066e+09	2.19715e+09	3.56333e+08	4.39971e+08	3.43577e+08	5.22302e+07	2.98625e+07	5.4747e+07	7.4066e+07	6.69531e+07	1.25736e+08
TG(O-16:0_17:0_18:1)	1.09133e+07	9.50327e+06	1.38479e+07	1.04159e+07	1.6474e+07	1.5768e+07	4.72101e+06	3.80475e+06	5.1636e+06	7.08221e+06	1.01412e+07	1.31675e+07	1.12063e+07	1.26717e+07	1.02676e+07	6.84665e+06	4.75856e+06	5.69599e+06	1.36828e+07	1.52254e+07	1.50192e+07
TG(O-16:0_17:1_18:1)	4.1224e+07	3.59986e+07	5.24559e+07	4.40209e+07	8.03283e+07	7.89622e+07	9.57019e+06	1.13612e+07	9.17322e+06	3.71834e+07	5.88905e+07	7.05545e+07	6.41376e+07	6.81628e+07	5.20704e+07	1.96183e+07	8.85668e+06	1.7278e+07	3.29255e+07	2.66902e+07	3.61582e+07
TG(O-16:0_17:1_18:2)	8.39268e+07	5.95138e+07	1.01519e+08	8.34311e+07	1.95025e+08	1.73205e+08	2.15904e+07	2.29892e+07	3.69219e+07	6.85179e+07	1.09661e+08	1.72758e+08	1.2613e+08	1.65159e+08	1.32984e+08	3.13097e+07	1.57308e+07	3.29625e+07	4.638e+07	3.41504e+07	6.82571e+07
TG(O-16:0_17:2_18:2)	6.31212e+07	4.29898e+07	7.66543e+07	5.35096e+07	1.41362e+08	1.57124e+08	9.46481e+06	1.25225e+07	1.94233e+07	1.03064e+08	1.46666e+08	2.75709e+08	1.42053e+08	1.76035e+08	1.21591e+08	1.62283e+07	7.75687e+06	1.4888e+07	1.83573e+07	1.40963e+07	3.2028e+07
TG(O-16:0_18:0_18:1)	1.95428e+08	1.78375e+08	2.83958e+08	1.34077e+08	2.41208e+08	1.92778e+08	4.67465e+07	4.58097e+07	7.54457e+07	7.75882e+07	1.21193e+08	1.36876e+08	1.88591e+08	2.18675e+08	1.62467e+08	9.93908e+07	5.41316e+07	8.87618e+07	1.46745e+08	1.37655e+08	1.93046e+08
TG(O-16:0_18:0_18:2)	3.20835e+07	3.81308e+07	4.16946e+07	8.74816e+06	1.06308e+07	1.08389e+07	3.0663e+06	2.93424e+06	4.00304e+06	7.72521e+06	1.05379e+07	9.08043e+06	4.59026e+07	5.9978e+07	4.36016e+07	3.81426e+07	2.04786e+07	2.70975e+07	6.42312e+07	7.05426e+07	7.17774e+07
TG(O-16:0_18:1_18:2)	1.2304e+09	1.03713e+09	1.93172e+09	8.04713e+08	1.90078e+09	1.99065e+09	2.85615e+08	3.05811e+08	5.07721e+08	6.15536e+08	1.04232e+09	1.58798e+09	1.96424e+09	2.26041e+09	1.64808e+09	5.55879e+08	2.87795e+08	5.95522e+08	6.67517e+08	5.4547e+08	1.13456e+09
TG(O-16:0_18:1_19:0)	6.04752e+06	5.81421e+06	7.75845e+06	6.62537e+06	9.66082e+06	6.36924e+06	5.21584e+06	4.74168e+06	5.9168e+06	3.16617e+06	3.93971e+06	5.12742e+06	4.15376e+06	4.54434e+06	3.83047e+06	4.30112e+06	3.27813e+06	3.90029e+06	7.35613e+06	7.66985e+06	7.72823e+06
TG(O-16:0_18:1_22:4)	2.45477e+07	2.18535e+07	3.15762e+07	3.32228e+07	7.3954e+07	7.14452e+07	1.62759e+07	1.70279e+07	2.44898e+07	2.20174e+07	3.47848e+07	4.56001e+07	3.2272e+07	3.54039e+07	2.5231e+07	1.76364e+07	9.75507e+06	1.51402e+07	1.1771e+07	1.22697e+07	2.47072e+07
TG(O-16:0_18:1_24:0)	6.5701e+06	6.00014e+06	1.06176e+07	5.59611e+06	7.2169e+06	2.33641e+06	7.22429e+06	6.38643e+06	8.108e+06	7.14861e+06	9.73919e+06	1.38655e+07	5.84586e+06	7.48532e+06	5.70915e+06	4.57509e+06	4.03172e+06	4.43759e+06	7.42148e+06	7.62925e+06	8.15957e+06
TG(O-16:0_18:1_25:0)	483416	499765	924241	566071	630462	166538	933455	740563	907126	624608	788391	1.30685e+06	481629	532119	451936	440096	400388	408109	849329	870460	888673
TG(O-16:0_18:1_26:0)	1.50878e+06	1.29387e+06	2.48611e+06	1.0453e+06	1.25516e+06	216363	1.8745e+06	1.71329e+06	2.0201e+06	1.82147e+06	2.42016e+06	3.59064e+06	1.02515e+06	1.34787e+06	1.11568e+06	1.14907e+06	992408	1.13974e+06	2.5455e+06	2.68162e+06	2.94197e+06
TG(O-16:0_18:2_18:3)	3.37465e+08	2.8164e+08	3.67389e+08	4.29197e+07	6.84967e+07	8.40883e+07	1.01706e+07	1.26172e+07	1.6406e+07	1.44929e+08	1.64671e+08	2.33729e+08	2.32307e+08	2.79331e+08	1.7727e+08	1.99416e+08	1.37654e+08	1.5618e+08	3.30317e+08	3.33928e+08	2.97892e+08
TG(O-16:0_18:2_19:0)	1.96633e+07	1.89733e+07	2.6937e+07	2.58797e+07	3.95247e+07	3.74767e+07	8.61186e+06	9.05716e+06	1.32539e+07	1.04242e+07	1.44417e+07	1.70135e+07	1.88946e+07	2.14266e+07	1.60998e+07	1.24169e+07	6.87832e+06	1.00172e+07	1.98236e+07	1.79966e+07	2.22585e+07
TG(O-16:0_18:2_20:3)	1.33371e+08	6.99822e+07	1.69631e+08	1.14666e+08	2.77481e+08	2.89999e+08	9.02239e+07	9.56688e+07	1.4296e+08	8.89979e+07	1.44065e+08	2.32932e+08	1.51301e+08	1.93037e+08	1.32926e+08	5.86746e+07	3.59352e+07	4.92366e+07	8.18727e+07	7.28337e+07	1.08175e+08
TG(O-16:0_18:2_20:4)	1.08108e+08	7.61548e+07	1.16816e+08	7.33414e+07	1.90118e+08	2.19705e+08	3.64673e+07	4.14444e+07	6.77805e+07	9.72642e+07	1.45084e+08	2.38705e+08	1.53852e+08	2.11785e+08	1.27077e+08	4.98007e+07	2.99111e+07	4.36185e+07	5.54627e+07	4.92566e+07	6.48002e+07
TG(O-16:0_18:2_22:0)	1.11126e+07	1.17451e+07	1.60425e+07	1.10675e+07	1.33262e+07	7.589e+06	1.33932e+07	1.14231e+07	1.33831e+07	1.18279e+07	1.60821e+07	2.08019e+07	6.61549e+06	9.34029e+06	7.80497e+06	7.56539e+06	4.8357e+06	6.53808e+06	1.06965e+07	1.02757e+07	9.88073e+06
TG(O-16:0_18:2_22:4)	5.30147e+07	4.21229e+07	6.87248e+07	1.05484e+08	2.16662e+08	3.11711e+08	3.76255e+07	3.61319e+07	7.76813e+07	8.13701e+07	1.37354e+08	1.83957e+08	1.27219e+08	1.01839e+08	6.77728e+07	2.27038e+07	9.76781e+06	1.93819e+07	1.85055e+07	1.44007e+07	2.9055e+07
TG(O-16:0_18:2_22:5)	1.2806e+08	9.75469e+07	1.84443e+08	1.63689e+08	4.51751e+08	5.25788e+08	5.95219e+07	6.14694e+07	1.05603e+08	1.64339e+08	2.51893e+08	3.77901e+08	2.53878e+08	2.61865e+08	2.1576e+08	6.68403e+07	2.53603e+07	5.93302e+07	6.06536e+07	5.74656e+07	1.10067e+08
TG(O-16:0_18:2_22:6)	1.18454e+08	8.76386e+07	1.92984e+08	1.49533e+08	4.39373e+08	5.92065e+08	6.14211e+07	6.42455e+07	1.03889e+08	1.47713e+08	2.64918e+08	4.72691e+08	2.94712e+08	3.54251e+08	2.26986e+08	4.01085e+07	1.85194e+07	4.30752e+07	4.34933e+07	3.01559e+07	7.0387e+07
TG(O-16:0_18:2_23:0)	2.31008e+06	2.38119e+06	3.56948e+06	2.47252e+06	3.21569e+06	1.47764e+06	3.0112e+06	2.61141e+06	3.10592e+06	2.45924e+06	3.40994e+06	4.37843e+06	2.31997e+06	2.46596e+06	2.07994e+06	1.60689e+06	1.47378e+06	1.4749e+06	2.27824e+06	2.41091e+06	2.32731e+06
TG(O-16:0_18:2_24:0)	2.07118e+07	1.91681e+07	2.96462e+07	1.66449e+07	2.5769e+07	9.81562e+06	1.55561e+07	1.52253e+07	1.85361e+07	2.40012e+07	3.80905e+07	5.29572e+07	2.92114e+07	3.78473e+07	2.74672e+07	1.12175e+07	8.5274e+06	1.05467e+07	1.4902e+07	1.57352e+07	1.80334e+07
TG(O-16:0_18:2_24:1)	1.14625e+07	1.46631e+07	1.81547e+07	1.24166e+07	1.94783e+07	1.0111e+07	1.34971e+07	1.39807e+07	1.63893e+07	1.32807e+07	1.98979e+07	2.91879e+07	1.19889e+07	1.64926e+07	1.17659e+07	9.04796e+06	6.39901e+06	7.86253e+06	7.67312e+06	6.93396e+06	8.53333e+06
TG(O-16:0_18:2_25:0)	1.09585e+06	1.5069e+06	2.33131e+06	1.67483e+06	2.35203e+06	738447	1.77489e+06	1.66831e+06	2.046e+06	1.74182e+06	2.51609e+06	3.77327e+06	2.19402e+06	2.67666e+06	2.01598e+06	1.12962e+06	887422	981213	1.59587e+06	1.5092e+06	1.65352e+06
TG(O-16:0_18:2_26:0)	4.98834e+06	4.48387e+06	8.1595e+06	3.8018e+06	5.41696e+06	1.79097e+06	5.1708e+06	5.23712e+06	6.49567e+06	7.87917e+06	1.15334e+07	1.61843e+07	6.2043e+06	8.13769e+06	5.81967e+06	4.01859e+06	3.15235e+06	3.9752e+06	6.60113e+06	6.91349e+06	7.5417e+06
TG(O-16:0_20:1_20:1)	3.53779e+06	4.41407e+06	7.42721e+06	4.79658e+06	6.53769e+06	1.98849e+06	4.07229e+06	4.08089e+06	6.28691e+06	1.9781e+06	3.07797e+06	3.69922e+06	3.22202e+06	4.06632e+06	2.78318e+06	3.22851e+06	1.97794e+06	3.32125e+06	6.66742e+06	6.25331e+06	6.8386e+06
TG(O-16:0_20:1_20:2)	8.12725e+06	9.26132e+06	1.1232e+07	6.08325e+06	8.58818e+06	7.52574e+06	8.27408e+06	8.34982e+06	1.20792e+07	3.43189e+06	4.20047e+06	5.54027e+06	6.06695e+06	5.94295e+06	4.69728e+06	7.28386e+06	4.19409e+06	5.65097e+06	1.06373e+07	9.98919e+06	1.03828e+07
TG(O-16:1_14:1_18:2)	293090	156159	530114	424647	902362	845845	1.70682e+06	1.44157e+06	1.7365e+06	4.02967e+07	7.23323e+07	1.12407e+08	393766	494038	299472	107535	42476.9	67437.8	94896.7	137642	82227.2
TG(O-16:1_16:0_24:0)	1.01238e+07	1.03774e+07	1.4473e+07	9.28372e+06	9.31821e+06	4.12667e+06	1.77212e+07	1.36966e+07	1.65337e+07	1.20669e+07	1.53831e+07	1.91401e+07	4.62869e+06	4.88597e+06	5.54692e+06	6.67596e+06	7.37014e+06	6.60907e+06	1.00061e+07	1.10282e+07	9.84983e+06
TG(O-16:1_16:1_18:2)	3.04075e+07	2.74731e+07	2.97743e+07	3.58195e+06	1.09809e+07	1.15456e+07	1.45764e+06	1.73364e+06	2.64353e+06	1.01537e+08	1.07317e+08	1.34856e+08	2.13906e+07	2.14509e+07	1.63696e+07	1.44209e+07	1.12512e+07	1.24643e+07	3.56281e+07	3.74783e+07	3.12829e+07
TG(O-16:1_16:1_20:4)	9.02895e+06	7.25646e+06	9.51261e+06	3.54895e+06	5.71791e+06	7.33424e+06	5.26958e+06	4.18107e+06	5.6772e+06	1.84246e+07	2.8144e+07	4.67863e+07	4.69689e+06	4.876e+06	3.46214e+06	3.92628e+06	2.78371e+06	2.83348e+06	4.11961e+06	3.09476e+06	3.76595e+06
TG(O-16:1_18:0_18:1)	1.09461e+09	9.2539e+08	1.36314e+09	7.18746e+08	1.1895e+09	1.31275e+09	2.3849e+08	2.38296e+08	3.62661e+08	5.58686e+08	8.33605e+08	9.48144e+08	9.60809e+08	1.04285e+09	9.67314e+08	4.56459e+08	2.1311e+08	4.04533e+08	5.38585e+08	5.22226e+08	7.9955e+08
TG(O-16:1_18:1_18:2)	3.40375e+09	2.51177e+09	4.30037e+09	2.30656e+09	4.81527e+09	5.14417e+09	6.82218e+08	8.35462e+08	1.24604e+09	2.30187e+09	3.15277e+09	4.54222e+09	4.66242e+09	5.63137e+09	4.15321e+09	9.21323e+08	4.6512e+08	1.00128e+09	9.18394e+08	7.52546e+08	1.67659e+09
TG(O-16:1_18:1_20:2)	1.30623e+08	1.23738e+08	1.56164e+08	1.00448e+08	1.70364e+08	1.78068e+08	2.87405e+07	4.00346e+07	5.72911e+07	1.6788e+08	1.44759e+08	1.68741e+08	1.97288e+08	2.36286e+08	1.70855e+08	6.23104e+07	2.88495e+07	6.18293e+07	4.3623e+07	3.65849e+07	7.78743e+07
TG(O-18:0_14:0_16:0)	8.00102e+06	6.15126e+06	7.93866e+06	3.97477e+06	4.33026e+06	3.29996e+06	4.94913e+06	4.00199e+06	4.97705e+06	1.89228e+07	2.16136e+07	2.86436e+07	1.44258e+07	1.39294e+07	1.08585e+07	2.93254e+06	2.78599e+06	2.35056e+06	3.45859e+06	3.52929e+06	3.4656e+06
TG(O-18:0_16:0_18:0)	9.6691e+06	6.32173e+06	1.09046e+07	3.93501e+06	4.00748e+06	1.50636e+06	1.00861e+07	7.88476e+06	9.97508e+06	6.14098e+06	6.03144e+06	7.4596e+06	5.49034e+06	4.80683e+06	5.17821e+06	2.82799e+06	3.30904e+06	2.69198e+06	4.22302e+06	3.82086e+06	4.54925e+06
TG(O-18:0_17:1_18:2)	2.7196e+07	2.32541e+07	3.62601e+07	3.91935e+07	7.812e+07	7.69925e+07	1.60408e+07	1.76626e+07	2.68811e+07	1.38245e+07	2.34235e+07	3.23603e+07	3.35462e+07	4.00653e+07	2.9167e+07	1.77225e+07	8.87217e+06	1.54229e+07	2.78829e+07	2.46048e+07	3.11393e+07
TG(O-18:0_17:2_18:2)	2.25812e+07	1.69203e+07	2.93525e+07	3.28708e+07	7.14648e+07	6.98752e+07	1.64852e+07	1.68903e+07	2.95269e+07	7.43082e+06	1.39155e+07	2.06621e+07	3.109e+07	3.42854e+07	2.50452e+07	1.03611e+07	5.20421e+06	1.00378e+07	1.38723e+07	1.41119e+07	1.75677e+07
TG(O-18:0_18:0_18:1)	2.19751e+07	2.20083e+07	3.02173e+07	1.53962e+07	1.78582e+07	1.03633e+07	2.32075e+07	1.94123e+07	2.43599e+07	1.22769e+07	1.38862e+07	1.60984e+07	9.41077e+06	9.77688e+06	9.76283e+06	1.31758e+07	1.15593e+07	1.18412e+07	2.44528e+07	2.57124e+07	2.3328e+07
TG(O-18:0_18:1_18:2)	1.07001e+08	9.45592e+07	1.30873e+08	7.09402e+07	1.22346e+08	1.22123e+08	7.83704e+07	7.94743e+07	1.11564e+08	3.08287e+07	4.54644e+07	6.10117e+07	7.57978e+07	8.60557e+07	6.37711e+07	7.40836e+07	3.95768e+07	6.13882e+07	1.21968e+08	1.16189e+08	1.30554e+08
TG(O-18:0_18:1_20:3)	4.4619e+06	1.15874e+07	1.01558e+07	5.09366e+06	7.98545e+06	9.10468e+06	3.59953e+06	3.91248e+06	7.16493e+06	3.19165e+06	6.18113e+06	7.89785e+06	4.07252e+06	7.6041e+06	5.51327e+06	1.98887e+06	5.64722e+06	1.3549e+06	4.05692e+06	3.91846e+06	4.56172e+06
TG(O-18:0_18:1_22:5)	6.13353e+06	6.01991e+06	7.59603e+06	5.973e+06	7.59627e+06	8.51457e+06	7.44002e+06	6.17213e+06	7.86831e+06	1.33467e+07	1.05204e+07	1.00242e+07	5.09878e+06	5.59608e+06	4.70498e+06	4.59075e+06	3.36182e+06	2.12718e+06	9.09681e+06	7.96497e+06	7.58953e+06
TG(O-18:0_18:2_22:6)	4.54203e+06	4.08584e+06	6.21159e+06	6.90981e+06	1.22686e+07	1.53836e+07	8.55938e+06	7.87913e+06	1.28077e+07	1.96398e+07	1.76424e+07	1.80251e+07	5.37372e+06	6.48854e+06	4.19706e+06	3.31861e+06	3.09807e+06	3.13524e+06	5.15356e+06	3.13365e+06	6.55325e+06
TG(O-18:1_10:0_18:2)	1.00173e+06	492356	1.10142e+06	1.23256e+06	3.15374e+06	3.20383e+06	1.70031e+07	1.56443e+07	2.71157e+07	1.41708e+07	2.51445e+07	4.08147e+07	1.39008e+06	1.4425e+06	1.10147e+06	148120	184724	118009	522340	182381	543241
TG(O-18:1_16:0_23:0)	1.66464e+06	1.78359e+06	2.83218e+06	1.91902e+06	1.86342e+06	594137	3.15974e+06	2.48128e+06	3.07348e+06	1.78599e+06	2.15036e+06	2.89186e+06	946082	953262	1.05073e+06	1.29858e+06	1.26864e+06	1.21083e+06	1.91101e+06	2.1212e+06	1.82527e+06
TG(O-18:1_18:0_18:1)	5.32014e+07	5.3293e+07	7.28316e+07	4.03657e+07	6.2683e+07	4.94121e+07	3.48784e+07	3.41276e+07	5.03059e+07	1.96255e+07	2.75629e+07	3.31646e+07	3.59192e+07	4.00814e+07	3.10855e+07	3.94123e+07	2.46286e+07	3.44655e+07	6.32269e+07	6.69903e+07	7.12253e+07
TG(O-18:1_18:1_18:2)	1.18754e+08	1.18299e+08	1.60005e+08	7.38075e+07	1.50528e+08	1.68541e+08	6.74982e+07	7.04825e+07	1.02473e+08	3.79062e+07	6.44722e+07	9.73658e+07	1.10669e+08	1.22551e+08	9.18091e+07	3.89709e+07	2.16731e+07	4.36125e+07	6.62935e+07	5.95623e+07	7.50626e+07
TG(O-18:1_18:2_22:6)	88970.3	240192	466487	895925	1.48499e+06	1.90742e+06	2.05987e+06	2.56949e+06	3.18243e+06	5.85883e+06	3.92388e+06	2.45924e+06	826149	925523	725799	233141	55999.6	105174	207432	243287	348979
TG(O-18:1_18:2_24:0)	4.60168e+06	4.74376e+06	6.95583e+06	4.63333e+06	7.04435e+06	2.95353e+06	8.13924e+06	8.54326e+06	1.01599e+07	7.52921e+06	1.18987e+07	1.6936e+07	5.94328e+06	7.68575e+06	5.83402e+06	3.29474e+06	2.6492e+06	3.13944e+06	4.4857e+06	4.80726e+06	5.46742e+06
TG(O-20:0_16:0_18:0)	6.01444e+06	3.40015e+06	7.01184e+06	2.65881e+06	2.64132e+06	683699	9.08534e+06	6.45572e+06	8.04581e+06	6.70759e+06	7.28268e+06	9.10619e+06	1.80203e+06	2.03587e+06	2.41953e+06	2.10099e+06	2.55083e+06	1.90992e+06	3.04352e+06	2.95148e+06	3.22532e+06
TG(O-20:0_16:0_20:3)	3.43402e+06	4.05401e+06	4.59394e+06	3.0505e+06	3.29932e+06	1.97051e+06	2.06653e+06	1.86599e+06	1.94527e+06	4.38659e+06	5.38527e+06	5.38242e+06	3.22485e+06	2.92815e+06	2.64337e+06	2.95388e+06	2.2988e+06	2.50804e+06	4.37681e+06	2.39314e+06	4.07548e+06
TG(O-20:0_16:0_20:4)	1.06452e+07	1.19794e+07	2.84051e+06	9.89985e+06	1.24367e+07	1.02834e+07	6.99884e+06	6.25846e+06	7.53874e+06	1.61768e+07	1.95577e+07	2.00947e+07	1.25493e+07	1.26174e+07	1.0267e+07	3.637e+06	3.15985e+06	2.74634e+06	4.28526e+06	4.54971e+06	5.5958e+06
TG(O-20:0_16:0_22:4)	5.02556e+06	5.58451e+06	5.57849e+06	3.98027e+06	4.1959e+06	2.79037e+06	5.22748e+06	4.40558e+06	5.29865e+06	3.124e+06	3.15473e+06	4.01026e+06	3.40106e+06	3.56129e+06	3.19229e+06	4.97402e+06	4.14963e+06	4.42617e+06	7.48628e+06	7.29888e+06	6.81296e+06
TG(O-20:0_17:0_18:1)	2.75413e+06	2.98452e+06	4.20182e+06	2.83249e+06	2.50707e+06	1.53972e+06	4.80427e+06	4.06297e+06	4.91501e+06	2.48985e+06	2.66882e+06	3.20273e+06	1.19328e+06	1.16912e+06	1.3121e+06	2.20868e+06	2.30198e+06	2.10849e+06	3.10567e+06	3.24829e+06	3.06428e+06
TG(O-20:0_17:1_18:1)	2.46493e+06	2.80106e+06	3.06258e+06	2.97013e+06	3.83295e+06	2.4615e+06	3.37962e+06	2.93102e+06	3.56041e+06	1.7142e+06	2.27997e+06	2.91669e+06	1.56329e+06	1.65676e+06	1.49988e+06	2.05911e+06	1.6036e+06	1.81762e+06	2.81829e+06	3.1345e+06	2.89641e+06
TG(O-20:0_18:1_18:2)	7.06749e+06	7.45314e+06	9.37328e+06	8.66645e+06	1.19092e+07	8.8308e+06	8.45765e+06	7.9979e+06	1.00765e+07	6.31517e+06	8.10911e+06	1.02508e+07	6.99407e+06	7.52069e+06	6.09689e+06	6.17406e+06	4.86948e+06	5.38186e+06	6.71756e+06	6.16014e+06	9.68053e+06
TG(O-20:0_18:1_22:4)	3.74143e+06	5.06145e+06	5.01741e+06	3.49159e+06	3.52885e+06	2.01539e+06	5.37923e+06	4.42729e+06	4.87706e+06	2.81134e+06	3.13731e+06	3.28684e+06	1.6903e+06	1.50406e+06	1.57821e+06	3.06911e+06	3.12301e+06	2.83227e+06	4.4075e+06	4.16303e+06	3.9974e+06
TG(O-20:0_18:1_22:5)	9.5359e+06	9.92858e+06	1.31932e+07	9.73799e+06	8.96958e+06	5.12029e+06	7.00779e+06	3.28414e+06	3.53887e+06	1.16154e+07	1.03375e+07	8.8798e+06	5.91389e+06	5.80538e+06	9.02417e+06	5.75231e+06	6.23514e+06	5.4455e+06	1.14433e+07	1.23199e+07	1.29489e+07
TG(O-20:0_18:2_22:5)	1.39416e+07	6.41141e+06	1.0173e+07	1.26426e+07	1.2836e+07	7.50416e+06	9.85787e+06	8.47587e+06	8.57594e+06	1.47628e+07	1.23586e+07	9.39321e+06	9.17288e+06	8.15465e+06	1.48899e+07	3.74389e+06	9.41926e+06	3.42883e+06	8.87859e+06	2.32515e+07	1.98498e+07
TG(O-20:0_18:2_22:6)	8.57777e+06	8.23094e+06	1.24839e+07	6.77327e+06	8.47092e+06	7.26525e+06	6.44888e+06	5.96249e+06	6.5906e+06	2.6768e+07	1.86941e+07	1.96459e+07	8.77401e+06	8.3322e+06	1.56995e+07	5.47683e+06	5.96485e+06	5.38181e+06	1.31691e+07	1.70576e+07	1.71954e+07
TG(P-16:1_18:0_20:1)	2.92652e+07	3.96054e+07	5.28731e+07	2.72148e+07	5.33551e+07	4.07143e+07	1.02665e+07	8.34278e+06	1.49848e+07	3.43208e+07	4.09827e+07	5.35696e+07	7.3196e+07	7.81831e+07	5.58607e+07	2.11002e+07	8.59517e+06	2.27593e+07	2.08791e+07	1.6745e+07	3.17742e+07
