# Supplementary material for: Fatty acid elongases 1-3 have distinct roles in mitochondrial function, growth, and lipid homeostasis in Trypanosoma cruzi
Source: J Biol Chem. 2023 Apr 13;299(6):104715. doi: 10.1016/j.jbc.2023.104715 (PMC10203773; doi:10.1016/j.jbc.2023.104715)
Supplement: Supporting Table S2 [file mmc2.xlsx]

## Sheet: Table  S2
	Peak intensity
	fold change						q value
	elo1	elo2	elo3	elo1::elo1-gfp	elo2::elo2-gfp	elo3::elo3-gfp	elo1	elo2	elo3	elo1::elo1-gfp	elo2::elo2-gfp	elo3::elo3-gfp
CE(13:0)	3.65723	5.30687	2.85784	1.54807	1.95956	1.70955	0.218115	0.011614	0.084636	0.076709	0.018082	0.029948
CE(22:5)	1.36792	2.08304	0.99751	0.77247	1.10483	0.812775	0.479642	0.006442	0.910616	0.309445	0.705277	0.263996
Cer-ADS(d23:0/19:0)	1.32871	6.22018	0.0866248	2.87715	0.96172	0.719678	0.018824	0.008294	0.021295	0.397899	0.777344	0.041201
Cer-AS(d18:1/16:1)	3.13164	3.0151	0.15309	2.5666	1.96207	1.78033	0.025653	0.024041	0.844626	0.808226	0.261521	0.040699
Cer-AS(d23:1/19:0)	3.9777	1.307	0.286699	1.0672	0.393894	0.484024	0.441716	0.025958	0.103173	0.063919	0.04311	0.019762
Cer-AS(d26:1/16:0)	0.908272	0.0862221	0.426205	1.19435	0.486426	0.903889	0.895669	0.055424	0.06191	0.025967	0.022796	0.111385
Cer-NDS(d16:0/24:0)	0.772546	1.21197	8.89137	2.71694	0.713632	0.877893	0.652437	0.359192	0.048033	0.342852	0.449725	0.349247
Cer-NDS(d16:0/24:1)	1.4443	3.40216	3.33347	1.00262	0.591804	0.637578	0.092969	0.049261	0.09043	0.492086	0.087768	0.316927
Cer-NDS(d17:0/22:0)	1.27461	2.59488	4.53728	1.32221	0.996272	0.886979	0.59019	0.055424	0.01117	0.581424	0.037887	0.100218
Cer-NDS(d18:0/18:1)	1.48377	12.8756	2.11661	2.47696	1.56175	1.65534	0.058082	0.388258	0.197183	0.193035	0.188037	0.042779
Cer-NDS(d18:0/20:0)	1.32415	2.27046	1.99444	0.985206	1.25717	0.786726	0.085916	0.015286	0.630034	0.545064	0.092118	0.154324
Cer-NDS(d18:0/23:0)	1.06757	1.59379	5.6637	3.36219	0.726002	0.890736	0.031039	0.493176	0.732658	0.067733	0.128821	0.029948
Cer-NDS(d18:0/24:1)	1.90282	2.24313	2.7492	1.17529	0.452657	0.265786	0.341902	0.781765	0.025789	0.283867	0.124103	0.012009
Cer-NDS(d18:0/25:1)	1.8159	2.35283	5.39978	3.05682	0.923374	1.09214	0.071054	0.829047	0.134252	0.283281	0.196752	0.03224
Cer-NDS(d18:0/26:1)	1.35074	2.26377	6.25096	3.41381	0.987605	1.04264	0.13825	0.285764	0.007333	0.17782	0.518458	0.03224
Cer-NDS(d18:0/28:1)	1.36625	10.7725	15.6679	2.37228	0.830078	0.525421	0.125692	0.000892	0.051182	0.00258	0.213208	0.101463
Cer-NS(d16:1/16:0)	1.93951	1.90286	22.1373	3.03213	1.17521	1.47265	0.137309	0.015496	0.025239	0.301093	0.033133	0.020493
Cer-NS(d17:1/14:0)	3.17778	3.2615	51.0337	2.26912	1.27387	1.17819	0.313508	0.011121	0.029798	0.028939	0.882568	0.757145
Cer-NS(d17:1/16:0)	2.17219	1.82274	6.31883	2.39414	0.897076	1.16404	0.347166	0.53245	0.142272	0.072091	0.89962	0.626414
Cer-NS(d17:1/22:0)	1.69739	2.95641	2.17931	1.04064	1.31366	1.28001	0.503953	0.005013	0.287467	0.056983	0.250101	0.222908
Cer-NS(d17:1/24:1)	2.67654	3.61072	3.44391	1.82167	2.18061	1.63066	0.44991	0.0063	0.053929	0.853513	0.108789	0.126362
Cer-NS(d17:1/40:2)	1.17415	1.8291	0.989378	0.580989	0.826101	0.820506	0.627296	0.040405	0.611451	0.095227	0.862867	0.360909
Cer-NS(d18:1/20:0)	1.89041	2.69181	2.60859	1.17518	1.22066	1.21147	0.050726	0.015915	0.061403	0.369311	0.207086	0.159563
Cer-NS(d18:1/22:0)	1.24719	2.12142	1.95489	1.02725	1.09154	0.976404	0.395717	0.011121	0.098988	0.750398	0.543174	0.725478
Cer-NS(d18:1/25:1)	1.83065	2.19501	2.22399	1.89058	0.97336	0.930058	0.030523	0.024633	0.39983	0.029229	0.124103	0.425657
Cer-NS(d18:1/26:0)	0.241158	0.493409	1.18057	2.72744	0.656647	1.16162	0.062209	0.003133	0.021652	0.048212	0.011481	0.063564
Cer-NS(d18:1/26:1)	0.508479	3.01626	1.83897	2.73989	0.822588	1.09973	0.356876	0.117748	0.602742	0.099271	0.518458	0.463089
Cer-NS(d18:1/32:2)	0.511936	0.41926	1.19933	2.52041	0.695171	1.03614	0.167677	0.007701	0.103719	0.300891	0.287044	0.376413
Cer-NS(d18:2/16:1)	2.09651	5.46837	2.68086	1.8948	1.20028	0.876939	0.291473	0.047245	0.140638	0.076644	0.657211	0.652502
Cer-NS(d18:2/17:0)	3.02438	2.92555	1.97834	1.99927	0.805515	1.09047	0.503374	0.061939	0.072333	0.045049	0.124103	0.108
Cer-NS(d18:2/18:0)	2.16886	3.15447	2.24348	1.59528	1.04356	1.07644	0.138796	0.003257	0.090723	0.020431	0.06632	0.425946
Cer-NS(d18:2/20:0)	2.25691	2.71232	2.32725	1.35029	1.29199	1.21287	0.084565	0.00661	0.033714	0.14873	0.101329	0.095014
Cer-NS(d18:2/21:0)	2.01522	2.99536	2.31466	1.14925	1.30678	1.41001	0.785877	0.093182	0.391984	0.066169	0.056283	0.167283
Cer-NS(d18:2/22:0)	2.22455	2.88651	2.2035	1.24241	1.45192	1.44568	0.123067	0.020499	0.036743	0.055164	0.843348	0.66026
Cer-NS(d18:2/22:1)	3.02431	5.01087	3.48165	1.60944	2.00993	1.83748	0.074536	0.019967	0.030122	0.020431	0.632673	0.370131
Cer-NS(d18:2/23:1)	2.61994	4.18864	2.99821	1.47578	1.74366	1.57828	0.599274	0.603352	0.389178	0.352933	0.882568	0.739663
Cer-NS(d18:2/24:1)	2.6143	3.68754	2.78874	1.51329	1.63103	1.47595	0.306559	0.62223	0.369926	0.12232	0.043621	0.641568
Cer-NS(d18:2/24:2)	3.05696	4.81252	3.31931	1.67495	1.68383	1.45257	0.202342	0.013812	0.090723	0.553888	0.35549	0.228626
Cer-NS(d18:2/25:1)	2.79646	4.40666	2.51957	1.60893	1.52842	1.3469	0.86579	0.065093	0.252452	0.075374	0.147621	0.179637
Cer-NS(d18:2/26:0)	0.621044	3.10031	1.52454	2.79491	0.809007	0.911684	0.310044	0.041392	0.871457	0.04003	0.20779	0.192052
Cer-NS(d18:2/26:1)	1.8716	1.98149	2.94793	2.31784	0.923937	0.88135	0.139382	0.53245	0.113045	0.060815	0.19415	0.321596
Cer-NS(d18:2/26:2)	2.97739	4.68598	2.63967	2.13611	1.49327	1.16289	0.082367	0.01756	0.675029	0.038612	0.082814	0.769347
Cer-NS(d19:2/16:0)	4.16663	2.90244	1.84085	4.02404	2.32024	2.68227	0.875892	0.092638	0.085865	0.050503	0.120592	0.165444
Cer-NS(d19:2/24:2)	0.821757	1.90398	3.32586	0.724779	0.371058	0.0407985	0.570668	0.127159	0.26683	0.139388	0.338434	0.434586
Cer-NS(d20:1/24:1)	2.52974	5.67784	5.5404	2.59522	1.01891	0.769001	0.097377	0.00858	0.415328	0.058513	0.092213	0.036886
DG(14:0_16:0)	0.784107	1.72601	6.63293	3.79099	1.71757	2.11948	0.726999	0.443135	0.234993	0.782926	0.520882	0.372505
DG(14:0_18:1)	0.428846	1.08244	4.84038	1.67875	1.46636	3.01436	0.219091	0.004845	0.073775	0.071382	0.074826	0.71541
DG(14:0_18:2)	0.251621	0.489294	12.4604	1.26367	1.04018	2.52724	0.2365	0.014327	0.015933	0.020431	0.805367	0.220644
DG(16:0_18:1)	0.253099	0.516423	1.01302	0.963045	1.58466	2.76155	0.180956	0.015286	0.35488	0.136845	0.761549	0.833073
DG(16:0_18:2)	0.5311	0.818345	2.0468	0.557776	0.836594	1.84927	0.618995	0.004235	0.019813	0.255709	0.032077	0.538957
DG(16:0_20:4)	0.767551	2.37789	1.63115	1.8313	2.08677	2.62307	0.662149	0.115827	0.333773	0.317475	0.518458	0.532885
DG(16:1_18:2)	0.357483	0.942875	3.88314	1.09699	1.8901	4.28107	0.341902	0.108457	0.63156	0.581742	0.499831	0.848417
DG(18:0_18:0)	1.30214	1.29901	2.22837	1.43523	0.716872	0.639729	0.641363	0.025958	0.430684	0.409629	0.862618	0.318164
DG(18:0_20:0)	1.09074	1.30535	2.748	1.516	0.700874	0.579131	0.149838	0.020499	0.067113	0.762627	0.400882	0.139493
DG(18:0_22:6)	1.35016	3.11953	11.2384	1.14696	2.67679	2.14774	0.502564	0.038886	0.051134	0.174805	0.89962	0.288235
DG(18:0_24:0)	0.364876	0.384622	0.45182	0.834511	0.405474	0.730792	0.268125	0.035356	0.026389	0.045049	0.746383	0.697066
DG(18:1_22:6)	3.54182	6.53643	22.2574	3.9105	11.0872	17.2205	0.156413	0.104316	0.111626	0.254523	0.804668	0.510249
DG(18:1_23:0)	0.199032	0	1.93902	1.20984	1.85755	1.97809	0.542518	0.165607	0.822611	0.144173	0.511212	0.767063
DG(18:2_20:3)	1.24052	4.01872	2.1101	0.9299	2.54904	3.3237	0.517771	0.214923	0.265662	0.224866	0.334544	0.096425
DG(18:2_20:4)	0.614148	0.926918	2.1242	0.664423	1.72086	2.39919	0.370182	0.52796	0.365337	0.043683	0.854893	0.334192
DG(18:2_22:0)	0.700845	1.98603	1.79082	0.566267	1.5991	4.28691	0.276108	0.022873	0.247196	0.644958	0.841728	0.870765
DG(18:2_22:4)	#DIV/0!	#DIV/0!	#DIV/0!	#DIV/0!	#DIV/0!	#DIV/0!	0.076468	0.01026	0.060541	0.442812	0.272776	0.280843
DG(18:2_26:0)	0.30387	1.18506	1.57806	0.695088	3.8742	7.89074	0.918638	0.002219	0.858729	0.051499	0.862618	0.178557
DMPE(18:0_18:1)	0.994561	2.40167	0.395553	1.31788	4.62122	3.91304	0.05396	0.002695	0.018891	0.028939	0.864193	0.436373
DMPE(18:2_18:2)	2.18313	12.1186	1.44226	1.06765	3.81664	2.88103	0.738529	0.210281	0.22954	0.185546	0.301289	0.686319
DMPE(18:2_18:3)	0.744557	1.43215	0.659974	1.09858	1.47771	1.4312	0.627814	0.753139	0.408154	0.062431	0.087156	0.109879
FAHFA(18:1/19:0)	3.81044	0.0193056	0.217068	1.1929	1.55241	6.54491	0.761999	0.026853	0.074295	0.364102	0.06632	0.186046
FAHFA(18:1/25:0)	3.65496	0.023022	0.419479	0.992272	1.47675	3.87023	0.07963	0.004845	0.000464	0.020431	0.43799	0.446403
FAHFA(18:1/27:0)	3.51513	0.0467134	0.18464	0.678173	1.47923	2.98268	0.886848	0.003688	0.456206	0.266806	0.24405	0.151906
FAHFA(18:2/17:0)	6.27696	0.0542087	0.360699	1.929	0.924349	3.92918	0.087027	0.260569	0.01843	0.28844	0.083098	0.583164
FAHFA(18:2/17:1)	12.7733	0.00818285	0.405024	0.871184	0.728514	2.54465	0.074536	0.534123	0.015933	0.624754	0.071038	0.566911
FAHFA(18:2/18:1)	4.35609	0.140483	0.377062	0.424827	0.502051	1.36182	0.147261	0.009735	0.061326	0.317455	0.308558	0.240302
FAHFA(18:2/18:1)	4.35609	0.140483	0.377062	0.424827	0.502051	1.36182	0.147261	0.009735	0.061326	0.317455	0.308558	0.240302
FAHFA(18:2/25:0)	3.43804	0.045227	0.085255	1.00311	1.0158	2.61877	0.349575	0.365646	0.081897	0.063783	0.041379	0.079485
FAHFA(18:2/26:0)	3.99485	0.287316	0.233579	1.15914	0.846637	1.69018	0.187662	0.638168	0.082539	0.027239	0.022182	0.029948
FAHFA(18:2/27:0)	3.94728	0.0402972	0.10949	0.838251	1.13264	2.19317	0.318934	0.801348	0.547728	0.455099	0.211941	0.66026
FAHFA(20:1/27:0)	2.74535	0.0590319	0.217393	0.612974	1.74443	2.99512	0.07963	0.285886	0.52185	0.733209	0.814806	0.711812
HexCer-NS(d18:1/16:0)	1.48044	2.85675	1.12559	0.451702	0.619254	0.385329	0.942321	0.005013	0.009182	0.52588	0.037887	0.089454
HexCer-NS(d18:1/22:0)	1.14697	1.96951	1.56178	0.814438	0.92525	1.0241	0.156197	0.026555	0.022764	0.507146	0.059482	0.03224
lanosteryl	0.591138	0.313872	0.286132	1.0447	0.838549	1.68043	0.186684	0.013812	0.012691	0.136369	0.297341	0.592892
LPC(12:0)	1.35547	1.87706	0.821798	2.44554	0.756704	0.550114	0.254968	0.034784	0.220409	0.227338	0.221416	0.199278
LPC(14:1)	1.47624	0.329519	10.5722	1.6418	0.35818	0.814148	0.698286	0.447916	0.262716	0.806355	0.174687	0.344472
LPC(16:0)	0.66428	0.267757	0.632684	0.934047	0.456631	0.864077	0.942321	0.30489	0.033149	0.534254	0.169326	0.528259
LPC(17:2)	0.926569	0.416294	0.582074	1.16892	0.504045	0.716974	0.167958	0.00981	0.038724	0.492756	0.488836	0.258278
LPC(18:1)	0.815466	0.68422	0.428096	0.836464	1.02231	0.819294	0.937997	0.628511	0.215366	0.809448	0.047574	0.095014
LPC(18:2)	0.686322	0.534527	0.437262	0.845296	0.619618	0.723757	0.452583	0.021513	0.542419	0.565848	0.042217	0.164498
LPC(18:3)	0.973935	7.07676	0.86837	0.780251	0.773549	0.676251	0.606559	0.078831	0.526149	0.729068	0.335264	0.711812
LPC(19:0)	2.17375	0.791147	0.257054	1.20765	0.613511	0.924058	0.138296	0.032115	0.251831	0.414391	0.081304	0.538177
LPC(20:0)	1.73472	1.09595	0.363372	1.22296	0.650077	1.06506	0.251269	0.01836	0.437146	0.446997	0.23191	0.656353
LPC(20:1)	1.20922	0.935777	0.285316	0.758241	0.849987	0.957818	0.505878	0.152651	0.654103	0.806289	0.062549	0.524509
LPC(20:2)	1.5157	2.14839	0.585951	0.841807	0.823512	0.782035	0.086055	0.136046	0.775783	0.372175	0.406862	0.397402
LPC(22:2)	3.66297	3.07592	1.41056	1.50582	1.2956	1.36732	0.34276	0.037759	0.32565	0.55694	0.335586	0.142428
LPC(O-20:1)	1.52217	1.47552	1.3981	1.67308	0.767281	1.42043	0.740029	0.100535	0.047107	0.043941	0.270942	0.494834
LPE(12:0)	1.03306	10.5538	3.19212	3.67797	1.38394	0.653329	0.092969	0.001588	0.020234	0.02875	0.045942	0.691288
LPE(16:1)	0.707491	0.199807	14.2167	1.8788	0.795915	0.841095	0.038548	0.00211	0.002187	0.024801	0.052445	0.037925
LPE(20:3)	2.53246	2.83729	3.09078	1.74344	1.25924	1.05852	0.106002	0.005693	0.52515	0.853513	0.052499	0.725062
LPE(20:4)	1.83189	3.35488	2.83506	1.06069	1.16163	1.22237	0.59019	0.078567	0.816366	0.01605	0.13803	0.044576
LPE(22:4)	4.07015	5.33468	2.23077	1.00955	2.60094	1.31499	0.223321	0.71933	0.084636	0.347641	0.016928	0.138008
LPE(22:5)	4.29366	3.61668	3.71615	2.89905	1.46711	1.59089	0.138296	0.257733	0.261637	0.33546	0.288916	0.652502
LPE(26:0)	1.83247	5.78242	2.94321	11.3298	0.761868	0.659473	0.23898	0.00858	0.192294	0.00258	0.690782	0.122586
LPE(P-18:1)	0.299261	0.20167	0.488516	0.588329	0.810162	0.991336	0.061444	0.026434	0.002137	0.817518	0.177756	0.372101
LPE(P-20:0)	1.36771	1.52013	1.61929	2.82361	0.911706	1.82041	0.452601	0.285521	0.675029	0.254599	0.178017	0.589818
MGDG(14:0_18:1)	0.102767	2.53376	0	0.679793	0.8959	0.741874	0.080788	0.049293	0.584513	0.283281	0.287044	0.096731
MMPE(18:2_18:2)	3.27155	12.2314	1.87641	2.23592	1.4952	1.60108	0.716809	0.105795	0.387471	0.047623	0.232132	0.455424
OxLPC(15:1(COOH))	0.820907	0.320118	5.70379	1.44218	0.467719	0.623546	0.076587	0.016167	0.023725	0.087749	0.079987	0.309069
OxLPC(15:2(CHO))	1.00281	0.0562603	7.20076	1.12825	0.399337	0.639585	0.228134	0.366708	0.177374	0.081751	0.301289	0.791898
OxLPC(15:3(CHO))	0.97688	0	19.1278	1.10878	0.0770725	0.149873	0.167442	0.669424	0.09043	0.020431	0.272776	0.439662
OxLPC(17:2(Ke))	0.744802	0.325725	0.20776	0.657713	0.820066	0.916155	0.153993	0.113568	0.134841	0.029229	0.150157	0.491761
OxLPC(17:2(OO))	0.74889	0.380604	0.213418	0.668618	0.816728	0.901597	0.039325	0.010505	0.045777	0.045086	0.496963	0.019762
OxLPC(17:4(CHO))	2.49926	9.53868	0.677936	0.559512	0.496762	0.101625	0.085333	0.676007	0.298592	0.055044	0.406862	0.225419
OxLPC(19:4(COOH))	6.48832	8.05532	0	1.36717	1.49782	1.8516	0.57246	0.592268	0.09027	0.049984	0.245848	0.718651
OxLPC(20:3(OH))	1.28239	1.268	0.714599	1.11207	0.577725	0.901063	0.251269	0.091671	0.038651	0.017711	0.087825	0.095326
OxLPC(4:0(CHO))	4.21247	4.89629	4.99613	0.711859	1.56681	2.39861	0.368763	0.176406	0.645471	0.621117	0.744317	0.084564
OxPE(18:0_18:1(1O))	2.52756	3.05163	0.322891	0.492685	2.33275	1.64705	0.227845	0.077032	0.034195	0.692	0.255504	0.343816
OxPE(18:1_18:0(1O))	1.67809	1.49975	1.7694	0.826501	1.67564	1.70912	0.653968	0.046949	0.118782	0.493974	0.868687	0.095692
OxPE(18:1(OH)_18:1(OH))	1.84863	1.12726	0.529971	1.62365	1.08959	1.28016	0.149838	0.006699	0.06762	0.181788	0.250101	0.286165
OxTG(14:0_16:0_18:3(OO))	0	0	8.57766	1.09149	0.362802	2.19829	0.897026	0.750534	0.437146	0.642959	0.304423	0.661019
OxTG(16:0_16:0_18:3(OO))	0.108515	0.19809	1.28765	0.527015	0.510975	1.76911	0.476088	0.037949	0.213912	0.198394	0.179696	0.117096
OxTG(16:0_16:1_18:2(OH))	0.293706	0.746917	1.59006	0.5103	0.846032	2.88003	0.050019	0.02363	0.052825	0.076367	0.449428	0.767063
OxTG(16:0_18:0_18:2(OH))	0.611929	0.369627	0.653178	0.2209	0.470611	1.58035	0.05064	0.011614	0.005644	0.057659	0.632673	0.407759
OxTG(16:0_18:1_18:1(OH))	0.517075	0.412646	0.508759	0.390756	0.704057	2.30268	0.019579	0.383193	0.002807	0.083446	0.169956	0.566911
PA(18:2_22:5)	6.92439	14.9208	3.08312	1.58132	0.586995	1.12426	0.094812	0.016299	0.073499	0.073515	0.156732	0.126482
PC(10:0_18:2)	0.91511	111.716	7.01131	4.17622	3.6743	2.90499	0.092969	0.024356	0.045404	0.531495	0.051947	0.101383
PC(12:0_18:2)	1.29378	6.92936	20.2325	2.37358	3.55649	1.58008	0.061444	0.023376	0.132432	0.096775	0.267746	0.091755
PC(14:0_14:0)	0.860224	13.5782	91.9722	3.26348	0.998332	1.06084	0.079136	0.008338	0.161933	0.026436	0.124242	0.178557
PC(14:0_16:1)	0.982155	5.65367	114.143	2.00514	3.75683	2.17797	0.066202	0.326747	0.197183	0.035538	0.264092	0.538177
PC(14:0_18:2)	0.481673	0.41945	19.7848	1.78276	1.68433	1.46757	0.039325	0.065224	0.519911	0.032287	0.6495	0.10275
PC(16:0_16:1)	0.375561	0.318409	11.3495	1.28392	1.37974	1.45944	0.074536	0.026555	0.19158	0.257388	0.517424	0.113309
PC(16:0_26:0)	0.399955	1.72632	1.01026	5.87736	0.465638	0.376318	0.082861	0.103271	0.093021	0.31399	0.081391	0.123385
PC(17:0_18:0)	1.36306	0.888748	0.032821	3.34114	1.04699	1.11462	0.836449	0.070747	0.63156	0.13096	0.075968	0.092892
PC(17:0_20:3)	2.54686	4.9638	1.93365	3.01515	6.26331	3.52915	0.044587	0.021243	0.073828	0.016536	0.836747	0.094539
PC(17:1_18:1)	0.687005	1.37209	0.444172	0.909576	1.82525	1.43308	0.135096	0.026555	0.015515	0.051499	0.123254	0.054903
PC(17:2_22:5)	2.97188	3.43292	2.2699	3.71296	4.62349	3.69745	0.05064	0.044648	0.005401	0.621117	0.332243	0.111385
PC(17:2_22:6)	2.73414	2.7682	2.32521	4.55136	3.94194	3.4987	0.206898	0.019699	0.269487	0.081235	0.180999	0.083986
PC(18:0_18:0)	0.693102	0.416046	0.183457	1.66658	0.379823	0.590892	0.237019	0.019967	0.193443	0.318269	0.219793	0.100564
PC(18:0_20:3)	1.83529	6.13607	1.2251	1.85416	4.59639	2.60621	0.450746	0.54245	0.053401	0.047623	0.047574	0.036886
PC(18:0_20:4)	0.975514	5.58508	2.08335	1.3005	2.97497	2.07435	0.272369	0.415179	0.15568	0.181169	0.348797	0.072588
PC(18:0_22:0)	0.172531	0.427692	0.678547	3.94937	0.192991	0.212689	0.21336	0.015286	0.015728	0.113857	0.28541	0.146534
PC(18:0_22:4)	3.43295	12.3954	2.42357	1.45757	5.04267	3.87168	0.588742	0.037671	0.676176	0.522898	0.107401	0.063302
PC(18:0_22:5)	1.58434	2.70018	1.21974	1.11111	2.41392	2.16975	0.88104	0.092975	0.685516	0.101919	0.081391	0.054336
PC(18:0_22:6)	1.64463	3.74593	1.63817	1.48432	3.615	2.53518	0.790172	0.009831	0.005401	0.801493	0.19759	0.029948
PC(18:1_22:6)	2.71912	3.78197	3.0272	4.37763	6.09383	4.24034	0.098759	0.036597	0.041416	0.05934	0.067438	0.070063
PC(18:2_18:3)	0.796053	4.90409	2.6091	1.23154	1.57516	1.11749	0.196242	0.156294	0.254811	0.518108	0.560957	0.063564
PC(18:2_20:1)	1.9793	8.72196	0.766875	0.641749	3.33823	2.07708	0.804383	0.033302	0.125157	0.12875	0.065892	0.065348
PC(18:2_22:1)	2.10511	6.43171	2.02634	1.41852	1.89764	2.36009	0.100645	0.070747	0.471955	0.083147	0.096203	0.026579
PC(18:2_26:0)	0.556513	4.5343	2.10435	0.929603	3.77311	4.80884	0.828001	0.655524	0.036653	0.522898	0.315948	0.630807
PC(18:3_22:6)	3.22234	13.2008	3.86346	3.17452	3.49493	2.19594	0.147098	0.16745	0.578296	0.138077	0.045942	0.019848
PC(20:1_22:6)	4.08436	8.38469	2.2318	3.23934	4.42249	3.37928	0.178985	0.006911	0.003637	0.036319	0.169326	0.101358
PC(20:3_22:5)	9.90616	9.11484	4.56683	6.96674	5.12541	5.48318	0.185123	0.264772	0.750436	0.162516	0.120592	0.027072
PC(20:3_22:6)	5.7311	4.75923	2.42523	4.11337	3.05969	2.9555	0.082861	0.034149	0.073575	0.130007	0.043366	0.05263
PC(20:4_22:6)	3.12199	3.84037	2.36629	2.50566	2.05442	2.02809	0.292508	0.47024	0.601702	0.263616	0.077176	0.023635
PC(22:5_22:5)	5.42489	2.97993	2.57624	5.30788	2.184	2.4497	0.57246	0.70569	0.497813	0.566436	0.211941	0.019762
PC(22:6_22:6)	5.98899	3.97673	2.31665	6.38351	2.64996	2.97702	0.249785	0.512979	0.340165	0.299583	0.816203	0.024347
PC(O-16:0/18:2)	0.639007	0.569809	4.22564	0.793223	1.02818	0.992227	0.227845	0.037791	0.377377	0.200252	0.169404	0.073161
PC(O-16:1/22:6)	1.79417	1.68009	3.17638	1.70609	1.4834	1.556	0.288612	0.146716	0.118782	0.424491	0.799387	0.872124
PC(O-18:0/17:2)	0.966962	1.70657	2.31224	1.8347	2.26378	1.39279	0.683129	0.509073	0.394645	0.68841	0.903711	0.8358
PC(O-18:1/20:4)	1.19194	1.54361	1.68317	1.05068	1.37277	0.854799	0.175313	0.013801	0.005401	0.025088	0.290513	0.159563
PC(O-18:1/22:5)	1.33515	1.35156	1.99214	1.0464	1.37462	1.32483	0.147098	0.127819	0.068031	0.029883	0.03711	0.039698
PC(O-20:0/16:0)	1.14302	1.84738	2.83413	0.944342	0.778762	0.922979	0.925515	0.434248	0.26385	0.545064	0.055938	0.15114
PC(O-20:0/18:3)	1.10275	1.51261	2.59445	1.21004	0.858265	0.716496	0.251269	0.004121	0.169957	0.007296	0.011481	0.018146
PC(P-16:0/16:1)	2.05619	2.56697	5.80126	1.68218	1.4075	2.55532	0.084565	0.00661	0.130531	0.051505	0.059482	0.072503
PC(P-16:0/17:2)	0.661712	0.596983	4.96782	0.820845	1.14255	0.820468	0.03921	0.00211	0.364269	0.06669	0.178017	0.33241
PC(P-16:0/20:3)	1.80744	2.49485	2.0398	2.20939	2.78783	1.86257	0.365004	0.363205	0.084636	0.124007	0.493749	0.475599
PC(P-16:0/22:6)	1.40388	1.4176	2.80887	1.34745	1.39266	1.21172	0.17967	0.064677	0.022483	0.529348	0.60067	0.319827
PC(P-16:1/22:4)	2.38238	0.200254	0.598975	1.74071	0.997773	1.26923	0.23898	0.56336	0.350212	0.26501	0.196146	0.045881
PC(P-18:0/22:6)	1.94623	1.81727	3.21106	1.8526	1.47323	1.20376	0.317879	0.284841	0.713108	0.51032	0.37876	0.666124
PC(P-18:1/18:1)	0.991302	1.69567	1.01048	0.736695	0.721619	0.646692	0.682362	0.188425	0.322701	0.414685	0.373483	0.150723
PC(P-18:1/20:1)	1.23238	1.38747	2.13089	1.30221	0.74358	0.608724	0.57246	0.058662	0.237504	0.458464	0.123293	0.101832
PC(P-18:1/22:4)	1.43584	1.68566	0.888822	0.583678	0.609458	0.621118	0.728619	0.251748	0.067113	0.391785	0.103072	0.136157
PE(12:0_18:2)	1.12016	11.1956	18.0263	2.48905	3.4613	1.582	0.018824	0.005788	0.906332	0.020893	0.011481	0.03224
PE(14:0_17:1)	0.54816	0.23477	36.1868	2.7122	2.52616	2.22517	0.931516	0.163684	0.498897	0.096254	0.838274	0.869873
PE(14:0_18:2)	0.319197	0.463096	27.0352	1.87336	1.81254	1.52835	0.025757	0.114386	0.51119	0.017743	0.011481	0.06191
PE(14:1_18:2)	0.742847	0.579008	3.35586	1.09205	0.575792	0.662837	0.076385	0.04006	0.546148	0.113857	0.022796	0.022139
PE(16:0_18:1)	0.197447	0.338729	0.771864	1.05011	2.76296	2.12416	0.112915	0.165483	0.068331	0.156358	0.069995	0.020883
PE(16:0_18:2)	0.386476	0.644755	1.44551	1.35277	1.99782	1.60366	0.232211	0.014825	0.395537	0.323079	0.056064	0.061826
PE(16:0_22:6)	2.76988	7.83447	4.98702	1.07819	1.58019	1.27155	0.311883	0.024005	0.257278	0.806289	0.225064	0.019636
PE(16:1_16:1)	0.293925	0.296288	17.6989	1.68214	0.155856	0.507811	0.073189	0.024238	0.220203	0.268149	0.406862	0.040944
PE(16:1_17:2)	1.17983	0.611079	11.5613	1.6322	1.15123	0.930178	0.286315	0.008343	0.085003	0.012284	0.01791	0.00896
PE(16:1_18:3)	0.511795	1.54597	13.1784	1.13935	0.386809	0.476582	0.018824	0.003688	0.165433	0.029234	0.011481	0.019636
PE(17:0_18:1)	0.791114	1.84758	0.479785	0.814363	3.50577	2.80797	0.125692	0.02363	0.06354	0.149747	0.192924	0.131825
PE(18:0_18:1)	0.292268	0.829102	0.254239	0.863648	2.94756	2.55351	0.1181	0.062481	0.112205	0.091343	0.084291	0.157922
PE(18:0_22:6)	6.54591	30.4683	2.76195	0.815889	7.64635	4.50121	0.314886	0.169778	0.2863	0.159118	0.057202	0.111385
PE(18:1_18:2)	0.352286	0.973079	0.555244	0.702462	1.03351	0.978886	0.067344	0.609382	0.062906	0.026971	0.301289	0.086396
PE(18:1_19:0)	0.408553	1.66487	0.280048	0.973661	3.72058	3.02385	0.827653	0.54245	0.236464	0.630632	0.06568	0.1434
PE(18:1_22:4)	1.13226	3.71771	0.883669	0.940447	7.44262	4.40875	0.050019	0.347737	0.120584	0.855138	0.560188	0.753979
PE(18:1_24:0)	0.425025	5.60775	0.691875	1.28987	4.70044	4.54533	0.382999	0.827485	0.070212	0.309704	0.388696	0.457689
PE(18:1_26:0)	0.309947	3.34211	0.680865	0.670661	4.8416	5.67389	0.915283	0.87911	0.174744	0.655948	0.262189	0.439662
PE(18:2_18:3)	2.48845	1.35616	1.13084	3.25408	1.52619	1.57271	0.428797	0.285764	0.001346	0.294413	0.240393	0.065753
PE(18:2_20:3)	2.23147	2.29291	1.51597	2.76431	1.92385	1.92201	0.698286	0.387348	0.14746	0.330017	0.74784	0.726112
PE(18:2_22:4)	2.48222	2.92228	1.99832	1.27363	2.69181	2.27766	0.039547	0.004845	0.007403	0.016056	0.892196	0.308412
PE(18:2_22:5)	2.44254	3.35118	1.67672	3.64421	1.95768	2.32533	0.914633	0.466992	0.277796	0.31553	0.682937	0.568431
PE(18:2_22:5)	2.44254	3.35118	1.67672	3.64421	1.95768	2.32533	0.914633	0.466992	0.277796	0.31553	0.682937	0.568431
PE(18:2_22:6)	2.84348	2.51499	1.07879	3.58158	1.58485	1.81117	0.761821	0.025958	0.068031	0.047623	0.068522	0.06549
PE(18:2_26:0)	0.704539	11.514	1.04351	1.30003	5.50732	5.15275	0.516484	0.055237	0.107184	0.33546	0.161187	0.434586
PE(30:2)	1.24482	13.4333	26.0405	3.35954	4.59011	1.73123	0.060143	0.023709	0.12277	0.209608	0.078169	0.100564
PE(32:2)	4.66681	34.3877	7.91401	4.5852	8.68532	3.27646	0.933351	0.027775	0.100569	0.111317	0.047574	0.096731
PE(32:5)	0.30646	14.1798	24.2105	7.05273	14.0011	3.56172	0.138796	0.730517	0.175751	0.072325	0.698657	0.270435
PE(34:0)	2.41828	3.27476	6.63525	4.65801	2.20087	2.58827	0.129003	0.053808	0.168374	0.737905	0.096703	0.507499
PE(39:8)	3.87891	6.53272	2.78405	5.50171	3.4569	2.17803	0.204919	0.124553	0.699428	0.293625	0.208168	0.213122
PE(42:3)	1.23083	7.60242	1.72181	1.38375	2.33363	1.65496	0.341064	0.880553	0.053044	0.521134	0.325249	0.066062
PE(42:9)	2.44652	1.60592	0.439423	1.03934	0.807062	0.63659	0.080788	0.118554	0.313227	0.516367	0.101329	0.095801
PE(O-16:0/12:0)	3.43057	77.7261	8.52847	7.1177	3.41316	1.0129	0.125812	0.843743	0.384194	0.35654	0.06632	0.037598
PE(O-16:0/14:1)	11.298	68.9812	5854.01	12.0549	5.42523	5.53186	0.061444	0.04006	0.091679	0.446055	0.19118	0.117096
PE(O-16:0/16:1)	1.67812	0.710744	62.4654	1.61324	1.22943	1.3649	0.175313	0.176178	0.107553	0.050503	0.377214	0.063294
PE(O-16:0/17:1)	3.36326	1.57417	8.43848	2.22873	1.96835	2.51371	0.227845	0.176965	0.34142	0.036924	0.449428	0.144049
PE(O-16:0/18:1)	1.44303	1.20075	2.62817	1.19388	1.65199	1.90508	0.57246	0.061939	0.174744	0.393963	0.406862	0.068284
PE(O-16:0/22:5)	1.11473	3.03967	0.279956	0.641165	0.663286	0.862656	0.761821	0.637628	0.123236	0.523887	0.359898	0.190783
PE(O-18:0/17:1)	3.37037	3.9144	0.791911	1.16592	2.8503	2.82919	0.146004	0.847491	0.276669	0.039346	0.09558	0.449878
PE(O-18:0/17:2)	7.47591	5.10032	1.76673	2.02036	2.01813	1.71891	0.57246	0.666844	0.202554	0.090136	0.011481	0.039698
PE(O-18:0/17:2)	7.47591	5.10032	1.76673	2.02036	2.01813	1.71891	0.57246	0.666844	0.202554	0.090136	0.011481	0.039698
PE(O-18:0/18:1)	1.79953	4.70523	0.658297	0.769577	2.40113	2.20661	0.648737	0.669424	0.141011	0.174805	0.251553	0.075981
PE(O-18:0/18:2)	1.69089	1.76475	0.634714	0.881896	0.752281	0.752501	0.027399	0.092975	0.072895	0.012941	0.023646	0.029948
PE(O-28:0)	2.76872	33.68	4.18071	7.62324	1.97423	1.25131	0.717762	0.098875	0.091075	0.083147	0.047574	0.579767
PE(O-33:1)	3.34002	1.69723	8.21795	2.07655	2.2935	2.61332	0.408784	0.074109	0.811925	0.811544	0.229153	0.029948
PE(O-35:1)	2.9168	3.11366	2.65964	2.08813	3.47814	3.16265	0.574643	0.286416	0.670734	0.736112	0.037887	0.089585
PE(O-38:2)	1.5515	1.72575	1.47546	1.68715	1.65016	1.66789	0.244482	0.107332	0.316803	0.081751	0.011481	0.029948
PE(P-16:0/12:0)	2.01744	6.59574	7.76347	4.73682	1.23982	0.819189	0.375884	0.765237	0.084636	0.555308	0.034819	0.054644
PE(P-16:0/14:0)	3.39709	3.55441	133.613	4.37101	1.56766	1.61274	0.355895	0.254864	0.110013	0.782926	0.037887	0.096731
PE(P-16:0/14:1)	4.03681	14.0489	334.139	4.61522	4.28874	1.525	0.241638	0.015349	0.442378	0.111317	0.025334	0.080842
PE(P-16:0/16:0)	1.16125	0.391596	3.80371	1.34004	0.682542	1.3618	0.210475	0.02289	0.639307	0.581918	0.052829	0.038918
PE(P-16:0/16:1)	0.822469	0.282188	13.7137	1.56535	0.816113	1.00122	0.313508	0.040405	0.693804	0.261222	0.020857	0.087613
PE(P-16:0/17:1)	1.2048	0.496369	1.95304	2.22814	1.53036	1.85537	0.912596	0.019967	0.304456	0.454911	0.028466	0.072503
PE(P-16:0/18:1)	0.725733	0.520691	0.786295	1.21901	1.38312	1.41228	0.530436	0.023759	0.213248	0.249557	0.03743	0.308235
PE(P-16:0/18:2)	0.651014	0.487597	1.39991	1.51646	1.09363	1.22601	0.086055	0.018227	0.156832	0.477142	0.045539	0.038918
PE(P-16:0/22:3)	1.91373	5.05648	0.903884	1.23916	4.0929	2.17057	0.018824	0.843743	0.031259	0.016056	0.010345	0.012009
PE(P-16:0/22:4)	1.50441	2.23796	1.45811	1.2193	0.754979	1.42535	0.168985	0.177384	0.328411	0.272329	0.035784	0.036886
PE(P-16:1/18:2)	1.83243	4.1887	6.19839	1.36774	1.50271	1.14758	0.21336	0.387179	0.84024	0.642	0.046107	0.159085
PE(P-18:0/17:2)	1.53601	1.60867	0.46068	1.74739	1.97252	1.83722	0.0419	0.008285	0.696319	0.030112	0.037574	0.383822
PE(P-18:0/18:2)	1.16331	1.75602	0.460724	1.15152	1.30649	1.09573	0.087027	0.019793	0.397292	0.026727	0.029392	0.185104
PE(P-18:0/20:4)	1.09982	2.0991	1.67793	0.828424	0.621171	0.659	0.349575	0.03529	0.369926	0.174805	0.099177	0.509309
PE(P-18:0/22:3)	4.35441	3.76311	0.718366	1.85615	1.91764	1.33478	0.3522	0.021513	0.674898	0.57412	0.048657	0.194447
PE(P-18:0/22:4)	1.49897	2.03686	1.20003	1.33392	1.20028	1.19483	0.126786	0.051797	0.137568	0.475634	0.019763	0.048441
PE(P-18:0/22:6)	1.67865	1.80017	1.56421	1.25033	0.952216	1.32767	0.153993	0.034915	0.72849	0.849682	0.051402	0.02908
PE(P-18:1/17:1)	1.01253	0.953456	0.333221	1.05835	0.973311	0.97872	0.289983	0.02145	0.910341	0.113517	0.118376	0.787288
PE(P-18:1/22:6)	2.20153	2.15938	1.77132	0.932941	1.53048	1.90395	0.025381	0.003694	0.084971	0.012941	0.010345	0.015024
PE(P-20:0/18:1)	2.20842	1.30364	0.275829	1.4532	2.05125	2.00386	0.013729	0.039027	0.375844	0.020431	0.011481	0.037925
PE(P-20:0/18:2)	2.27631	1.42746	0.444916	1.63493	1.18575	1.23833	0.018824	0.009971	0.145328	0.014091	0.011481	0.028678
PE(P-20:1/18:1)	1.34378	1.59309	0.430077	0.971728	1.4217	0.712119	0.019355	0.005829	0.06674	0.048212	0.045942	0.029948
PEtOH(18:1_18:1)	4.35562	3.54796	5.00786	7.39419	11.5551	10.3587	0.024815	0.003312	0.054298	0.047583	0.015085	0.027415
PG(16:0_18:2)	0.266616	0.46714	1.403	1.55117	0.920347	1.38391	0.251269	0.078876	0.002187	0.120046	0.048657	0.101358
PG(18:1_18:2)	0.410225	0.266842	0.340355	0.950261	1.56626	1.78022	0.043144	0.086636	0.142272	0.548853	0.127632	0.101463
PI(16:0_17:1)	2.2302	2.88857	4.18803	2.32002	3.84088	5.18969	0.086055	0.018458	0.071208	0.659698	0.075841	0.067079
PI(16:1_18:2)	0.751188	6.43266	7.25347	0.575983	2.72102	6.21645	0.018841	0.793434	0.00654	0.037975	0.740299	0.790176
PI(17:0_18:1)	1.13792	2.08968	4.99989	0.89376	2.43034	2.02906	0.167896	0.095857	0.014039	0.828105	0.070758	0.014194
PI(18:0_18:1)	0.480398	2.17934	0.37305	0.370127	4.42552	4.37706	0.413321	0.544887	0.560562	0.321566	0.196752	0.368773
PI(18:0_18:2)	0.719615	3.25244	0.992787	0.440306	3.33937	3.50695	0.152539	0.165483	0.151308	0.815336	0.216206	0.461431
PI(18:0_20:3)	1.45225	58.043	4.64636	0	12.6072	13.9589	0.847625	0.035778	0.779604	0.782926	0.047574	0.098699
PI(18:2_18:2)	1.49275	25.2904	3.60229	0.36326	12.1037	20.3712	0.074189	0.004845	0.68567	0.02217	0.056816	0.028159
PI(18:2_22:4)	2.49073	11.8575	2.39444	0.181832	5.29163	10.2067	0.389271	0.388258	0.431982	0.212275	0.004882	0.118446
PS(15:0_18:1)	0.100624	0.135991	7.84792	1.02506	4.87033	1.81781	0.068843	0.006396	0.010472	0.025967	0.278346	0.201946
PS(15:0_18:2)	0.444934	0.414936	28.943	2.33074	3.53335	1.33699	0.128619	0.010262	0.062906	0.06733	0.037887	0.099378
PS(16:0_18:1)	0.225328	0.241388	0.864111	0.524655	1.81946	0.823242	0.353297	0.004845	0.007334	0.126187	0.052499	0.45758
PS(16:0_18:2)	0.287882	0.516813	1.24543	0.718806	1.55545	0.82557	0.950125	0.022873	0.002187	0.050285	0.04247	0.155339
PS(18:0_18:1)	0.437491	1.23972	0.343586	0.6866	3.7515	1.49239	0.233384	0.004845	0.000379	0.020431	0.118376	0.87006
PS(18:1_22:5)	0.515299	1.36379	0.509587	1.40837	2.91792	2.44356	0.425888	0.000892	0.161933	0.072325	0.022985	0.2872
PS(18:2_18:2)	0.486147	0.385523	0.604975	0.731148	1.22563	0.567062	0.31433	0.024356	0.142272	0.424491	0.451459	0.280445
PS(18:2_19:0)	1.09148	2.88676	0.405152	0.760388	5.96739	2.34583	0.092534	0.018257	0.016472	0.020431	0.252247	0.19149
PS(18:2_22:5)	1.753	3.02571	1.66339	2.29769	1.73942	1.80385	0.053998	0.034526	0.006725	0.025967	0.031615	0.024982
PS(22:5_22:6)	7.54588	17.2724	2.84882	3.25202	2.58245	2.54299	0.108587	0.012947	0.628282	0.432556	0.00787	0.058384
PS(34:2)	0.681073	0.380696	0.832413	1.10415	2.36771	1.41688	0.125812	0.03722	0.026199	0.68841	0.069995	0.336449
PS(34:3)	0.562905	0.319155	1.77242	2.4446	2.18601	1.79356	0.292508	0.206841	0.630034	0.414673	0.392123	0.2076
PS(35:1)	2.06435	2.1689	1.82048	0.824967	5.40255	2.07489	0.567105	0.033089	0.024237	0.072091	0.057794	0.087439
PS(35:2)	2.44331	1.45577	2.55808	1.03813	3.72	1.07868	0.189264	0.074382	0.002776	0.164116	0.006313	0.155815
PS(36:5)	1.24465	0.492465	3.36878	2.8497	1.14632	1.59574	0.040192	0.016287	0.025239	0.074275	0.149423	0.039302
PS(O-16:0/18:2)	1.11	0.601975	3.14356	2.76174	1.48087	1.52631	0.580759	0.255554	0.84024	0.522884	0.903927	0.833937
PS(P-16:0/17:1)	1.11494	0.310341	11.5295	1.22053	2.34007	0.812862	0.874707	0.53588	0.347447	0.566436	0.311602	0.280594
PS(P-16:0/18:1)	0.88741	0.675337	3.07151	1.92153	1.28739	1.50212	0.627296	0.065093	0.17991	0.159118	0.004882	0.076763
PS(P-16:1/18:3)	3.73218	1.8954	116.179	4.39051	8.10651	1.42478	0.031039	0.006656	0.010373	0.174805	0.011481	0.021682
PS(P-16:1/20:4)	4.9687	2.85123	2.78063	1.77093	7.95358	1.6563	0.147098	0.713908	0.602236	0.083147	0.393326	0.566485
PS(P-16:1/22:4)	3.74456	16.8816	1.29103	0.62099	6.13495	1.11715	0.025808	0.02363	0.002748	0.016056	0.011824	0.029948
PS(P-18:0/16:1)	1.69104	0.238906	0.397855	0.181657	0.961185	0.425338	0.018824	0.847741	0.295021	0.015679	0.139647	0.507499
PS(P-18:0/18:0)	1.90697	2.26518	1.15919	0.8783	3.82379	1.76804	0.390506	0.098596	0.001443	0.126005	0.518458	0.686976
PS(P-18:1/18:1)	1.79989	1.03805	6.95058	1.42946	5.83704	1.93439	0.570668	0.305926	0.071281	0.658332	0.820839	0.258278
PS(P-20:0/18:2)	2.38888	3.08333	0.497021	1.2472	3.12908	1.62197	0.149862	0.037174	0.011243	0.242787	0.066204	0.015713
PS(P-20:1/17:1)	1.5468	2.85627	0.430909	0.738271	4.41616	1.28249	0.343063	0.011121	0.497973	0.80373	0.080691	0.135841
PS(P-20:1/18:1)	2.00696	5.28669	1.05852	0.866668	7.85534	2.22316	0.405275	0.276237	0.192112	0.52588	0.343952	0.036886
PS(P-20:1/18:2)	1.18753	1.61432	0.308558	0.940424	4.70417	1.12672	0.361286	0.427823	0.104801	0.096628	0.363461	0.220644
SM(d18:1/22:0)	1.24423	1.4891	1.65894	0.848969	0.671486	1.06772	0.441111	0.015349	0.043084	0.479936	0.038072	0.074892
SM(d18:1/22:1)	1.42654	1.98404	1.00832	0.777768	0.403938	0.79003	0.323467	0.034915	0.043084	0.190569	0.348797	0.397402
SM(d18:1/23:0)	1.24328	2.52547	1.48994	0.558415	0.47138	1.07216	0.749265	0.354518	0.857531	0.374382	0.287044	0.460674
SM(d18:1/24:1)	1.19162	1.49988	1.08505	0.313142	0.664181	1.00012	0.31387	0.277219	0.058013	0.407902	0.903927	0.719214
SM(d18:2/24:0)	1.04486	2.47527	1.81662	1.6631	1.55029	1.69169	0.772174	0.193115	0.499534	0.765685	0.331139	0.562937
SM(d20:0/16:1)	1.55262	2.11661	1.77865	2.09802	1.19629	1.91564	0.815955	0.358763	0.086458	0.826443	0.047574	0.115824
So(d18:0)	0.144963	0.178642	0.794202	0.655876	0.931626	0.816879	0.370182	0.043135	0.00581	0.025967	0.08036	0.139493
TG(10:0_14:0_18:1)	0.280876	0.375339	16.376	0.426726	0.510004	1.90282	0.370182	0.389958	0.012965	0.367762	0.022182	0.202187
TG(10:0_16:1_18:1)	0.207649	1.27515	19.6465	0.663912	1.29089	3.89917	0.794392	0.025387	0.018324	0.076709	0.074826	0.149846
TG(12:0_14:0_16:0)	0.338331	0.74125	26.3201	1.9804	0.684568	0.969751	0.107978	0.045175	0.031259	0.447427	0.045539	0.119326
TG(13:0_13:0_15:0)	1.61936	3.71359	3.33085	1.64947	1.53782	1.69535	0.698286	0.153769	0.008867	0.058615	0.523379	0.690208
TG(14:0_14:0_16:1)	0.391845	1.77265	37.16	0.824641	1.04527	2.16511	0.092969	0.041352	0.325724	0.047623	0.013645	0.012009
TG(14:0_14:0_18:2)	0.38653	2.08686	24.4044	0.684388	1.22454	2.25183	0.191448	0.027499	0.463132	0.527977	0.082814	0.019762
TG(14:0_16:0_16:0)	0.395267	2.17975	4.53857	2.57551	0.931649	1.17067	0.503374	0.00478	0.863506	0.439593	0.088226	0.023408
TG(14:0_16:0_18:1)	0.492506	2.50958	3.52508	1.03431	1.03877	1.70859	0.031039	0.001085	0.002753	0.051499	0.041825	0.041366
TG(14:0_16:0_18:2)	0.430607	1.96807	5.52277	0.804707	1.09174	1.9891	0.068843	0.054638	9e-05	0.02875	0.162461	0.178557
TG(14:0_18:2_18:2)	0.246774	1.00704	4.2977	0.389079	0.690029	1.50874	0.125692	0.227554	0.287111	0.133312	0.211941	0.045898
TG(14:0_18:2_22:6)	0.651518	3.17234	3.35609	0.650992	1.16807	1.4407	0.147098	0.00858	0.033149	0.332953	0.801879	0.101358
TG(14:1_16:0_18:1)	0.63091	3.10389	2.31789	0.910937	1.58189	2.66993	0.146129	0.006911	0.526238	0.131665	0.185761	0.24899
TG(14:1_16:1_18:1)	0.646097	2.54086	3.29265	0.749509	1.31757	2.10009	0.118967	0.065944	0.120059	0.493566	0.894366	0.19149
TG(14:1_18:2_18:2)	0.688032	1.99131	3.23758	0.423291	0.952343	1.24221	0.071155	0.114653	0.000379	0.117253	0.289331	0.243379
TG(15:0_16:0_16:0)	0.541797	3.02117	3.6431	2.69002	1.41532	1.46319	0.127957	0.026853	0.101155	0.736449	0.205682	0.117096
TG(15:0_16:0_18:1)	0.586211	2.96175	2.87654	1.07844	1.24829	1.92567	0.036622	0.030327	0.013344	0.271128	0.345694	0.579767
TG(15:0_18:1_18:1)	0.477205	2.55208	1.82915	0.632633	1.36365	2.88221	0.090777	0.039748	0.648037	0.209565	0.678899	0.548089
TG(15:0_18:2_22:5)	0.792125	2.7674	1.70912	0.420519	0.988147	1.44233	0.018824	0.061176	0.01303	0.435286	0.29513	0.397402
TG(15:1_16:1_18:2)	0.995399	1.00294	2.35329	0.439104	0.726697	1.17634	0.635417	0.158005	0.062085	0.248405	0.418358	0.573692
TG(16:0_16:0_22:6)	0.839926	3.69012	2.11993	1.22862	2.74115	3.31514	0.251269	0.001085	0.019949	0.020431	0.019624	0.029948
TG(16:0_16:1_18:2)	0.353092	1.30272	2.56604	0.439829	0.870135	1.8564	0.036559	0.11789	0.049849	0.454911	0.398923	0.242544
TG(16:0_16:1_22:6)	0.673184	2.86259	2.83012	0.473179	1.14302	1.03739	0.093296	0.008995	0.22954	0.566092	0.392123	0.315168
TG(16:0_17:0_18:1)	0.546555	3.02203	1.71394	0.797186	1.09914	2.04919	0.031039	0.443135	0.000424	0.454992	0.489593	0.8358
TG(16:0_17:2_18:2)	0.79949	2.6109	1.62237	0.452455	1.87045	4.36604	0.128619	0.338036	0.016721	0.587498	0.399625	0.439074
TG(16:0_18:0_18:1)	0.317604	1.29556	1.06776	0.59104	0.933687	2.16665	0.084565	0.004845	0.010509	0.062902	0.448401	0.267488
TG(16:0_18:0_20:0)	0.297269	0.934137	2.63824	1.17865	0.345667	0.412032	0.508147	0.01397	0.001346	0.477142	0.518458	0.436924
TG(16:0_18:1_18:1)	0.3499	1.63221	0.920745	0.411413	1.08977	2.58126	0.313508	0.383004	0.150394	0.209565	0.449428	0.661019
TG(16:1_18:1_18:1)	0.596388	0.463555	1.86823	0.863393	0.675567	1.02769	0.031039	0.049293	0.085865	0.126005	0.406862	0.351703
TG(16:1_18:1_8:0)	0.0586461	0.233599	9.69819	0.853278	1.64123	11.2864	0.031039	0.011169	0.34131	0.109588	0.36977	0.769347
TG(16:1_18:2_18:2)	0.355197	2.38394	1.93498	0.440614	0.982742	2.45966	0.065462	0.012104	0.07546	0.458464	0.449428	0.354879
TG(16:1_18:2_18:3)	0.611626	1.76903	2.54379	0.327588	0.559654	1.02381	0.053408	0.026853	0.306479	0.269034	0.160262	0.086396
TG(16:1_18:2_24:1)	0.544991	2.22602	1.97389	0.389477	1.70804	3.24054	0.13155	0.138101	0.328411	0.101165	0.444974	0.2872
TG(17:0_18:0_18:1)	0.702448	2.50327	2.04195	0.826357	1.2677	2.55642	0.247999	0.051687	0.096914	0.041678	0.479869	0.687826
TG(17:0_18:1_18:1)	0.623211	3.05795	1.47413	0.545954	1.47072	3.01385	0.578826	0.021745	0.062276	0.038612	0.883871	0.159563
TG(17:1_18:1_18:1)	0.402394	2.33737	1.05516	0.372123	1.76587	3.87241	0.018824	0.00981	0.387471	0.204193	0.07041	0.198853
TG(17:1_18:1_20:4)	0.543651	3.6444	1.96936	0.60139	1.37125	1.55725	0.305742	0.290758	0.045034	0.117971	0.101858	0.137308
TG(17:1_18:2_22:6)	1.26434	2.25283	1.21293	0.864857	1.50307	2.41628	0.744272	0.202953	0.063434	0.053629	0.270402	0.438914
TG(17:2_18:1_18:2)	0.948906	4.2491	2.3883	1.02966	2.43365	4.55618	0.26978	0.72362	0.389178	0.477739	0.228643	0.465995
TG(18:0_18:1_18:2)	0.514576	1.28736	0.713477	0.350179	1.71291	3.13425	0.153993	0.008608	0.037822	0.034785	0.029392	0.059239
TG(18:0_18:1_22:5)	1.31541	3.42717	1.63763	0.304036	1.8445	1.31957	0.194563	0.439731	0.750135	0.105464	0.118376	0.47928
TG(18:1_18:1_18:1)	1.08615	0.85582	2.54764	1.37465	0.593756	0.83501	0.125812	0.020449	0.163161	0.063919	0.069995	0.026579
TG(18:1_18:1_20:4)	0.825398	3.45466	1.89726	1.43694	4.27435	6.36139	0.58515	0.207683	0.033075	0.72187	0.657419	0.037925
TG(18:1_18:1_22:5)	1.60734	2.03446	1.86682	0.972168	2.41432	2.83486	0.174474	0.043098	0.902345	0.338453	0.162039	0.559799
TG(18:1_18:2_18:2)	0.464261	0.432889	0.367623	0.492298	1.5731	2.8219	0.363448	0.076954	0.098373	0.020431	0.022182	0.065753
TG(18:1_18:2_18:3)	0.499651	0.14667	0.363721	0.510708	1.11586	1.98644	0.90437	0.362791	0.526238	0.101535	0.8865	0.11236
TG(18:1_18:2_19:0)	1.02138	3.79063	1.84447	0.778286	1.71366	2.30166	0.174773	0.09172	0.630034	0.806289	0.777344	0.097965
TG(18:1_18:2_20:1)	0.928667	4.04573	1.39694	0.528012	2.27251	2.95381	0.282863	0.052801	0.114552	0.030112	0.154997	0.115824
TG(18:1_18:2_20:2)	0.754934	4.37603	1.78915	0.509499	2.07539	2.34727	0.349575	0.116896	0.033905	0.550291	0.075917	0.029445
TG(18:1_18:2_20:4)	0.714364	3.00778	2.22663	0.56651	1.50555	2.12291	0.135637	0.051713	0.06084	0.045049	0.087407	0.03224
TG(18:1_18:2_21:0)	0.487312	2.15854	2.38249	0.60054	1.82752	4.46801	0.915283	0.031939	0.39983	0.220556	0.313554	0.343816
TG(18:1_20:4_22:6)	1.53467	3.26686	1.70469	0.617211	1.35487	1.82661	0.358789	0.322983	0.559074	0.334149	0.038072	0.288417
TG(O-16:0_10:0_18:2)	0.353846	10.1789	7.45361	4.72507	0.397579	1.17307	0.739825	0.029496	0.130398	0.328183	0.138575	0.202703
TG(O-16:0_14:0_18:1)	0.457655	0.437113	23.3044	1.57593	0.458867	1.2991	0.502564	0.023434	0.909757	0.038088	0.029392	0.126482
TG(O-16:0_14:1_18:1)	0.17617	0.443629	11.6481	1.93352	2.16033	4.80708	0.685123	0.036681	0.155016	0.058513	0.022896	0.106072
TG(O-16:0_16:0_18:1)	0.505111	0.258637	2.6212	1.49126	0.531686	1.23447	0.784208	0.028576	0.26683	0.36077	0.108976	0.203442
TG(O-16:0_16:0_24:0)	0.384415	1.94057	4.24625	0.898894	0.540504	0.65922	0.57246	0.092142	0.202554	0.063783	0.028466	0.118446
TG(O-16:0_16:1_18:2)	1.16812	0.315054	13.8463	2.64626	0.313847	0.51652	0.594342	0.096023	0.288397	0.392734	0.13575	0.211909
TG(O-16:0_18:0_18:2)	0.287374	0.140432	0.478971	2.12998	1.19596	2.47659	0.543211	0.062505	0.09043	0.424491	0.00787	0.040699
TG(O-16:1_18:1_20:2)	1.14983	0.48927	2.30351	2.35481	0.589358	0.513608	0.018824	0.011987	0.060196	0.505828	0.311602	0.019762
TG(O-18:0_18:2_22:6)	2.43765	3.11971	7.3106	1.72617	1.01374	1.33016	0.176418	0.080849	0.451885	0.397899	0.184483	0.416513
TG(O-18:1_10:0_18:2)	3.05601	36.9316	61.694	2.44498	0.275526	0.642976	0.915283	0.287412	0.244966	0.316531	0.150552	0.346824
TG(O-18:1_18:2_22:6)	5.51923	15.1505	29.3009	4.85492	0.749789	1.31557	0.752956	0.611403	0.63156	0.587666	0.458958	0.566911
TG(O-18:1_18:2_24:0)	0.952356	2.58263	4.38808	1.9051	0.875303	1.2133	0.784208	0.519632	0.414152	0.364696	0.392123	0.693784
TG(O-20:0_16:0_20:4)	1.38495	1.29525	4.361	2.24598	0.594284	0.769766	0.813884	0.475344	0.578453	0.213361	0.45662	0.2566
TG(O-20:0_17:1_18:1)	1.18824	1.85354	1.63128	0.904855	1.03308	1.42916	0.748619	0.254953	0.671883	0.250406	0.290513	0.256234
TG(O-20:0_18:1_22:4)	0.707042	1.64896	1.30598	0.549113	1.0218	1.21638	0.089303	0.609382	0.001346	0.613828	0.777344	0.510249
