# Supplementary material for: Fatty acid elongases 1-3 have distinct roles in mitochondrial function, growth, and lipid homeostasis in Trypanosoma cruzi
Source: J Biol Chem. 2023 Apr 13;299(6):104715. doi: 10.1016/j.jbc.2023.104715 (PMC10203773; doi:10.1016/j.jbc.2023.104715)
Supplement: Supporting Table S3 [file mmc3.xlsx]

## Sheet: Table S3
			Peak Intensity																					△elo1		△elo2		△elo3		△elo1::elo1		△elo2::elo2		△elo13::elo3
Metabolite name	formula	PubChem Identifier (KEGG/HMDB)	WT			△elo1			△elo2			△elo3			△elo1::elo1-gfp			△elo2::elo2-gfp			△elo3::elo3-gfp			fold-change	q value	fold-change	q value	fold-change	q value	fold-change	q value	fold-change	q value	fold-change	q value
1,3-diphopshateglycerate	C3H8O10P2	C00236	N/A	101509	50168.9	N/A	N/A	N/A	N/A	511593	N/A	N/A	82077.1	N/A	106381	N/A	N/A	N/A	N/A	60632.1	115335	123884	N/A	N/A	N/A	5.1862	0.190661	1.02148	>0,999999	1.24057	0.788271	0.766656	0.869652	1.42175	0.557307
1-Methyladenosine	C11H15N5O4	C02494	7490.5	N/A	5019.27	50310.3	41835	65286.2	4200.93	12568.4	15929.5	5863.64	3320.97	9560.15	1658.45	25114.5	1674.08	3350.92	3427.05	3347.16	2510.39	5381.01	8496.34	7.0169	0.033257	1.38267	0.650051	0.941528	0.977846	1.42606	0.806768	0.526125	0.216794	0.809363	0.75957
1-Methyl-Histidine	C7H11N3O2	C01152	2.20955e+07	2.11425e+07	2.82084e+07	1.41762e+07	1.11725e+07	1.21233e+07	1.20961e+07	1.26052e+07	1.45233e+07	9.8113e+06	1.00364e+07	8.62714e+06	8.0953e+06	6.95153e+06	6.95082e+06	7.51529e+06	7.17431e+06	7.49219e+06	5.88192e+06	6.13679e+06	5.51573e+06	0.436563	0.00674	0.434276	0.011414	0.375171	0.027816	0.284016	0.006492	0.30183	0.013729	0.225567	0.008714
2,3-dihydroxybenzoic acid	C7H6O4	C00196	84450.6	129974	100552	118566	160987	131648	141245	141315	128652	106209	130901	114384	70636.6	63488.8	106467	99978.6	74650	95653.9	97190.1	181743	99706	1.08176	0.553205	1.02589	0.830573	1.04525	0.908875	0.703664	0.324907	0.831051	0.57301	1.09311	0.822159
2,3-Diphosphoglyceric acid	C3H8O10P2	C01159	42572.9	101987	N/A	N/A	N/A	N/A	N/A	N/A	N/A	N/A	15172.7	N/A	N/A	96556.2	N/A	15462.4	N/A	29220.7	71521.6	N/A	35815.6	N/A	N/A	N/A	N/A	0.194451	0.677828	1.22366	0.809855	0.294108	0.468293	0.672554	0.691274
2-Aminooctanoic acid	C8H17NO2	HMDB00991	328765	377797	312631	476276	563532	534559	526149	434578	410055	440822	395763	488647	478702	400854	308429	418932	446090	365576	323356	429463	249070	1.27964	0.084902	1.05714	0.677098	1.21623	0.327097	1.06703	0.730377	1.16656	0.376797	0.894847	0.669218
2-dehydro-D-gluconate	C6H10O7	C00629	183975	169871	149730	275072	297011	290750	184511	141787	180644	253433	203531	268819	187317	159784	163929	185943	136391	142213	147216	158031	155932	1.41885	0.019392	0.792318	0.219845	1.34742	0.248682	0.930671	0.587792	0.893644	0.663151	0.837361	0.263951
2-deoxyglucose-6-phosphate	C6H13O8P	C06369	417491	498640	496740	3.2829e+06	3.51456e+06	3.39671e+06	2.4405e+06	1.98899e+06	2.45642e+06	1.09843e+06	1.07401e+06	993742	936217	729222	701664	1.05694e+06	1.16341e+06	1.04746e+06	1.57402e+06	1.41808e+06	1.5032e+06	5.9917	0.000182	3.84613	0.007922	2.10276	0.011606	1.53851	0.051898	2.23966	0.007573	2.91988	0.005338
2-Hydroxy-2-methylbutanedioic acid	C5H8O5	C02612	1.5117e+06	1.21355e+06	1.36427e+06	1.51956e+06	1.71005e+06	1.55751e+06	1.90004e+06	1.7738e+06	1.85314e+06	1.37681e+06	1.40334e+06	1.55909e+06	1.23084e+06	1.26168e+06	1.2799e+06	1.21632e+06	1.13076e+06	1.35645e+06	1.18956e+06	1.20957e+06	1.37483e+06	0.971643	0.603547	1.06499	0.527902	0.995128	0.993356	0.849909	0.221324	0.877311	0.427639	0.846919	0.305381
2-hydroxygluterate	C5H8O5	C02630	1.00282e+07	7.84328e+06	8.47302e+06	1.24824e+07	1.10934e+07	1.01329e+07	1.13066e+07	1.02846e+07	1.13176e+07	8.39165e+06	8.72681e+06	8.32387e+06	8.18165e+06	8.16976e+06	8.24513e+06	8.55388e+06	7.45013e+06	7.83859e+06	7.65545e+06	9.49398e+06	7.1801e+06	1.06054	0.512013	0.983976	0.830573	0.905299	0.568565	0.859331	0.298293	0.876899	0.484376	0.843861	0.370502
2-Isopropylmalic acid	C7H12O5	C02504	323401	257163	460268	294096	445993	324526	199731	530985	173559	263138	307199	342986	356086	353719	60844.2	330609	368814	340622	331017	332383	320307	0.854908	0.449222	0.68356	0.464635	0.828703	0.599101	0.681568	0.499507	0.973477	0.926957	0.871964	0.612986
2-ketohaxanoic acid	C6H10O3	HMDB01864	185515	249822	202244	225010	229388	196492	279104	310745	242214	224058	218256	160516	224463	191733	184559	202905	187148	238852	169938	231590	271392	0.845357	0.265964	1.0246	0.821081	0.885281	0.669235	0.86427	0.436394	0.95368	0.848088	0.966807	0.8743
2-keto-isovalerate	C5H8O3	C00141	5.43061e+06	7.39889e+06	5.391e+06	5.97173e+06	7.08617e+06	6.04204e+06	4.62934e+06	5.52647e+06	5.27836e+06	4.56732e+06	5.10986e+06	4.71965e+06	4.73913e+06	4.05111e+06	5.04882e+06	4.55517e+06	3.84849e+06	3.80384e+06	4.27414e+06	4.44676e+06	4.97289e+06	0.867282	0.382461	0.664776	0.140456	0.738953	0.327394	0.696948	0.198888	0.647775	0.196381	0.687391	0.21599
2-oxo-4-methylthiobutanoate	C5H8O3S	C01180	28722.3	29767.1	18876.9	39303	30320.8	76547.3	25932	28551.2	30678.5	29427	21735.3	7275.58	17076.2	22028.1	38601	18074.3	16518.7	19476.3	13629.3	13020.3	32380	1.56231	0.339705	0.862199	0.534093	0.704042	0.595275	0.925291	0.809855	0.673152	0.293742	0.700949	0.527126
2-oxobutanoate	C4H6O3	C00109	446376	460093	392552	512961	439138	464996	326918	353595	330347	341276	303198	423500	261222	376199	233453	458522	332406	351957	369782	361826	314133	0.902962	0.312903	0.611267	0.024728	0.768828	0.305013	0.617045	0.107366	0.852431	0.509781	0.735488	0.097783
3-hydroxybutyrate	C4H8O3	HMDB0000011	1.20558e+07	1.28892e+07	1.19104e+07	3.43785e+07	3.52842e+07	3.40186e+07	1.97062e+07	1.94281e+07	2.01669e+07	1.32736e+07	1.39606e+07	1.25819e+07	1.79085e+07	1.61839e+07	1.68962e+07	1.43258e+07	1.49779e+07	1.46406e+07	1.2183e+07	1.13988e+07	1.1828e+07	2.33215	0.000376	1.26634	0.026752	1.01234	0.934728	1.27152	0.022348	1.15312	0.120786	0.880153	0.218241
3-methylphenylacetic acid	C9H10O2	HMDB02222	389583	333273	440959	868570	879594	910003	580005	535119	580736	635317	376487	392397	516342	521230	444600	332494	286117	318270	371255	535496	754104	1.90097	0.002074	1.15155	0.219845	1.13303	0.771358	1.17507	0.23135	0.782578	0.175745	1.31551	0.508867
3-phosphoglycerate	C3H7O7P	C00197	5.32086e+06	4.35883e+06	4.9446e+06	3.87665e+07	3.26412e+07	3.3104e+07	3.34816e+07	2.96631e+07	3.27317e+07	6.20572e+06	4.8829e+06	5.70035e+06	1.69081e+07	1.67518e+07	1.36962e+07	6.64189e+06	6.31187e+06	5.46139e+06	6.31609e+06	7.01639e+06	7.24005e+06	5.92954	0.000929	5.1692	0.001593	1.07621	0.665514	2.97916	0.005562	1.22077	0.266186	1.29014	0.097783
3-phosphoserine	C3H8NO6P	C01005	11269	3350.33	5875.87	4284.06	12511.2	13976.9	1622.37	N/A	N/A	6621.41	10226.9	6899.4	6530.37	5210.9	7954.81	6114.68	18259.7	8899.55	9305.37	10598.4	6677.67	1.24835	0.553181	0.187722	0.489227	1.08703	0.934728	0.884107	0.788271	1.55829	0.622844	1.183	0.75957
3-S-methylthiopropionate	C4H8O2S	C08276	447691	535813	564603	871812	779368	653557	837144	14027.4	754172	324285	325676	311977	206743	200539	201616	437402	457521	7441.94	606693	602176	13056.1	1.23605	0.141765	0.825692	0.721332	0.583538	0.051699	0.362574	0.005562	0.566593	0.421444	0.715992	0.633439
4-aminobutyrate	C4H9NO2	C00334	372283	314528	304675	391487	529943	374736	229182	221600	348137	280254	332023	377317	294085	333824	254978	315991	285674	220831	220828	370097	223005	1.08315	0.519686	0.635252	0.119918	0.934787	0.785127	0.818705	0.280513	0.803226	0.375886	0.74748	0.32567
4-phosphopantothenate	C9H18NO8P	C03492	293471	301016	278218	486234	415089	575957	340268	306889	351294	266050	255302	186083	119307	152119	185533	204850	296841	225963	164864	176803	174731	1.40378	0.083248	0.900816	0.311401	0.759403	0.255986	0.483497	0.019279	0.804322	0.293742	0.541653	0.009814
4-Pyridoxic acid	C8H9NO4	C00847	150764	147885	106614	156515	158888	130373	106094	190864	140913	82896.9	96769.2	122476	104708	94879.4	116610	154747	112196	83866.1	115713	186710	76034.5	0.908217	0.481856	0.844905	0.539304	0.696079	0.327394	0.715356	0.221324	0.837491	0.676689	0.845454	0.685206
5-methoxytryptophan	C12H14N2O3	HMDB02339	18038.6	10034.9	21712	41043.4	13807.4	24994.5	22436.2	15173.4	22486.7	14220.4	25535.2	8144.08	21753.2	29279.7	26190.9	8365.11	10064.1	10824.6	11695.9	18025.4	10822.4	1.33732	0.449222	0.959693	0.830573	0.911048	0.924809	1.44225	0.2759	0.57202	0.276733	0.747945	0.501729
5-methyl-THF	C20H25N7O6	C00440	42183	19124.6	32343.1	17434.6	28542.2	37132.4	16439.4	11674	24773.8	45247.3	41639.4	22939	46194.4	31102.1	9118.83	34069.5	27622	19241.3	33427.9	24911.5	8479.91	0.739383	0.383895	0.44747	0.172136	1.10193	0.89111	0.84187	0.754749	0.840578	0.752783	0.651553	0.497321
5-phosphoribosyl-1-pyrophosphate	C5H13O14P3	C00119	82061.4	169091	86944.7	280266	223964	198628	159483	95554.4	217362	71473.4	3930.37	81883.9	97762.1	74281.8	4945.44	11617	62839.3	10947.3	124694	133196	5808.51	1.71253	0.130072	1.09873	0.790753	0.431555	0.398727	0.473319	0.342687	0.24023	0.216168	0.702028	0.668108
6-phospho-D-gluconate	C6H13O10P	C00345	79248.4	36736.7	82843.6	184297	218688	176567	147208	100441	109548	112711	87071.9	90364.5	72679.3	57012.5	79996.3	59702	65547.5	67347.8	73834.9	77397.4	79772.9	2.4332	0.015875	1.42493	0.325493	1.37573	0.434748	0.976341	0.865492	0.942872	0.892761	1.07158	0.823822
7,8-dihydrofolate	C19H21N7O6	C00415	6116	1656.15	9212.98	3345.57	5052.41	4934.95	1673.34	3347.82	2541.77	4791.08	2524.79	7481.5	4149.54	5002.63	6712.55	6693.73	7591.4	N/A	N/A	1674.16	3344.87	0.661394	0.417544	0.354705	0.285053	0.826797	0.878533	0.875695	0.788271	1.24086	0.802773	0.414857	0.501729
7-methylguanosine	C11H16N5O5	HMDB01107	240884	293674	248170	360219	400328	523867	261703	316617	339727	286987	306103	492762	237718	218031	282704	401675	158326	372122	269476	275970	229503	1.36116	0.153574	0.922426	0.594019	1.29842	0.548323	0.867966	0.440271	1.15753	0.792266	0.904732	0.51323
acadesine	C9H14N4O5	D02742	181113	151448	142171	194016	207332	200685	146909	195772	184140	177369	150524	184863	188862	170708	124610	129216	146409	118701	156419	93294.5	128836	1.05039	0.524695	0.871624	0.442031	1.01027	0.980019	0.934399	0.7297	0.802194	0.306424	0.731603	0.29886
acetoacetate	C4H6O3	C00164	388535	439021	316740	360661	341500	323633	292213	313910	313912	410019	309140	422545	443045	283799	310667	284137	335102	296229	363784	286130	295461	0.740733	0.128357	0.630713	0.088594	0.931093	0.828055	0.827461	0.474819	0.77078	0.306832	0.754739	0.292741
acetoacetyl-CoA-posi	C25H40N7O18P3S	C00332	521597	300745	617122	469560	264325	471086	296774	315217	300951	310746	302809	373525	281879	174812	154766	311188	304778	260553	377566	356325	231434	0.699042	0.273978	0.502582	0.127872	0.647028	0.351825	0.390969	0.111067	0.593753	0.273647	0.616766	0.292741
Acetylcarnitine DL	C9H18NO4	C02571	6.98197e+07	5.79816e+07	6.74854e+07	1.09961e+08	1.12542e+08	1.04137e+08	9.08607e+07	9.47713e+07	8.97718e+07	6.26389e+07	7.77934e+07	8.00542e+07	1.25279e+08	1.16198e+08	1.25396e+08	7.83064e+07	7.59064e+07	7.95363e+07	7.40228e+07	8.96265e+07	8.61029e+07	1.38893	0.008487	1.11128	0.190661	1.06017	0.774711	1.73064	0.005444	1.16025	0.182012	1.17256	0.257436
acetyl-CoA-posi	C23H38N7O17P3S	C00024	875456	347551	777494	3.8735e+06	3.61167e+06	5.76721e+06	2.78463e+06	3.36187e+06	3.10065e+06	535503	541587	441052	566802	773167	421253	251198	448450	329086	395048	412713	293086	5.52919	0.019163	3.65455	0.008163	0.71503	0.568565	0.814803	0.648819	0.498111	0.306424	0.505318	0.269703
Acetyllysine	C8H16N2O3	C02727	9.70672e+07	7.1845e+07	8.37176e+07	1.77835e+08	1.9822e+08	1.76435e+08	1.13271e+08	1.12015e+08	1.0022e+08	8.2255e+07	9.12382e+07	9.75972e+07	9.80719e+07	1.11931e+08	9.73103e+07	1.07152e+08	8.76421e+07	9.11294e+07	1.10857e+08	9.99191e+07	1.01403e+08	1.81511	0.006929	1.01444	0.835877	1.00663	0.993356	1.12118	0.48243	1.098	0.677097	1.13316	0.444989
acetylphosphate	C2H5O5P	C00227	2.08789e+06	1.64509e+06	1.52477e+06	2.71437e+06	2.45731e+06	2.8878e+06	1.66522e+06	1.73459e+06	1.52656e+06	1.68954e+06	615521	1.33936e+06	1.64823e+06	1.39268e+06	1.25134e+06	1.43669e+06	1.19335e+06	519627	651338	634139	624996	1.26912	0.139485	0.735642	0.168949	0.646615	0.38975	0.747846	0.23135	0.580566	0.273647	0.332224	0.026049
aconitate	C6H6O6	C00417	535829	658904	543135	780975	810233	654553	648062	712473	618480	903417	795808	973773	700359	679617	674989	501704	589139	409053	587664	632456	528098	1.06982	0.49005	0.894443	0.429969	1.43896	0.156487	1.0864	0.499507	0.833552	0.461571	0.91893	0.585977
adenine	C5H5N5	C00147	1.68509e+06	1.38322e+06	1.6492e+06	2.13664e+06	8.599e+06	8.60045e+06	3.09846e+06	3.02669e+06	4.30228e+06	5.15804e+06	1.84619e+06	4.74425e+06	3.50745e+06	3.43335e+06	2.7469e+06	1.5837e+06	1.38905e+06	1.46687e+06	2.74378e+06	2.85913e+06	2.01691e+06	3.41622	0.141765	1.74618	0.090046	2.33137	0.327097	1.89009	0.019106	0.913254	0.516652	1.47809	0.122315
adenosine	C10H13N5O4	C00212	2.15983e+06	1.63499e+06	1.91306e+06	1.47745e+06	1.61015e+06	2.04717e+06	2.51664e+06	2.70235e+06	2.88576e+06	2.22352e+06	2.44632e+06	2.84274e+06	1.87611e+06	2.77897e+06	1.8338e+06	1.91484e+06	1.57298e+06	1.50131e+06	2.00595e+06	1.89621e+06	1.57274e+06	0.747535	0.131339	1.11902	0.401471	1.23478	0.338412	1.04963	0.805793	0.848288	0.47465	0.878319	0.470653
adenosine 5-phosphosulfate	C10H14N5O10PS	C00224	290660	282058	259794	227965	347092	262170	310283	390773	457129	206837	246246	305169	405117	418272	323859	251036	351958	347944	457153	420300	431439	0.833699	0.270632	1.09471	0.612856	0.852994	0.510126	1.26569	0.176049	1.10149	0.636822	1.43946	0.026059
Adenylosuccinate	C14H18N5O11P	HMDB0248010	2506.81	7526.71	9174.53	4182.22	12643.1	8479.76	3313.51	7530.57	2508.47	7520.52	7631.13	5133.19	9097.14	5018.07	10841.4	9919.74	2526.89	4216.24	12548.7	1644.9	1676.18	1.10326	0.667672	0.547515	0.401471	0.997989	>0,999999	1.20335	0.726312	0.85536	0.866334	0.764936	0.810108
ADP-D-glucose	C16H25N5O15P2	C00498	70289.8	57728.6	80306.1	32629.3	48518.8	52734.6	67779.9	52707.7	44339.2	71109.5	91188.6	82809	51030.3	98716.6	117966	55215.7	73619.2	59398.5	56920.8	92046.5	68190.4	0.535833	0.028083	0.625002	0.078333	1.10775	0.634182	1.19642	0.64834	0.876044	0.516652	0.955468	0.827962
ADP-nega	C10H15N5O10P2	C00008	2.54295e+07	2.53596e+07	2.40305e+07	2.40934e+07	2.40508e+07	2.14231e+07	3.03667e+07	3.16651e+07	3.79419e+07	2.63237e+07	2.27502e+07	2.33902e+07	3.44085e+07	3.76117e+07	3.02359e+07	2.55791e+07	3.28902e+07	2.84872e+07	3.62159e+07	3.4461e+07	3.77843e+07	0.770563	0.019392	1.05235	0.662477	0.906994	0.394833	1.25704	0.1373	1.12227	0.415136	1.32856	0.042363
a-ketoglutarate	C5H6O5	C00026	183083	94494.2	112915	632310	597310	659551	458874	618098	479048	209057	307705	220545	159573	189417	149810	292757	245570	226399	301636	325541	292740	4.00799	0.002085	3.12707	0.01925	1.76985	0.288404	1.17497	0.630489	1.89633	0.138272	2.15344	0.03456
alanine	C3H7NO2	C00041	1.14007e+08	1.03294e+08	1.11249e+08	1.9337e+08	1.82949e+08	1.97799e+08	1.54879e+08	1.48894e+08	1.62029e+08	1.19389e+08	1.09385e+08	1.06042e+08	1.51882e+08	1.46413e+08	1.43247e+08	1.25004e+08	1.2853e+08	1.14704e+08	1.40934e+08	1.37163e+08	1.36849e+08	1.45053	0.003131	1.1175	0.162104	0.955704	0.603908	1.23715	0.011689	1.0856	0.363672	1.15798	0.05799
allantoate	C4H8N4O4	C00499	133984	122016	180308	847310	783602	832063	2.03269e+06	3.97838e+06	1.7953e+06	304149	223217	233535	1.16091e+06	1.02352e+06	1.15961e+06	214554	192719	186884	173560	183406	144129	4.70674	0.00038	14.0824	0.069715	1.64194	0.184031	7.08679	0.002565	1.32642	0.196381	1.05572	0.75957
allantoin	C4H6N4O3	C01551	2.83371e+06	2.14532e+06	2.6405e+06	3.57662e+06	3.56889e+06	3.66804e+06	2.66525e+06	3.50213e+06	3.39803e+06	3.04223e+06	3.01169e+06	2.72327e+06	2.78317e+06	2.73467e+06	2.54948e+06	2.62808e+06	2.60563e+06	2.14987e+06	2.52818e+06	2.73647e+06	2.23587e+06	1.17901	0.129668	0.989218	0.852134	1.08143	0.636557	0.975358	0.788271	0.939778	0.760536	0.901682	0.497767
Aminoadipic acid	C6H11NO4	C00956	4.01909e+06	4.13298e+06	3.70676e+06	2.02222e+07	1.76311e+07	1.91901e+07	1.25414e+07	1.28493e+07	1.38423e+07	3.08889e+06	2.99901e+06	3.09317e+06	3.83448e+06	3.45482e+06	3.13172e+06	6.33469e+06	5.99533e+06	5.66112e+06	7.19457e+06	6.74405e+06	6.31441e+06	3.98467	0.000644	2.60258	0.002261	0.724808	0.092145	0.806425	0.113253	1.46771	0.04707	1.56235	0.019231
aminoimidazole carboxamide ribonucleotide	C9H15N4O8P	C04677	110758	9066.67	161335	137186	157533	146644	112892	151758	130581	138195	145477	141391	142794	139120	121327	128975	106474	124163	117144	6934.65	80537.3	1.32467	0.481856	1.12416	0.790753	1.44156	0.636557	1.34115	0.633898	1.26086	0.782401	0.685553	0.736885
AMP	C10H14N5O7P	C00020	8.01674e+07	5.93338e+07	7.49663e+07	4.96857e+07	5.01469e+07	5.20275e+07	7.79531e+07	8.08535e+07	7.22131e+07	8.95479e+07	7.98252e+07	7.78104e+07	8.94153e+07	8.13953e+07	7.71723e+07	8.89343e+07	7.95875e+07	7.93792e+07	6.92949e+07	9.17948e+07	6.94257e+07	0.588413	0.01945	0.84894	0.272115	1.08188	0.662875	1.06452	0.631419	1.12183	0.516652	0.983751	0.907314
anthranilate	C7H7NO2	C00108	547706	452800	533789	523022	506431	500068	396783	427976	475280	499122	585230	469207	527086	383591	388329	411703	442259	418400	428521	441278	348139	0.827943	0.052573	0.66832	0.028866	0.951061	0.805257	0.777355	0.170642	0.80343	0.114281	0.72695	0.076712
arginine	C6H14N4O2	C00062	1.61733e+08	1.56191e+08	1.53538e+08	2.20196e+08	2.33484e+08	2.10921e+08	1.80318e+08	2.07383e+08	2.0811e+08	1.82326e+08	1.63022e+08	1.93696e+08	1.82592e+08	1.78372e+08	1.96341e+08	9.22715e+07	1.97571e+08	2.09146e+08	2.01356e+08	2.09627e+08	2.05189e+08	1.16891	0.04224	0.994524	0.852134	1.07104	0.548323	1.08817	0.317417	1.01855	0.970045	1.19693	0.031568
L-Arginosuccinic acid	C10H18N4O6	HMDB0000052	136650	90739.6	156878	81851.5	112593	104578	196066	111445	122421	121980	142098	108309	150422	119564	80116.1	108646	62937.2	110881	66720.4	71471.9	81720.7	0.649477	0.124598	0.88681	0.677098	0.913919	0.805257	0.83875	0.594035	0.717636	0.421444	0.52776	0.116485
Ascorbic acid	C6H8O6	C00072	271994	247419	267052	1.23303e+06	1.40671e+06	1.05865e+06	411473	246184	270770	271310	325088	377820	637117	503018	585385	329837	304654	287729	396414	411459	387387	3.90204	0.003618	0.931249	0.721332	1.1623	0.476311	2.01713	0.008046	1.13679	0.286391	1.39276	0.005338
asparagine	C4H8N2O3	C00152	3.23825e+06	3.08135e+06	3.66652e+06	8.9857e+06	9.03475e+06	9.41038e+06	5.41504e+06	4.81601e+06	5.80944e+06	3.88745e+06	3.2077e+06	3.28038e+06	2.58087e+06	2.71463e+06	2.32172e+06	2.86642e+06	2.76113e+06	2.72275e+06	2.68025e+06	2.96972e+06	2.6442e+06	2.28418	0.000409	1.26901	0.099136	0.975705	0.879227	0.703533	0.019028	0.811587	0.062609	0.761957	0.021697
aspartate	C4H7NO4	C00049	5.69414e+06	4.8207e+06	4.6169e+06	7.3122e+06	9.6416e+06	8.86706e+06	5.52358e+06	5.88737e+06	7.0434e+06	7.05948e+06	7.04699e+06	6.16399e+06	6.97261e+06	7.1691e+06	5.41184e+06	7.2178e+06	4.92936e+06	5.94317e+06	4.70729e+06	6.42152e+06	6.52009e+06	1.41454	0.07456	0.9598	0.742068	1.25428	0.255227	1.18641	0.342687	1.15915	0.610594	1.06707	0.75957
ATP-nega	C10H16N5O13P3	C00002	2.05445e+07	1.83389e+07	2.43941e+07	2.95061e+07	2.99908e+07	3.20027e+07	5.148e+07	4.60377e+07	4.82023e+07	2.41957e+07	2.0362e+07	2.58862e+07	3.81068e+07	4.42549e+07	3.93469e+07	2.48709e+07	2.45151e+07	2.44063e+07	3.20655e+07	3.15866e+07	3.32946e+07	1.20404	0.083248	1.82027	0.00832	1.04661	0.82812	1.77867	0.01938	1.133	0.306424	1.40943	0.034196
Atrolactic acid	C9H10O3	HMDB00475	N/A	219317	27263.9	516891	104744	362964	204211	94461.7	109166	109956	190368	238553	36665.7	58224.1	185129	104458	N/A	33782.7	208848	89703	163311	2.16517	0.389449	0.854293	0.815176	1.34265	0.835481	0.692133	0.754749	0.54263	0.799079	1.12934	0.879506
betaine	C5H11NO2	C00719	1.38421e+08	1.59121e+08	1.49645e+08	7.56049e+07	8.1897e+07	8.18582e+07	1.04945e+08	1.05777e+08	1.09012e+08	1.40678e+08	1.36292e+08	1.37273e+08	1.0923e+08	1.1685e+08	1.04682e+08	1.45132e+08	1.37503e+08	1.30831e+08	1.35693e+08	1.34431e+08	1.24638e+08	0.444116	0.002249	0.563003	0.008163	0.868264	0.247284	0.680943	0.022348	0.89551	0.367057	0.808373	0.085788
betaine aldehyde	C5H12NO	C00576	510505	602571	475035	615580	541305	572600	493239	532281	632394	606514	559258	532057	397289	440832	438623	563265	515095	363678	479441	521687	498876	0.901102	0.375928	0.820754	0.311401	0.999753	>0,999999	0.739246	0.152646	0.878294	0.663151	0.863088	0.391005
biotin	C10H16N2O3S	C00120	679600	487022	1.05249e+06	722558	643546	808091	743389	853904	709644	753373	799783	736088	790964	614465	505118	1.05955e+06	815661	976112	667035	911434	681836	0.820575	0.422123	0.825133	0.540931	0.976275	0.977846	0.796398	0.574191	1.25772	0.544195	0.939265	0.834588
Carbamoyl phosphate	CH4NO5P	C00169	1.49641e+07	1.31855e+07	1.46953e+07	4.07531e+07	3.83091e+07	4.24542e+07	2.41159e+07	2.20642e+07	2.31226e+07	1.64017e+07	1.59999e+07	1.45199e+07	1.62892e+07	1.7642e+07	1.57654e+07	1.88928e+07	1.93012e+07	1.75088e+07	2.04226e+07	1.94502e+07	1.8855e+07	2.35517	0.000862	1.27521	0.030938	1.0276	0.809589	1.06902	0.447237	1.2597	0.062609	1.25692	0.031568
carnitine	C7H15NO3	C00318	1.1987e+08	1.2694e+08	1.26261e+08	1.41375e+08	1.30954e+08	1.45765e+08	1.39986e+08	1.34968e+08	1.40996e+08	1.34234e+08	1.30535e+08	1.29689e+08	1.20344e+08	1.18685e+08	1.26544e+08	1.22929e+08	1.39079e+08	1.36399e+08	1.39174e+08	1.3065e+08	1.29297e+08	0.930035	0.186303	0.878379	0.061247	0.991441	0.89111	0.902538	0.152646	1.03308	0.614894	0.980615	0.743962
CDP-choline	C14H27N4O11P2	C00307	4.99038e+06	4.9809e+06	5.13768e+06	2.29013e+06	2.70084e+06	2.71838e+06	5.97328e+06	6.27415e+06	6.09906e+06	5.41978e+06	5.61025e+06	6.32306e+06	5.50163e+06	6.51139e+06	5.5132e+06	5.29812e+06	7.36608e+06	6.55812e+06	5.04396e+06	5.22034e+06	4.76224e+06	0.42373	0.000578	0.956351	0.099136	1.07721	0.456486	1.06946	0.557323	1.22913	0.264976	0.911073	0.031568
CDP-ethanolamine	C11H20N4O11P2	C00570	274026	272879	307450	1.5698e+06	1.27692e+06	1.40357e+06	731027	654552	624152	391871	279591	374139	946110	756202	766170	439282	479175	399011	562717	588724	452097	4.13241	0.001617	1.85526	0.007922	1.14807	0.510126	2.65718	0.005444	1.49476	0.038622	1.71914	0.024446
CDP-nega	C9H15N3O11P2	C00112	421178	504801	451261	413788	429755	444744	443257	449621	317807	482429	579520	513283	735714	508856	707433	492015	497082	465314	595822	684341	592275	0.77572	0.053228	0.690578	0.088594	1.07224	0.673461	1.30099	0.241166	1.02176	0.864294	1.24338	0.130322
Cellobiose	C12H22O11	C00185	5857.97	3328.63	3344.91	16767.1	6857.4	1662.3	7478.17	8346.97	4437.45	7630.14	1841.86	7529.45	10006.6	3579.71	7444.88	2492.9	10001	3346.34	7531.2	4100.08	1672.62	1.65951	0.464307	1.26534	0.531915	1.26366	0.805257	1.52871	0.451478	1.20824	0.851799	0.966585	0.927688
cholesterol	C27H46O	C00187	1.12104e+06	1.94234e+06	560782	5.13372e+06	5.1607e+06	5.19142e+06	3.81878e+06	2.92366e+06	3.27071e+06	423906	567932	558003	2.58498e+06	2.81095e+06	4.56209e+06	1.01356e+06	788510	1.13949e+06	598183	684004	951524	3.50267	0.006929	2.15161	0.110776	0.396414	0.394833	2.50947	0.177903	0.777359	0.751176	0.559606	0.474691
cholesteryl sulfate	C27H46O4S	HMDB00653	1.76685e+07	3.1384e+07	7.40149e+06	4.24251e+07	3.67767e+07	5.03602e+07	2.93079e+07	2.46142e+07	2.72695e+07	5.89423e+06	7.22049e+06	8.90225e+06	1.39951e+07	1.36826e+07	1.75641e+07	1.81414e+07	1.02611e+07	1.86625e+07	1.5379e+07	1.4798e+07	2.03792e+07	1.87934	0.141765	1.1181	0.773942	0.3608	0.41012	0.728823	0.646078	0.798833	0.801644	0.811837	0.75957
Cholic acid	C24H40O5	C00695	20392.9	47442.8	36494.2	47797.3	76909.7	30961.6	43330.7	36043.5	79542.9	36804.2	35419.9	35751	50294	19394.8	63488.5	5686.09	30586.1	12899.7	36744.4	41973.3	35837	1.23649	0.514815	1.20438	0.677098	0.96989	0.977846	1.17222	0.754749	0.451195	0.354832	1.00442	0.959291
choline	C5H14NO	C00114	573501	573087	526054	964986	927416	1.16508e+06	1.28018e+06	1.1861e+06	1.0163e+06	977188	738733	858707	1.46188e+06	1.29989e+06	1.23687e+06	1.13232e+06	1.14074e+06	1.20332e+06	1.75991e+06	1.76302e+06	1.76966e+06	1.51566	0.030618	1.6366	0.025319	1.44026	0.160007	2.1945	0.003365	2.00951	0.007573	2.89647	0.002741
Citraconic acid	C5H6O4	C02226	1.67364e+06	1.82919e+06	1.70474e+06	1.52986e+06	1.71956e+06	1.37779e+06	2.36953e+06	2.16003e+06	1.80888e+06	2.21484e+06	2.44103e+06	2.44389e+06	2.00213e+06	1.86815e+06	1.78101e+06	1.66049e+06	1.51084e+06	1.47887e+06	1.64153e+06	1.66999e+06	1.95263e+06	0.736606	0.028455	0.957274	0.677098	1.27784	0.127517	0.997425	0.889163	0.864822	0.264976	0.927084	0.570459
citrate	C6H8O7	C00158	1.12305e+07	1.7257e+07	1.60837e+07	1.0597e+07	1.1715e+07	1.19628e+07	2.15698e+07	2.11887e+07	2.24559e+07	2.76343e+07	2.74748e+07	3.04627e+07	1.89039e+07	2.1583e+07	1.68311e+07	2.03781e+07	1.77221e+07	1.3588e+07	2.24309e+07	2.07566e+07	2.32612e+07	0.638868	0.081227	1.15367	0.424462	1.80157	0.075219	1.18528	0.44955	1.12588	0.730474	1.36899	0.184921
citrate-isocitrate	C6H8O7	C00158	2.62284e+07	3.85605e+07	3.46905e+07	2.55937e+07	2.83367e+07	2.80573e+07	5.126e+07	4.4567e+07	4.1313e+07	4.91493e+07	5.63581e+07	6.37757e+07	5.04721e+07	4.45661e+07	4.98537e+07	4.91711e+07	3.33477e+07	4.15168e+07	4.64451e+07	4.45211e+07	5.0191e+07	0.684179	0.085945	1.08574	0.633744	1.59622	0.164627	1.34026	0.141548	1.21099	0.544195	1.3021	0.228522
citrulline	C6H13N3O3	C00327	4.1702e+06	4.20097e+06	4.01275e+06	5.20765e+06	5.35649e+06	4.94976e+06	4.64881e+06	4.29891e+06	4.86795e+06	3.77563e+06	4.184e+06	4.1365e+06	3.9832e+06	4.02815e+06	4.43035e+06	4.72867e+06	4.95111e+06	3.93908e+06	4.74085e+06	5.11051e+06	5.01234e+06	1.03857	0.389449	0.878627	0.177063	0.915462	0.38975	0.925062	0.402395	1.06409	0.677097	1.09899	0.224352
CMP	C9H14N3O8P	C00055	5.43784e+06	3.9065e+06	5.29738e+06	7.31568e+06	9.17247e+06	7.50989e+06	5.32673e+06	6.87004e+06	6.24634e+06	6.15233e+06	6.54026e+06	6.36534e+06	5.41288e+06	6.70249e+06	4.90399e+06	5.4532e+06	6.10167e+06	5.4242e+06	3.91122e+06	4.72875e+06	4.05792e+06	1.36309	0.093069	0.993235	0.866444	1.22333	0.305013	1.07341	0.726312	1.12443	0.507857	0.795345	0.264872
coenzyme A-posi	C21H36N7O16P3S	C00010	56268.7	11574.2	72436	90467	64184.2	107098	38175.8	85531.7	41388.4	22732.8	14090.6	22720.8	47528.7	55598.2	23873.7	12846.9	35155.7	18385.6	54309.2	42672.4	23328	1.56899	0.302061	0.933678	0.835877	0.402541	0.434748	0.842384	0.764922	0.460844	0.479577	0.793373	0.75957
creatine	C4H9N3O2	C00300	6.34661e+07	6.40854e+07	6.5198e+07	2.42849e+07	2.9522e+07	2.79712e+07	4.50684e+07	4.53645e+07	4.53434e+07	5.46461e+07	5.26276e+07	5.43633e+07	2.84293e+07	2.90025e+07	3.31714e+07	4.08643e+07	4.43169e+07	4.1983e+07	2.98787e+07	3.40835e+07	3.34009e+07	0.352255	0.000383	0.554838	0.000959	0.786337	0.011606	0.433341	0.00266	0.638528	0.007573	0.462882	0.002895
Creatinine	C4H7N3O	C00791	3.54727e+07	2.40662e+07	3.35536e+07	5.38468e+07	3.89061e+07	5.67054e+07	3.81289e+07	3.88725e+07	4.20121e+07	4.35856e+07	4.50264e+07	4.18081e+07	4.07518e+07	3.75745e+07	3.553e+07	3.29446e+07	3.18208e+07	2.49845e+07	3.23032e+07	3.53485e+07	3.02802e+07	1.33515	0.181851	1.00939	0.855772	1.31669	0.247284	1.12706	0.473965	0.93625	0.807701	0.96493	0.827962
CTP-nega	C9H16N3O14P3	C00063	150137	127784	159530	201322	217192	156514	234802	239533	222520	162571	216900	225763	228482	272989	197752	131814	125050	122386	207272	176242	198971	1.09221	0.432852	1.25662	0.032088	1.3008	0.327097	1.47521	0.113253	0.841594	0.182012	1.22433	0.197759
cyclic bis(3->5) dimeric GMP	C20H24N10O14P2	C16463	1641.23	5688.77	10877.9	15054.1	8134.55	18390.3	5934.92	3343.11	3344.14	2758.43	3361.21	13168.3	8362.13	3294.19	3328.3	2509.89	4181.27	1675.41	N/A	7531.72	3312.77	1.92466	0.235278	0.55477	0.489227	1.00716	>0,999999	0.759945	0.7297	0.45016	0.508948	0.82113	0.828062
cyclic-AMP	C10H12N5O6P	C00575	248669	110395	171919	521026	424240	455869	291745	269864	322344	166827	275631	272481	211337	196298	233438	173088	179603	173432	269849	294961	209971	2.18982	0.023824	1.31322	0.400015	1.26476	0.661042	1.1126	0.738609	0.959761	0.926957	1.33443	0.45163
cystathionine	C7H14N2O4S	C02291	1.49389e+07	1.43968e+07	1.82838e+07	1.34825e+07	1.26267e+07	1.13969e+07	1.76324e+07	1.88468e+07	2.00215e+07	1.36266e+07	2.04816e+07	1.88902e+07	1.10485e+07	7.54253e+06	6.70735e+06	1.08361e+07	9.37874e+06	9.18662e+06	6.19081e+06	6.90829e+06	6.53478e+06	0.655179	0.013954	0.937472	0.526467	1.04787	0.89111	0.487911	0.022348	0.600442	0.044608	0.378815	0.008714
cysteine	C6H12N2O4S2	C00491	5745.51	9237.05	10127.2	5001.09	14629	29355.4	7595.26	4229.74	16548.1	13559.8	8065.6	53446.3	5760.27	12448	11681.5	10498.2	4291.11	5780.32	8978.5	72684.8	4241	1.63186	0.419832	0.899451	0.790753	2.80678	0.575729	1.10815	0.764922	0.801776	0.706441	3.07628	0.601983
cysteine sulfinate	C3H7NO4S	C00606	3362.71	6695.15	9202.97	8365.38	3328.51	2492.54	5852.57	5019.62	2509.86	2511.3	2509.64	4186.14	N/A	1689.74	9206.1	3348.9	1674.16	5019.38	3346.35	4113.32	5854.03	0.61351	0.345253	0.550071	0.301015	0.451541	0.327394	0.801914	0.764922	0.510015	0.375886	0.64045	0.45163
Cystine	C6H12N2O4S2	C00491	18395.1	14649.7	37738	14484.7	26421.1	686790	3400.63	28023.7	20825	1.03584e+06	37287.8	33126.8	29561.7	32173.7	25312.8	37236.6	21134.8	N/A	16577.6	32725.3	2787.38	8.70945	0.388041	0.586069	0.450826	14.7379	0.603908	1.14613	0.7297	1.224	0.802773	0.672569	0.652578
cytidine	C9H13N3O5	C00475	89818.9	34153.3	106281	460989	432561	320891	92960.7	137185	120283	116510	120198	119576	119636	198265	72716.5	107923	73603.7	69435.7	46014.7	61065.5	51884.5	4.4114	0.009276	1.20782	0.61752	1.46417	0.40155	1.57822	0.490768	1.06877	0.910197	0.637368	0.45163
cytosine	C4H5N3O	C00380	115014	114154	126532	189480	193160	169460	98769.9	74478.1	84394.5	90439.9	150190	104013	55737	105094	114891	45256.5	246747	150871	59144.2	78199	39581.7	1.2891	0.011768	0.571748	0.009181	0.911188	0.785127	0.719685	0.2759	1.19453	0.827458	0.453834	0.021697
dAMP	C10H14N5O6P	C00360	1.71172e+06	1.17438e+06	1.19426e+06	1.10793e+06	1.11657e+06	1.08919e+06	1.71718e+06	2.25895e+06	2.17485e+06	1.89768e+06	2.37047e+06	2.09015e+06	2.33987e+06	2.10372e+06	1.74576e+06	2.11191e+06	1.2496e+06	1.72718e+06	1.60622e+06	2.65802e+06	1.48357e+06	0.672498	0.119591	1.18413	0.452868	1.45928	0.251937	1.39054	0.198888	1.20977	0.636822	1.28123	0.527377
dATP-nega	C10H16N5O12P3	C00131	142219	116941	148099	113893	92875.1	112674	553643	446519	458800	165688	179881	193517	372029	424089	394831	234273	231880	227997	228474	263253	268859	0.65211	0.019392	2.82843	0.008662	1.24389	0.228028	2.70111	0.005562	1.65395	0.013729	1.71521	0.021697
dCDP-nega	C9H15N3O10P2	C00705	191290	156413	166978	194243	228519	234504	192392	167895	221608	213850	238967	218691	295847	313505	270155	179194	147605	135036	254359	221980	268172	1.0599	0.50723	0.89154	0.479654	1.22342	0.247823	1.57261	0.022348	0.870233	0.516652	1.3276	0.148778
dCMP	C9H14N3O7P	C00239	600364	345348	535426	698363	877924	804779	459444	664427	622706	644271	639273	570854	596393	487599	493753	569066	496335	497019	361536	423445	350179	1.33783	0.167358	0.930125	0.736944	1.17698	0.576912	0.980886	0.860561	1.02517	0.944532	0.702929	0.292741
dCTP-nega	C9H16N3O13P3	C00458	106223	64586.9	103739	90350.9	102830	81815.1	151695	168176	148496	160498	142110	171431	190729	185509	193093	83524.4	74361	67059.2	127888	157899	124592	0.833717	0.345844	1.34697	0.165302	1.62372	0.156487	1.91568	0.01938	0.797005	0.479577	1.37152	0.235153
Dehydroascorbic acid	C6H6O6	HMDB0001264	98599.5	135260	95354.6	197938	170734	159919	132357	137199	129092	108328	141536	128297	130143	128882	149549	133344	166831	105134	141291	164541	164362	1.32685	0.139485	0.950073	0.736944	1.07426	0.837108	1.1398	0.557109	1.18661	0.614894	1.30435	0.263951
deoxyadenosine	C10H13N5O3	C00559	38682.2	14003.9	56541.7	53616.7	66483.8	39386.5	187916	230585	218516	33221.7	37449.6	21425.9	66863.9	98770.7	56666.4	33517.7	11280.2	34148.3	33214	26158.2	43983.3	1.22578	0.513664	4.6475	0.00818	0.801153	0.796126	1.90048	0.265326	0.712484	0.691945	0.882024	0.822942
Deoxycholic acid	C26H43NO5	C04483	2507.38	5017.31	N/A	5019.58	2525.59	4181.36	3348.11	5019.63	N/A	7753.12	N/A	N/A	1674.08	2509.9	6691.34	1691.2	N/A	2510.51	5020.32	1674.93	1691.1	0.842561	0.558633	0.847943	0.736944	1.87586	0.620652	0.876374	0.826221	0.532465	0.537319	0.667186	0.652946
deoxyguanosine	C10H13N5O4	C00330	142138	82688.9	175028	148896	134644	177828	191731	238117	283361	190019	159403	149009	167697	166485	97254	146983	131261	133838	160560	212354	110479	0.964705	0.694414	1.41562	0.295026	1.17664	0.665514	0.997453	0.904101	1.0059	0.979986	1.10967	0.797845
deoxyinosine	C10H12N4O4	C05512	353520	453225	484639	1.38402e+06	1.11209e+06	1.24888e+06	694453	903559	900958	596837	689571	753609	492149	494492	521970	486803	491156	494625	717988	777955	654420	2.41028	0.004612	1.52648	0.073199	1.48466	0.162647	1.07827	0.602416	1.1063	0.507857	1.527	0.034196
deoxyribose-phosphate	C5H11O7P	C00673	276161	306445	244772	488260	453769	569452	445066	423091	392633	256129	304915	368647	332427	360103	330694	269051	238208	269775	283489	302653	330240	1.51255	0.039658	1.1966	0.198512	1.05108	0.885042	1.13623	0.368034	0.907683	0.610594	1.01314	0.907314
deoxyuridine	C9H12N2O5	C00526	10375.6	17075.1	21233.6	11991.2	9218.97	18231.4	23965.5	18032.3	20124	13075.6	7935.25	13101.5	20701.4	5810.48	8405.93	19020.6	6913.63	4889.31	11762.9	11641.7	21382.9	0.676847	0.268651	1.01143	0.866444	0.659597	0.412567	0.654774	0.474819	0.622882	0.537319	0.852329	0.736885
dephospho-CoA-nega	C21H35N7O13P2S	C00882	159556	101200	170560	54201.2	35908.7	68349.9	43086.6	47602.5	61878.6	355633	258626	265691	41874.1	32906.8	28781	82683.9	101042	85212.8	319427	372134	393634	0.306395	0.021678	0.280162	0.029522	1.91974	0.156487	0.221197	0.024105	0.605547	0.182012	2.31683	0.022659
dephospho-CoA-posi	C21H35N7O13P2S	C00882	12723	11898.7	25895	3345.03	8329.93	6086.81	6653.58	7497.28	9206.33	52013.9	76111.3	38698.2	10038.8	7528.27	6709.1	14223.9	21750.6	10877.7	23520.5	47659.4	20821.3	0.295452	0.085945	0.368518	0.148874	3.13617	0.217444	0.445438	0.214028	0.905488	0.866334	1.67396	0.444989
D-erythrose-4-phosphate	C4H9O7P	C00279	897285	643031	798678	2.14618e+06	2.44596e+06	2.32277e+06	2.46385e+06	1.93282e+06	2.17271e+06	850571	882921	1.02771e+06	1.4723e+06	1.25596e+06	1.38109e+06	914294	856892	903488	915380	1.14491e+06	1.04083e+06	2.45596	0.002585	2.21606	0.019026	1.10788	0.634182	1.61701	0.023389	1.10875	0.569358	1.21495	0.305381
dGDP-nega	C10H15N5O10P2	C00361	2.24906e+07	2.48296e+07	2.49189e+07	2.42514e+07	2.20058e+07	2.31249e+07	3.10764e+07	3.21465e+07	3.81953e+07	2.46546e+07	2.06062e+07	2.5387e+07	3.32227e+07	3.77044e+07	3.03279e+07	2.54898e+07	3.24959e+07	2.56995e+07	3.977e+07	3.80047e+07	3.69221e+07	0.797127	0.015402	1.10707	0.411958	0.916823	0.510126	1.29144	0.113253	1.12029	0.468293	1.45557	0.009814
D-glucarate	C6H10O8	C00818	373009	250400	272865	419327	428196	442319	330120	271873	243131	381860	500825	562213	327371	231939	414965	282524	192505	270678	180255	314847	255656	1.19287	0.266365	0.741559	0.277731	1.51056	0.296869	0.999636	0.904101	0.806632	0.532843	0.7648	0.444989
D-gluconate	C6H12O7	C00257	2.43433e+06	2.32005e+06	2.28248e+06	5.20794e+06	4.4331e+06	4.45405e+06	2.80079e+06	2.50831e+06	2.19907e+06	3.11823e+06	3.84324e+06	3.50147e+06	2.86412e+06	2.21045e+06	2.41765e+06	2.52418e+06	1.75777e+06	2.44142e+06	1.85196e+06	2.33788e+06	2.21708e+06	1.66015	0.006738	0.839411	0.165302	1.39421	0.147711	0.977184	0.788271	0.92673	0.74659	0.833358	0.188161
D-glucono-?-lactone-6-phosphate	C6H11O9P	C01236	35269.4	50968.3	43961.2	139869	60135.2	127491	59346.5	58315.4	79439.3	66219.8	82283.4	52917.2	48697.9	77593.2	159727	42134.4	41106.5	53245.8	53316.1	78607.1	56459.7	2.08497	0.131339	1.19364	0.450826	1.45135	0.327394	2.03978	0.380516	1.0142	0.94873	1.32099	0.321127
D-glucosamine-1-phosphate	C6H14NO8P	C00352	5083.15	17261.7	5432.78	13286.6	31519.5	15160.3	10843.6	9165.39	13425.8	12371.7	6706.8	7134.72	9165.41	6607.59	4180.97	21708.5	5837.24	6799.21	9566.4	1712.82	4116.97	1.77301	0.345025	0.939839	0.842626	0.873908	0.924809	0.649851	0.628702	1.19823	0.882516	0.505461	0.558347
D-glucosamine-6-phosphate	C6H14NO8P	C00352	30379.9	10875.5	20226.6	143386	132995	106129	66376.5	90056.4	79639.6	27740.8	32203.9	22979.8	99164.1	65237	64487.6	65289.3	40359.1	39619	21741	53368	21994.3	5.16398	0.004861	3.02414	0.02576	1.26715	0.662875	3.41358	0.041419	2.30077	0.216168	1.43608	0.618034
D-glyceraldehdye-3-phosphate	C3H7O6P	C00118	3.32097e+06	3.2576e+06	3.31589e+06	4.52155e+06	4.33912e+06	3.97377e+06	2.76794e+06	2.93035e+06	2.72662e+06	1.80716e+06	1.47353e+06	1.77371e+06	2.35647e+06	2.35695e+06	2.25608e+06	1.53772e+06	1.25177e+06	1.17651e+06	1.59255e+06	1.48561e+06	1.77947e+06	1.07588	0.164872	0.67027	0.001593	0.478677	0.011606	0.648401	0.002831	0.388879	0.007573	0.450676	0.005338
dGMP	C10H14N5O7P	C00362	36247.5	41054.9	42689.6	25081.2	22479.3	43500.1	53056.4	69627.7	42457.8	79280.2	66553	60204.7	66651.6	61586.1	62739.2	37072.5	64444.4	59381.7	31777.2	40900.6	47666.6	0.631476	0.104888	1.08174	0.673064	1.61113	0.123638	1.46575	0.005444	1.29428	0.421444	0.92118	0.684758
dGTP	C10H16N5O13P3	C00286	1.90632e+07	1.88859e+07	2.21905e+07	2.92925e+07	3.18452e+07	3.23873e+07	4.95359e+07	4.87116e+07	4.1927e+07	2.21926e+07	2.20447e+07	2.47438e+07	3.79045e+07	4.07149e+07	4.16797e+07	2.79298e+07	2.52692e+07	2.39404e+07	3.23549e+07	3.19604e+07	3.68597e+07	1.29346	0.016994	1.83811	0.007922	1.07762	0.441522	1.84746	0.007252	1.24578	0.151189	1.54697	0.031568
dihydroorotate	C5H6N2O4	C00337	447885	291655	409799	1.36497e+06	594287	405720	3.3619e+06	3.58081e+06	4.10362e+06	403686	374833	372086	363424	405463	1.27757e+06	1.03586e+06	1.04209e+06	300627	306287	449784	1.4664e+06	1.70407	0.35006	7.589	0.003583	0.940399	0.82812	1.65687	0.578712	2.01144	0.411599	1.79523	0.605054
dihydroxy-acetone-phosphate	C3H7O6P	C00111	6.32743e+06	5.12879e+06	6.51582e+06	5.21348e+06	4.91381e+06	5.11593e+06	5.12617e+06	4.5704e+06	5.00397e+06	7.25857e+06	6.4263e+06	6.42739e+06	5.3728e+06	5.87822e+06	5.4327e+06	4.52507e+06	4.52232e+06	5.31004e+06	6.26851e+06	6.19842e+06	6.93319e+06	0.705124	0.020927	0.645887	0.026752	1.05111	0.736065	0.856978	0.244589	0.774833	0.154597	0.992281	0.916504
Diiodothyronine	C15H13I2NO4	HMDB00582	1689.6	N/A	N/A	1673.21	4181.47	3344.18	1674.08	N/A	N/A	N/A	N/A	1656.89	N/A	N/A	5855.52	2475.68	1674.16	N/A	3951.53	10877.9	N/A	1.48563	0.512013	0.772074	N/A	0.902963	N/A	3.20041	N/A	1.17959	0.862378	3.88278	0.668108
dimethylglycine	C4H9NO2	C01026	1.58295e+06	1.21514e+06	1.39518e+06	1.16739e+06	1.22645e+06	943665	809988	679057	721261	1.45564e+06	1.33416e+06	1.24882e+06	898317	640168	789758	845266	592856	841952	822431	855846	762815	0.660213	0.039659	0.415476	0.012229	0.903186	0.575729	0.50995	0.024486	0.527797	0.068221	0.533182	0.026059
DL-Pipecolic acid	C6H11NO2	C00408	9.56833e+07	9.16461e+07	1.00339e+08	1.04643e+08	2.83066e+07	9.86318e+07	1.17659e+08	1.18809e+08	1.33973e+08	9.6083e+07	9.40289e+07	9.58351e+07	1.02453e+08	9.11585e+07	7.88014e+07	1.27096e+08	1.1519e+08	1.18367e+08	1.20091e+08	1.26388e+08	1.15014e+08	0.668229	0.230063	1.01568	0.775597	0.932817	0.053061	0.870672	0.184981	1.21598	0.098061	1.15181	0.011603
D-sedoheptulose-1-7-phosphate	C7H15O10P	C05382	4.04773e+06	2.55954e+06	3.59408e+06	1.34139e+07	1.5385e+07	1.72039e+07	9.73524e+06	8.27579e+06	1.06227e+07	4.24494e+06	4.48646e+06	4.03695e+06	5.63152e+06	4.74025e+06	6.00881e+06	5.82621e+06	5.21214e+06	5.47629e+06	6.02218e+06	8.62092e+06	5.37927e+06	3.75133	0.004238	2.21779	0.025368	1.17599	0.510126	1.48035	0.125779	1.57165	0.102947	1.79408	0.148778
dTDP-nega	C10H16N2O11P2	C00363	235636	223231	261827	304808	285196	312755	457686	418154	490474	324489	486140	328674	652631	618848	510133	370446	294188	339148	426769	525439	486615	1.0413	0.37361	1.49716	0.024649	1.48713	0.324835	2.27615	0.00901	1.35331	0.142613	1.83141	0.016371
dTMP	C10H15N2O8P	C00364	135240	90269.1	160148	91744.6	150373	119923	140352	174529	221755	150161	228912	221603	282660	232913	296160	160103	107088	144719	73613.8	200057	116994	0.783894	0.327949	1.10307	0.686123	1.47002	0.333607	1.94723	0.036338	1.04277	0.910197	0.927556	0.846067
dTMP-nega	C10H15N2O8P	C00364	1.97028e+06	2.17301e+06	2.12064e+06	1.63514e+06	1.44301e+06	1.28027e+06	2.5679e+06	3.69762e+06	2.94584e+06	1.94066e+06	1.7112e+06	1.85992e+06	1.6323e+06	1.72114e+06	1.71633e+06	1.32081e+06	1.97041e+06	1.71462e+06	2.09663e+06	1.36167e+06	1.81583e+06	0.576907	0.004811	1.15601	0.390597	0.824772	0.147711	0.745695	0.022348	0.771468	0.19256	0.77376	0.258937
dTTP-nega	C10H17N2O14P3	C00459	83556.7	74391.8	96720.7	256066	231988	185172	472482	287003	429770	139150	169816	154859	405171	405392	454613	143387	172363	144753	207062	302449	175942	2.19771	0.011768	3.69794	0.032088	1.71374	0.075219	4.5909	0.003111	1.75375	0.032117	2.4616	0.082568
dUMP-nega	C9H13N2O8P	C00365	79766.4	93694.6	81058.1	125005	113913	143384	108726	90934.7	111315	82783.2	111178	108298	141559	139860	149048	102541	86216.1	76068.9	93544.1	85095.9	90932.6	1.24519	0.131339	0.962192	0.731615	1.11289	0.646524	1.55561	0.01779	1.00797	0.970363	0.970088	0.800322
dUTP-nega	C9H15N2O14P3	C00460	19110.4	21749.7	11680.3	12386	7540.24	14276.3	18382.9	27609.9	25103.3	19231.1	19263	19227.6	24940.5	29320.1	20912.4	9982.38	5050.68	15059.5	21745.7	24677.6	13370.4	0.536486	0.133871	1.05683	0.790753	1.02277	0.977846	1.308	0.403589	0.551839	0.34785	1.03062	0.907314
ethanolamine	C2H7NO	C00189	42051.2	79797.8	73773.8	63781	56184	69665	67268.9	33257.4	49423.5	79591.6	51823.4	56590.4	99641	114527	77092.1	132077	114699	125515	133936	114270	94860.3	0.805794	0.371685	0.606277	0.259899	0.901501	0.837137	1.37232	0.339154	1.84751	0.094933	1.60799	0.18959
FAD	C27H33N9O15P2	C00016	485926	214178	540437	481002	445078	653058	450113	509912	473514	553768	470195	462694	732022	683499	346361	356407	353986	240082	456734	437486	299509	1.06498	0.667672	0.916189	0.747874	1.13146	0.805257	1.31132	0.577106	0.747884	0.601893	0.885955	0.781554
Flavone	C15H10O2	C15608	6927.8	8983.42	4871.49	29071.8	14343.8	14045	14420.5	4653.19	11419.1	11115.1	11655.3	2518.5	16252	15642.7	6431.2	16233.9	11209.9	7905.32	18797.6	18057	9464.26	2.27298	0.141765	1.15347	0.731615	1.1347	0.900367	1.67822	0.342687	1.64283	0.407913	2.02001	0.210352
FMN	C17H21N4O9P	C00061	88273.6	137283	39447.1	87191.9	67513.4	78767.5	184137	303618	204253	116137	75812.3	105836	96415.4	128179	84420.4	157697	124397	144535	154241	98774.3	195724	0.721784	0.43118	2.02517	0.176891	1.03939	0.978962	1.06166	0.847828	1.54238	0.421444	1.5418	0.484909
folate	C19H19N7O6	C00504	3212.12	5019.98	3363.89	10876.3	5035.23	5055.22	6626.33	10876.2	5205.09	4184.58	15477.1	N/A	5742.95	7543.61	6709.52	2525.58	3345.75	N/A	2508.34	3745.81	1641.97	1.49084	0.345253	1.5294	0.345551	2.3918	0.533529	1.58597	0.152646	0.732619	0.537165	0.617451	0.308191
fructose-1,6-bisphosphate	C6H14O12P2	C05378	6.88161e+06	8.73682e+06	9.0992e+06	1.06845e+07	1.4735e+07	1.48194e+07	6.4355e+06	5.14906e+06	5.5679e+06	4.64017e+06	4.31111e+06	4.23012e+06	4.25319e+06	4.62319e+06	4.22659e+06	1.36185e+06	1.36548e+06	1.1709e+06	3.4898e+06	4.7134e+06	3.2003e+06	1.35434	0.135144	0.547793	0.026752	0.500763	0.057251	0.489113	0.019089	0.152996	0.011501	0.421983	0.021697
fructose-6-phosphate	C6H13O9P	C05345	531280	421088	521169	5.30994e+06	6.06819e+06	6.03629e+06	3.91777e+06	4.00779e+06	4.2241e+06	355151	460193	452012	2.10665e+06	2.29768e+06	2.29655e+06	729616	721610	699576	780047	834703	652876	9.82485	0.000644	6.50478	0.000959	0.808196	0.327394	4.19769	0.003111	1.41565	0.044975	1.40968	0.076712
fumarate	C4H4O4	C00122	5.70976e+06	7.19653e+06	5.26591e+06	6.53724e+06	7.24177e+06	7.16218e+06	4.53995e+06	5.89814e+06	5.21133e+06	4.4098e+06	5.28533e+06	4.95086e+06	5.26318e+06	4.44016e+06	5.4468e+06	5.29764e+06	4.01403e+06	4.46275e+06	5.03193e+06	5.14004e+06	4.84409e+06	0.953393	0.598247	0.675294	0.137114	0.753676	0.327394	0.764613	0.262723	0.733195	0.306424	0.754533	0.252947
GDP	C10H15N5O11P2	C00035	1.3229e+06	1.27898e+06	1.28024e+06	605969	829277	828894	955911	676854	999885	765324	923833	1.04069e+06	1.52987e+06	1.18883e+06	1.13809e+06	1.12885e+06	1.23002e+06	1.03156e+06	1.57265e+06	1.44171e+06	1.69128e+06	0.484256	0.003618	0.535192	0.017588	0.65937	0.092145	0.911357	0.458319	0.845037	0.138272	1.11219	0.374863
Geranyl-PP	C10H20O7P2	C00341	50468.6	N/A	70921.6	231039	125472	209601	102990	107958	133448	85856.8	92353.1	146983	119796	160019	86354.1	60084.2	54593.5	7033.07	15678.4	193225	N/A	2.62412	0.107414	1.51756	0.176891	1.70372	0.418346	1.88484	0.280513	0.660977	0.636822	1.56372	0.80631
glucono-𝜹-lactone	C6H10O6	C00198	46574.3	41265	48825.8	214333	212100	221098	46158.3	42647.1	49369.5	61858.6	53664.5	42467.8	53111.3	53143.6	43836.1	36438.9	38448.1	28977.3	28717.8	36963.8	29449.2	3.93784	0.000138	0.798163	0.064225	1.08544	0.733378	1.01161	0.847828	0.737044	0.114281	0.637524	0.021697
glucosamine	C6H13NO5	C00329	12983.2	12990.6	38371	45966	144836	134934	32577.1	26219.2	63529.8	11634.3	8064.48	8736.78	42158.5	11976.5	7490.32	10618.3	17458.6	25374.4	40048.7	46079.2	18569.5	4.28042	0.104888	1.52909	0.527902	0.420696	0.434748	0.879227	0.82893	0.814026	0.821145	1.50553	0.557478
glucose-1-phosphate	C6H13O9P	C00103	8.31609e+06	5.90608e+06	7.14145e+06	2.3138e+07	2.62445e+07	2.962e+07	1.32706e+07	1.25862e+07	1.32019e+07	9.24482e+06	1.07224e+07	8.81528e+06	1.33691e+07	1.48989e+07	1.13406e+07	8.4053e+06	8.21742e+06	7.36463e+06	1.05598e+07	9.53539e+06	1.04047e+07	3.07232	0.005014	1.44104	0.049305	1.26464	0.327394	1.7075	0.053852	1.08818	0.677097	1.31024	0.172326
glucose-6-phosphate	C6H13O9P	C00668	438252	503683	545825	4.00798e+06	4.93332e+06	4.96701e+06	3.72834e+06	3.88946e+06	3.29806e+06	352347	402122	496676	1.93682e+06	2.25398e+06	2.09172e+06	804728	664218	681512	588036	768423	570048	7.77539	0.002085	5.78291	0.001533	0.789953	0.327097	3.90001	0.004825	1.40425	0.138272	1.18543	0.344673
glutamate	C5H9NO4	C00025	6.38827e+07	5.02304e+07	6.22807e+07	6.46315e+07	6.40469e+07	6.10207e+07	6.7561e+07	7.07684e+07	6.57878e+07	6.03334e+07	5.69693e+07	5.79704e+07	5.50632e+07	5.76735e+07	5.28189e+07	6.18432e+07	6.06882e+07	5.90205e+07	6.10416e+07	6.10049e+07	6.15629e+07	0.893502	0.228364	0.912255	0.390597	0.932937	0.620652	0.865481	0.273106	0.998277	0.979986	0.955509	0.685206
glutamine	C5H10N2O3	C00064	2.46265e+06	2.09828e+06	2.63018e+06	1.61697e+07	1.47351e+07	1.9581e+07	1.11829e+07	1.25218e+07	1.05557e+07	5.50062e+06	5.1322e+06	4.74084e+06	3.82181e+06	3.82452e+06	3.28506e+06	5.98489e+06	5.47347e+06	5.68083e+06	6.06745e+06	6.91654e+06	6.52922e+06	5.8411	0.003618	3.75601	0.001593	2.00864	0.018287	1.40137	0.032226	2.31427	0.010155	2.49069	0.005338
glutathione	C10H17N3O6S	C00051	282892	116128	306546	257891	175685	213318	247363	252662	268168	244196	238363	191291	194541	205701	175998	216071	167289	193099	140788	209267	112216	0.765781	0.408965	0.863981	0.673064	0.902209	0.878533	0.757313	0.537534	0.798422	0.677097	0.601456	0.388639
glutathione disulfide	C20H32N6O12S2	C00127	4.28296e+06	3.92949e+06	5.19558e+06	1.64049e+06	1.61546e+06	1.58887e+06	4.17874e+06	4.34267e+06	4.43829e+06	2.2207e+06	2.39266e+06	2.2695e+06	2.53794e+06	2.3753e+06	2.15006e+06	2.11534e+06	2.43163e+06	2.34403e+06	1.57245e+06	1.92465e+06	1.58705e+06	0.300791	0.002261	0.763793	0.070394	0.483064	0.032395	0.485982	0.011689	0.49875	0.027138	0.348041	0.009814
glutathione	C10H17N3O6S	C00051	235635	226004	278153	151878	152002	142678	149794	148951	174878	148532	114791	141184	131121	112761	142998	110945	151240	159045	130640	113383	110585	0.502048	0.002235	0.505915	0.007922	0.513597	0.027816	0.482624	0.007252	0.551316	0.036956	0.440448	0.008714
glycerate	C3H6O4	C00258	80660.5	106226	86837.6	240295	271144	222794	127759	129610	191794	118061	93299.8	75094.7	111587	100339	144349	148571	76797.7	108432	159805	116579	134291	2.22176	0.00593	1.29297	0.379474	0.979249	0.977846	1.19791	0.474819	1.18475	0.706441	1.37491	0.240983
glycerol 3-phosphate	C3H9O6P	C00093	2.79468e+07	2.11637e+07	2.36594e+07	2.46422e+07	2.25474e+07	2.43278e+07	3.54146e+07	3.12995e+07	3.29221e+07	2.69612e+07	2.94335e+07	2.71616e+07	3.68804e+07	3.18524e+07	3.62467e+07	2.18826e+07	1.73063e+07	1.95465e+07	2.80275e+07	3.03883e+07	2.58692e+07	0.815288	0.141765	1.07861	0.55997	1.07681	0.673461	1.32684	0.102168	0.782794	0.306424	1.0599	0.685206
Glycerophosphocholine	C8H21NO6P	C00670	1.09004e+08	9.92153e+07	1.05768e+08	1.37621e+08	1.40425e+08	1.33103e+08	1.4488e+08	1.28846e+08	1.45249e+08	1.32003e+08	1.29221e+08	1.26084e+08	1.61712e+08	1.59696e+08	1.59486e+08	1.59715e+08	1.55417e+08	1.53909e+08	1.7811e+08	1.84042e+08	1.66035e+08	1.08668	0.090796	1.05196	0.531915	1.15687	0.11177	1.41033	0.005269	1.44715	0.013729	1.54081	0.005338
glycine	C2H5NO2	C00037	2093.55	5854.41	3346.73	9201.59	9201.15	3356.22	1674.14	7508.6	N/A	5019.92	7526.78	6742.9	1671.9	1672.76	7529.47	5855.1	N/A	5019.55	4181.27	11711.1	3346.41	1.58811	0.345253	0.941557	0.852134	1.59658	0.412567	0.891633	0.842818	1.40811	0.610594	1.53595	0.639534
glycolate	C2H4O3	C00160	51338.2	45238.2	59242.2	108976	101664	110340	28669.7	76035.4	59876.1	59172.7	53336.8	57919.2	59254.7	67249.8	66709.6	46779.7	62144.8	66787	38670.7	62398.8	50738.5	1.71434	0.003131	0.831884	0.573542	1.02827	0.860744	1.14675	0.319273	1.09248	0.680497	0.893364	0.606223
glyoxylate	C2H2O3	C00048	105660	175204	119501	135555	120955	128689	95040.6	159533	126305	126806	129736	112635	130999	92201.5	137592	92902.1	111108	99547.3	117071	113693	111623	0.795651	0.332798	0.745245	0.401471	0.862062	0.68844	0.825862	0.577106	0.730868	0.418868	0.781253	0.466404
GMP	C10H14N5O8P	C00144	1.30746e+07	8.06265e+06	1.52726e+07	5.73429e+06	6.48761e+06	8.63181e+06	1.23593e+07	1.70311e+07	1.03702e+07	1.50407e+07	1.62974e+07	1.35267e+07	1.53855e+07	1.42909e+07	1.06974e+07	1.8672e+07	1.95364e+07	1.93847e+07	1.22404e+07	1.66438e+07	1.04778e+07	0.478653	0.069566	0.862376	0.617371	1.16267	0.638093	1.02433	0.860561	1.54007	0.138272	0.99245	0.944851
GTP	C10H16N5O13P3	C00044	794603	1.21511e+06	1.24023e+06	535277	792641	498588	1.78099e+06	1.92838e+06	1.92886e+06	962648	894106	950945	1.58291e+06	1.65042e+06	1.32028e+06	1.02359e+06	1.13912e+06	1.13322e+06	1.00052e+06	1.19262e+06	1.27073e+06	0.467313	0.04224	1.36908	0.125767	0.811636	0.463621	1.29187	0.265326	0.98323	0.944558	0.979318	0.906631
Guanidoacetic acid	C3H7N3O2	C00581	2.91236e+07	2.67291e+07	2.88388e+07	3.13381e+07	3.08447e+07	3.27914e+07	3.07866e+07	3.06723e+07	3.37494e+07	3.49867e+07	3.36894e+07	3.10615e+07	3.73053e+07	3.34273e+07	3.74003e+07	3.06416e+07	3.05736e+07	2.7699e+07	3.00589e+07	3.27744e+07	2.37896e+07	0.931039	0.138299	0.886186	0.139892	1.10472	0.305013	1.17543	0.067574	1.01723	0.848088	0.935374	0.618034
guanine	C5H5N5O	C00242	939513	614527	1.01717e+06	1.94818e+06	2.09188e+06	2.29541e+06	1.28959e+06	1.13917e+06	1.40253e+06	1.53323e+06	1.43915e+06	1.24959e+06	1.65573e+06	1.65928e+06	1.32708e+06	1.40457e+06	1.35817e+06	1.43364e+06	1.08766e+06	1.45708e+06	1.17719e+06	2.05447	0.01045	1.18007	0.43913	1.54631	0.184031	1.66742	0.065127	1.58744	0.088592	1.32955	0.277656
guanosine	C10H13N5O5	C00387	328085	234026	254718	182798	222550	217563	478554	500968	629087	494634	603121	415854	409221	378004	354128	447597	391320	633693	363121	494882	276950	0.632572	0.066017	1.5514	0.105472	1.73757	0.201123	1.2837	0.184038	1.74414	0.197367	1.26586	0.484909
guanosine 5-diphosphate,3-diphosphate	C10H11N5O17P4	C01228	178070	354349	116601	75440	107559	163233	103509	47888.9	44322	78299.4	66822.3	74002.9	74955.9	87769.3	91725.7	34445.9	38191.3	159803	54579	N/A	75213.9	0.438881	0.230063	0.235172	0.190661	0.312995	0.331352	0.357822	0.274638	0.341807	0.375886	0.276245	0.381771
hexose-phosphate	C6H13O9P	C05345	2.12819e+07	1.80633e+07	2.35537e+07	5.43771e+07	5.60142e+07	5.7103e+07	5.54758e+07	5.3917e+07	5.25907e+07	2.63314e+07	2.13206e+07	3.30826e+07	4.86496e+07	4.75267e+07	4.58974e+07	2.13932e+07	2.53081e+07	2.38244e+07	2.77908e+07	3.19421e+07	2.30235e+07	2.21578	0.000832	2.0334	0.00214	1.2057	0.526058	2.08428	0.002831	1.08716	0.509781	1.20569	0.305381
histidine	C6H9N3O2	C00135	5.56847e+06	5.55992e+06	5.99207e+06	7.52404e+06	8.24304e+06	7.75234e+06	8.83749e+06	9.29365e+06	9.58321e+06	6.3858e+06	7.48139e+06	6.72229e+06	7.9029e+06	8.19904e+06	4.92344e+06	6.5209e+06	5.86292e+06	6.06937e+06	7.58458e+06	8.01161e+06	6.81042e+06	1.14103	0.029655	1.27611	0.010455	1.12924	0.327097	1.12909	0.614232	1.04547	0.614894	1.19894	0.040919
histidinol	C6H11N3O	C00860	5827.56	4180.95	11713	13391.4	11714.8	13385.1	10876.5	3345.71	5864.87	8365.11	N/A	15860.3	11555.6	10068.2	2495.06	13397.7	6556.77	9151.99	4181.29	16727.6	6724.57	1.4895	0.21978	0.740544	0.619845	1.58208	0.598487	1.02743	0.891068	1.32166	0.680497	1.16872	0.827962
HMG-CoA	C27H44N7O20P3S	C00356	4282.98	3343.94	15049.3	25968.4	21567	26633.9	15047.7	20687	11639.2	14240.2	10840.9	8367.6	13384.2	15874.5	5858	3314.46	6639.77	5520.66	10019.8	9195.16	8466.79	2.77044	0.047704	1.6736	0.411958	1.41107	0.687084	1.45157	0.630489	0.671075	0.73052	1.1415	0.828062
homocysteic acid	C4H9NO5S	C16511	162658	125854	138819	162907	129443	148035	112610	69211.4	88943.4	134055	178233	161971	98080.6	95711.2	75403.6	124368	97367.2	79429.1	81549.6	120283	77236.9	0.854603	0.243512	0.499837	0.037686	1.04125	0.89111	0.578912	0.040335	0.684064	0.216794	0.595845	0.097783
homocysteine	C4H9NO2S	C00155	48913.3	36801.7	70166.5	112341	121713	72775.8	73896.9	55209.1	73588.2	63254.9	62893.3	78223.1	55904.1	69640.6	50588.1	67038.7	84773.1	56500.9	35575.2	45747.6	51606.3	1.64361	0.131339	1.03362	0.830573	1.23828	0.533832	1.04901	0.820657	1.30185	0.47465	0.788053	0.501729
homoserine	C4H9NO3	C00263	54802.8	73466.6	81943.5	115684	105358	88516.3	75311.7	122791	93016.8	65428.9	71447	49617.6	63969.5	80602	67709.5	57968	46743.5	71783.8	53984.9	66399	65886.9	1.22442	0.210414	1.09123	0.677098	0.834745	0.548323	0.934079	0.726312	0.815955	0.507857	0.81423	0.360633
Hydroxyisocaproic acid	C6H12O3	HMDB00746	8.08797e+07	2.12597e+08	2.43299e+08	N/A	8.19033e+07	N/A	2.44971e+08	2.11877e+08	8.04688e+07	2.12195e+08	1.97952e+08	1.96801e+08	2.38254e+08	7.56637e+07	1.83129e+08	2.23741e+08	2.26511e+08	2.56881e+08	1.89627e+08	3.05652e+08	1.85883e+08	0.382418	0.378579	0.790321	0.653345	1.06644	0.925406	0.851083	0.754749	1.28278	0.592966	1.16427	0.75957
Hydroxyphenylacetic acid	C8H8O3	C05852	357425	287245	311742	424017	385802	380377	225328	284149	274002	302187	318809	258052	281131	276891	282622	272136	301397	253047	311863	214777	205859	1.03199	0.584668	0.64465	0.043625	0.861928	0.434748	0.809092	0.152616	0.836185	0.302789	0.70196	0.204099
hydroxyphenylpyruvate	C9H8O4	C01179	10510.3	N/A	12682.6	15208.2	2030.37	2800.28	5526.66	33289.7	13763.2	2121.99	25719.5	4480.24	2805.27	14788	N/A	14416.2	12935.4	3335.96	6941.08	13559.9	5263.01	0.482397	0.313728	1.1988	0.790753	0.891183	0.977846	0.715632	0.726312	0.870064	0.864294	0.683201	0.484497
hydroxyproline	C5H9NO3	C01157	3.7455e+07	3.51599e+07	4.15547e+07	2.1278e+07	1.99807e+07	2.38127e+07	3.18088e+07	4.13036e+07	3.28218e+07	3.7264e+07	3.67685e+07	4.12946e+07	3.35253e+07	3.07229e+07	3.03603e+07	3.35988e+07	3.44188e+07	3.63867e+07	3.11213e+07	3.45275e+07	2.70433e+07	0.473955	0.001617	0.730875	0.043718	0.948795	0.570229	0.763549	0.012318	0.886815	0.138272	0.743922	0.038855
hypoxanthine	C5H4N4O	C00262	5.2237e+07	4.95771e+07	4.54091e+07	7.52951e+07	6.72637e+07	7.37301e+07	4.5235e+07	5.04076e+07	4.86542e+07	5.20112e+07	5.54019e+07	5.63265e+07	4.50117e+07	4.44215e+07	4.08466e+07	3.84957e+07	3.43408e+07	3.33572e+07	3.93805e+07	4.36858e+07	4.11158e+07	1.21698	0.067723	0.770404	0.067465	1.04137	0.771358	0.812969	0.117057	0.69807	0.088592	0.77139	0.089544
IDP	C10H14N4O11P2	C00104	3.24785e+06	3.31223e+06	3.57042e+06	3.14605e+06	3.29759e+06	2.79514e+06	4.85077e+06	4.85596e+06	5.35073e+06	3.11128e+06	2.82462e+06	3.57272e+06	4.84301e+06	5.43216e+06	3.5426e+06	3.37996e+06	3.95655e+06	2.70058e+06	5.49302e+06	5.36922e+06	4.44212e+06	0.757228	0.008487	1.17234	0.078333	0.8806	0.329822	1.25591	0.309341	0.95961	0.841925	1.38402	0.042363
Imidazoleacetic acid	C6H8N2O2	C02835	209712	116842	100745	220382	203549	236645	203549	171386	152954	218268	269685	169486	243123	196888	214073	149575	147424	197039	154480	201434	127360	1.2766	0.354894	0.967851	0.844048	1.43696	0.49678	1.39954	0.339154	1.11338	0.827458	1.02719	0.916504
IMP	C10H13N4O8P	C00130	1.03332e+07	6.3351e+06	1.0111e+07	3.88084e+06	3.85498e+06	3.27724e+06	8.1718e+06	1.00937e+07	9.17024e+06	9.55813e+06	8.95596e+06	8.96404e+06	1.05952e+07	1.08202e+07	8.1817e+06	1.04247e+07	1.16173e+07	1.08549e+07	6.87293e+06	9.42702e+06	8.80831e+06	0.342214	0.020927	0.808869	0.387687	0.965207	0.924809	1.01966	0.860561	1.19252	0.468293	0.861373	0.601983
indole	C8H7N	C00463	937846	530422	947040	1.10234e+06	955399	1.12489e+06	882641	929642	1.00438e+06	1.03349e+06	912993	910207	824193	832813	648924	858687	827259	806065	799400	874004	606759	1.09815	0.519686	0.922717	0.708083	1.1135	0.75544	0.881709	0.64834	1.00375	0.979986	0.866426	0.655354
Indole-3-carboxylic acid	C9H7NO2	HMDB03320	2.08794e+06	2.2294e+06	1.96981e+06	1.06334e+07	1.02543e+07	1.00998e+07	7.05739e+06	7.2607e+06	7.39792e+06	1.75822e+06	1.56136e+06	1.64438e+06	1.93661e+06	1.87028e+06	1.94619e+06	3.36883e+06	3.88043e+06	3.42935e+06	4.0307e+06	3.59571e+06	3.97244e+06	4.08288	0.000138	2.71633	0.00118	0.738978	0.12803	0.841156	0.144987	1.64056	0.025568	1.68996	0.021697
Indoleacrylic acid	C11H9NO2	HMDB00734	784911	647867	822534	584247	565099	697017	623892	584491	656380	547734	658129	794299	984427	924037	923614	708534	849263	806099	949135	970658	1.17323e+06	0.681095	0.029557	0.652992	0.026752	0.833527	0.434748	1.15778	0.151086	1.01559	0.910197	1.2616	0.24902
inosine	C10H12N4O5	C00294	7.58764e+06	5.90104e+06	8.34656e+06	8.5935e+06	7.86407e+06	9.18335e+06	1.30213e+07	1.23311e+07	1.23278e+07	9.39063e+06	1.04285e+07	1.03918e+07	8.25542e+06	6.55855e+06	7.14894e+06	8.01036e+06	8.29419e+06	7.53836e+06	1.07849e+07	9.46431e+06	9.13927e+06	0.977741	0.668879	1.3636	0.052525	1.30193	0.217444	0.927059	0.628702	1.06064	0.727225	1.2375	0.240983
isocitrate	C6H8O7	C00311	228511	245267	128441	335507	309552	287819	171172	128569	169354	397981	441046	570991	246156	256540	309890	189733	158881	263209	162667	244283	224610	1.27497	0.282114	0.609875	0.243355	2.1787	0.156487	1.23503	0.503254	0.976522	0.965008	0.952697	0.867135
itaconic acid	C5H6O4	HMDB0002092	808939	699856	727612	900544	821522	1.00874e+06	986649	818196	877893	957935	993764	903985	899387	810241	953051	899413	720990	795149	919323	875990	949285	1.01314	0.695204	0.944971	0.612856	1.19708	0.217444	1.09562	0.425603	1.04724	0.801644	1.12519	0.305381
Kynurenic acid	C10H7NO3	C01717	2.75584e+06	2.06998e+06	2.23972e+06	2.48318e+06	2.18084e+06	2.37203e+06	1.92934e+06	1.9588e+06	2.02102e+06	2.14951e+06	2.37902e+06	1.99442e+06	2.22558e+06	2.11148e+06	1.83402e+06	2.32886e+06	2.07551e+06	3.07926e+06	2.23312e+06	2.56627e+06	2.19636e+06	0.825615	0.188164	0.658322	0.070831	0.865478	0.527635	0.80248	0.256162	1.02499	0.932965	0.905567	0.575011
Kynurenine	C10H12N2O3	C00328	265687	145437	236901	322270	368513	438229	277664	290855	274507	302361	364237	247086	207489	286110	209091	182818	154284	190117	189165	169048	163313	1.45106	0.141765	1.02702	0.830573	1.32692	0.463672	1.00322	0.904101	0.790752	0.516652	0.739601	0.374496
lactate	C3H6O3	C00186	6.93027e+07	6.94176e+07	6.94021e+07	7.73052e+07	7.6753e+07	7.5372e+07	6.73799e+07	7.12149e+07	6.93452e+07	6.9845e+07	6.99919e+07	7.00895e+07	6.22819e+07	6.51168e+07	6.25647e+07	6.60162e+07	6.269e+07	6.08172e+07	6.89832e+07	6.63639e+07	6.80801e+07	0.914515	0.030269	0.786575	0.007922	0.945678	0.265157	0.840555	0.032226	0.882079	0.151189	0.895974	0.105084
L-arginino-succinate	C10H18N4O6	C03406	170788	76291.5	121438	99778.7	104325	108923	127856	143630	100489	105045	135325	89014.3	141299	127584	92959.4	123077	103909	140877	58727.8	85343.1	45890	0.705672	0.299377	0.794106	0.534911	0.839801	0.770657	0.902104	0.754749	0.968184	0.944558	0.470244	0.243585
leucine-isoleucine	C6H13NO2	C00123	2.27433e+08	1.87153e+08	2.34449e+08	2.51467e+08	2.55391e+08	2.45486e+08	2.35154e+08	2.34209e+08	2.44094e+08	2.37474e+08	2.41446e+08	2.43355e+08	2.37905e+08	2.29404e+08	2.23659e+08	2.32845e+08	2.33169e+08	2.31618e+08	2.07622e+08	2.4077e+08	2.04646e+08	0.96359	0.504893	0.86755	0.183896	1.0455	0.684342	0.981525	0.788271	1.04275	0.697989	0.922514	0.491237
lipoate	C8H14O2S2	C00725	7546.6	3397.91	3344.98	6693.14	2578.15	6694.36	2411.34	N/A	1673.8	2511.11	4228.93	11627.4	2509.79	9183.32	3361.98	6687.64	N/A	6787.23	4177.98	2508.23	4183.95	0.922511	0.681506	0.339192	0.311401	1.19907	0.899579	0.973983	0.891177	1.37644	0.620391	0.69695	0.575011
lysine	C6H14N2O2	C00047	4.10968e+07	3.36455e+07	3.84266e+07	4.42937e+07	4.11942e+07	4.024e+07	3.14661e+07	3.40847e+07	3.69672e+07	4.16884e+07	3.4777e+07	3.70176e+07	3.39593e+07	3.21397e+07	3.00202e+07	3.15149e+07	3.20854e+07	3.03734e+07	3.55763e+07	3.21456e+07	3.65406e+07	0.922088	0.30191	0.714065	0.046624	0.940336	0.673461	0.781646	0.075779	0.804471	0.138272	0.845876	0.257436
malate	C4H6O5	C00149	3.40765e+07	4.29986e+07	3.30528e+07	3.17056e+07	2.85203e+07	2.84491e+07	2.94896e+07	3.65316e+07	3.17177e+07	2.95126e+07	2.75811e+07	2.62054e+07	2.57921e+07	2.57611e+07	2.49936e+07	2.25958e+07	2.52701e+07	2.40737e+07	3.21741e+07	2.63593e+07	3.20543e+07	0.666153	0.059293	0.696377	0.125272	0.707317	0.247284	0.638214	0.084908	0.630339	0.120786	0.753308	0.258937
Maleic acid	C4H4O4	C01384	5.19755e+06	7.6884e+06	5.15616e+06	6.76314e+06	6.71199e+06	6.35701e+06	4.92712e+06	5.52389e+06	5.30544e+06	4.39822e+06	4.71384e+06	4.8978e+06	5.01958e+06	4.02956e+06	4.8814e+06	4.64734e+06	4.11267e+06	4.09652e+06	4.53614e+06	5.18965e+06	4.43726e+06	0.90849	0.514815	0.684928	0.216516	0.725476	0.38975	0.707259	0.2759	0.688132	0.311319	0.715729	0.305381
malonyl-CoA	C24H38N7O19P3S	C00083	7490.2	1576.87	21749.6	728654	536676	624295	102002	85269.7	66937.9	5148.07	3332.19	22651.2	26882.3	22375.3	12948.6	4167.52	21758.8	4566.41	16732.3	9115.14	12562.4	52.0846	0.002124	6.64905	0.022802	0.968145	>0,999999	1.8935	0.403589	0.970116	0.977289	1.17358	0.828062
methionine	C5H11NO2S	C00073	2.07319e+07	1.52529e+07	2.37388e+07	3.46568e+07	3.50004e+07	3.74892e+07	2.65389e+07	2.84946e+07	2.72103e+07	2.60407e+07	2.86337e+07	2.73256e+07	2.38251e+07	2.41841e+07	2.16414e+07	2.89507e+07	2.90197e+07	2.75267e+07	2.11531e+07	2.50929e+07	1.67813e+07	1.49535	0.028882	1.08877	0.559396	1.2933	0.265658	1.07788	0.64834	1.39219	0.134895	0.968024	0.863024
Methionine sulfoxide	C5H11NO3S	HMDB02005	3.91661e+06	3.68238e+06	4.12156e+06	7.79965e+06	7.5853e+06	7.24474e+06	5.88365e+06	4.55517e+06	5.42153e+06	5.80405e+06	4.39097e+06	5.83587e+06	7.10695e+06	4.80706e+06	5.01087e+06	4.51629e+06	3.81225e+06	5.04455e+06	3.7969e+06	5.8914e+06	3.99514e+06	1.60345	0.000637	1.0682	0.575373	1.28273	0.260704	1.32486	0.215225	1.10689	0.544195	1.06695	0.75957
Methylcysteine	C4H9NO2S	HMDB0002108	3.14363e+06	2.69718e+06	2.64254e+06	5.92284e+06	7.11723e+06	6.15744e+06	4.13311e+06	4.19207e+06	3.83944e+06	3.88698e+06	3.31745e+06	3.45712e+06	3.54168e+06	3.03328e+06	2.56609e+06	3.30992e+06	3.49831e+06	3.00644e+06	2.50892e+06	3.70764e+06	2.02923e+06	1.87574	0.008461	1.1274	0.270234	1.17649	0.327394	0.988034	0.860561	1.11866	0.461571	0.884877	0.668108
Methylmalonic acid	C4H6O4	C02170	1.37215e+08	1.32634e+08	1.3354e+08	1.11056e+08	1.11852e+08	1.1389e+08	1.30333e+08	1.30649e+08	1.32134e+08	1.35861e+08	1.28614e+08	1.34004e+08	1.32681e+08	1.33325e+08	1.21389e+08	1.27726e+08	1.35031e+08	1.23827e+08	1.3544e+08	1.30263e+08	1.33934e+08	0.692683	0.002124	0.767365	0.00832	0.925892	0.247284	0.88361	0.096945	0.927446	0.268762	0.908064	0.170618
methylnicotinamide	C7H9N2O	C02918	4726.3	4165.41	26779.1	4336.98	7879.61	8504.32	8322.03	17363.2	3019.87	16885.6	6239.59	11892.3	21062.1	5233.15	5374.43	12683.6	9603.85	5632.29	7784.96	18312.8	9161.99	0.49561	0.432852	0.644405	0.677098	0.942057	0.980019	0.823944	0.818621	0.780625	0.860716	0.92279	0.907314
myo-inositol	C6H12O6	C00137	1.60646e+08	1.56953e+08	1.51658e+08	1.08407e+08	1.04312e+08	1.06691e+08	1.36448e+08	1.41782e+08	1.4825e+08	1.52054e+08	1.5776e+08	1.51764e+08	1.19797e+08	1.28596e+08	1.23338e+08	1.15342e+08	1.18466e+08	1.11263e+08	1.13405e+08	1.19729e+08	1.18049e+08	0.564352	0.002085	0.715363	0.014289	0.921784	0.331352	0.729302	0.02127	0.711439	0.028681	0.685301	0.013768
N6-Acetyl-L-lysine	C8H16N2O3	C02727	8.58536e+07	9.8919e+07	9.92391e+07	2.1069e+08	1.99515e+08	1.73963e+08	1.3583e+08	1.46282e+08	1.19668e+08	9.18699e+07	1.14338e+08	1.08486e+08	9.99057e+07	1.15661e+08	1.26473e+08	1.19873e+08	1.1033e+08	1.15922e+08	1.06408e+08	1.45139e+08	1.051e+08	1.70673	0.006912	1.11352	0.298382	1.04022	0.835481	1.11205	0.490591	1.18149	0.169044	1.14801	0.470653
N-acetyl spermidine	C9H21N3O	C00612	9185.23	3328.64	17556.6	14221.1	22340.5	11452.6	15016.8	7433.06	6944.9	33230.7	23913.5	9356.12	11547.2	9728.18	4842.32	9382.18	34930.7	14281.7	7135.45	16769	3166.57	1.34625	0.472469	0.78332	0.691435	2.10694	0.464782	0.808086	0.750646	1.90044	0.569358	0.827298	0.825224
N-acetyl spermine	C12H28N4O	C02567	58236.4	39051.4	132908	100733	94588.2	98524	79558	71305	76856.4	86931.8	95994	97817.7	136238	78543.6	76563.1	117918	74224.2	62243.8	68251.5	67174.5	40496.3	1.07552	0.678393	0.791591	0.65716	1.16157	0.837137	1.17486	0.754749	1.09173	0.910197	0.708692	0.639155
N-acetyl-aspartylglutamic acid	C11H16N2O8	C12270	32576.3	14099.2	28385.6	33467	20083.9	22558.2	21752.3	32646.8	19241.1	29145.6	37730.3	12140.4	33057.1	19242.2	13385.5	28444.8	13251.1	10874.7	20930.2	25102.7	7991.99	0.843403	0.512013	0.772925	0.527902	0.99263	>0,999999	0.801439	0.64834	0.686031	0.602907	0.656925	0.484497
N-acetyl-glucosamine	C8H15NO6	C00140	24716.6	15623.3	30088.1	108779	110330	156923	109134	97923.9	128111	42780	21007.3	29274.1	41634.2	57788.9	36171.7	32994.3	27570.8	31361.8	26729.7	29304.2	10808.2	4.46345	0.013351	3.7775	0.011414	1.24434	0.673461	1.78633	0.176049	1.27347	0.427639	0.869332	0.75957
N-acetyl-glucosamine-1-phosphate	C6H14NO8P	C04256	151214	145500	88621.6	118490	280097	207898	247686	207090	223225	345318	273456	273530	341947	155515	117903	240938	638314	186774	140945	215657	291093	1.29965	0.421862	1.37777	0.221001	2.15619	0.11177	1.44351	0.574191	2.64289	0.413538	1.53444	0.398224
N-acetyl-glutamate	C7H11NO5	C00624	611555	344490	496244	290493	391200	428327	364886	435715	394292	488976	451198	370262	424078	410232	356145	413388	413298	441270	615328	397362	458114	0.635796	0.143196	0.648292	0.190661	0.847162	0.661042	0.754803	0.342687	0.846383	0.610944	0.930916	0.822159
N-acetyl-glutamine	C7H12N2O4	HMDB06029	74722.4	60715.4	59774	40665.5	33769.9	18948.4	51246.6	50099.6	52151.3	49107	52532.9	49771.3	46706.9	47302	68995.9	56204.6	14736.4	50557.9	52869.3	47499.8	29872.5	0.395508	0.017043	0.618519	0.042794	0.726399	0.217444	0.769735	0.321746	0.606007	0.34785	0.608699	0.136417
N-Acetyl-L-alanine	C5H9NO3	C01073	4.41376e+07	5.3119e+07	4.59168e+07	1.96839e+07	2.13e+07	1.99504e+07	3.3676e+07	3.43505e+07	3.36669e+07	4.35003e+07	3.8735e+07	4.07842e+07	2.25024e+07	2.19235e+07	2.4622e+07	2.98181e+07	3.25535e+07	2.71184e+07	2.69804e+07	2.96529e+07	2.5014e+07	0.251327	0.000409	0.417938	0.001593	0.645753	0.017904	0.334483	0.002565	0.505393	0.007573	0.368541	0.004234
N-acetyl-L-aspartic acid	C6H9NO5	C01042	2469.95	4216.76	6624.98	16732.5	14226.1	17603.5	10929.3	13268.7	8344.34	6639.96	12585	15741.2	5937.46	10872	6689.92	3330.95	4159.53	7499.6	6708.86	3328.55	4132.72	3.05573	0.009497	1.93811	0.131742	2.48864	0.296869	1.64764	0.342687	1.09755	0.892761	0.987052	0.944851
N-acetyl-L-ornithine	C7H14N2O3	C00437	4030.86	2917.43	4341.57	3260.11	2229.04	7241.3	8633.7	2296.8	3878.7	4781.05	6521.4	N/A	6109.41	6653.49	10957	6184.73	17270.8	3103.68	2142.75	5261.77	3931.59	0.941507	0.697976	1.04051	0.852134	1.41696	0.38975	1.94944	0.198888	2.26863	0.532843	0.919915	0.822159
N-Acetylputrescine	C6H14N2O	C02714	3178.37	8258.74	11747.7	7455.94	8711.48	6705.62	14430.2	6758.54	2473.08	10644.8	30635.5	16868.5	13720.2	16260.7	29698.6	6023.08	12349.9	10133.1	17920	13641.4	7448.23	0.826145	0.524695	0.810355	0.732696	2.38173	0.395531	2.40617	0.24777	1.19549	0.792114	1.55135	0.491237
NAD+	C21H27N7O14P2	C00003	3.9471e+07	3.43536e+07	3.93746e+07	1.1466e+07	1.02821e+07	9.79566e+06	4.51515e+07	4.02371e+07	4.45095e+07	4.60679e+07	4.8322e+07	4.96029e+07	5.30728e+07	5.33067e+07	5.23294e+07	5.03584e+07	5.08776e+07	4.59573e+07	6.06329e+07	6.09183e+07	5.59026e+07	0.231328	0.000637	0.905236	0.281686	1.19403	0.147711	1.29213	0.01779	1.26043	0.083314	1.4372	0.009814
NADH	C21H29N7O14P2	C00004	40990.2	56049.7	57726	15885.9	6653.54	11713.5	47683.7	59396.6	62752.9	66925.3	60247.5	60245.8	87863.7	63581.4	60229	2422.6	65293.8	88681.3	111270	86163.6	93697.7	0.183731	0.005814	0.865756	0.450826	1.13724	0.510126	1.25603	0.329925	0.96925	0.970363	1.72888	0.067496
NADP+	C21H28N7O17P3	C00006	4.54105e+06	3.08746e+06	3.9091e+06	3.66401e+06	3.09526e+06	3.18514e+06	5.40076e+06	5.70172e+06	6.148e+06	3.3743e+06	3.12513e+06	3.15732e+06	3.81179e+06	3.35003e+06	2.90743e+06	2.61329e+06	3.00437e+06	2.74051e+06	3.38687e+06	4.71685e+06	4.41186e+06	2.64646	0.010046	1.33811	0.272252	1.39382	0.327097	1.52789	0.273106	1.17012	0.614894	1.09165	0.828062
NADPH	C21H30N7O17P3	C00005	47671	29252.1	28606	32627.8	20075.5	31385.3	35383.6	47687	56891.3	26768.3	24244.4	9297.67	35133.6	39317.9	30115.3	30951.7	16732.3	17344.3	25093.5	51887.6	27574.6	0.658981	0.217827	1.04194	0.830573	0.534447	0.335607	0.909403	0.750305	0.598149	0.367057	0.899276	0.820513
N-carbamoyl-L-aspartate	C5H8N2O5	C00438	210627	155551	207015	2.01273e+06	2.02144e+06	2.46867e+06	526949	643387	549271	430606	271157	371668	717976	698464	644014	296206	313021	257668	632464	687007	471011	9.43893	0.002085	2.36481	0.007922	1.7572	0.213732	3.31395	0.002565	1.46727	0.102947	2.86013	0.021697
Ng,NG-dimethyl-L-arginine	C8H18N4O2	C03626	2.76822e+07	3.19582e+07	3.62928e+07	5.00118e+07	3.99629e+07	4.2723e+07	3.57301e+07	3.33677e+07	3.40453e+07	4.22561e+07	4.33663e+07	4.16846e+07	4.34385e+07	3.54184e+07	4.83626e+07	4.37024e+07	3.87432e+07	3.60311e+07	4.28382e+07	4.98947e+07	3.93911e+07	1.14986	0.230063	0.848947	0.176891	1.24744	0.156487	1.22351	0.288498	1.20014	0.318119	1.26262	0.154722
nicotinamide	C6H6N2O	C00153	1.6004e+06	608715	1.8276e+06	810376	623707	439682	5.56261e+06	6.71345e+06	6.53527e+06	2.17983e+06	2.07428e+06	1.58839e+06	950548	1.02467e+06	427426	1.28349e+06	2.49187e+06	1.28127e+06	1.46991e+06	1.09339e+06	891205	0.387716	0.131339	3.69968	0.009292	1.36883	0.533832	0.550779	0.342687	1.21749	0.782401	0.790234	0.665643
nicotinamide riboside	C11H15N2O5	C03150	1656.64	10531.5	39566.2	4853.24	6432.2	33313.6	N/A	9502.37	14167.8	1714.12	34366.2	12900.9	18211.1	3851.04	57669.6	16770	25868.5	7772.5	12932.7	10179.8	9565.94	0.737947	0.62536	0.55502	0.677098	0.916302	0.980019	1.4643	0.754749	0.965361	0.97217	0.593754	0.696811
Nicotinamide ribotide	C11H15N2O8P	C00455	1.9406e+06	2.04023e+06	2.41795e+06	229660	185286	247567	951909	1.12369e+06	891627	6.10752e+06	6.45943e+06	7.27377e+06	737642	691812	618618	1.50954e+06	1.41275e+06	1.50857e+06	1.85137e+06	2.54928e+06	2.38537e+06	0.0861436	0.000644	0.365579	0.004277	2.91483	0.013962	0.295021	0.003365	0.67247	0.040477	0.9735	0.834588
nicotinate	C6H5NO2	C00253	635575	531089	628979	664397	632860	638139	525243	579826	740453	701994	684818	660567	803060	682731	698753	708446	606730	632049	773180	904000	764423	0.895288	0.143196	0.811368	0.259899	1.07038	0.510126	1.11946	0.256162	1.05261	0.73052	1.24575	0.100157
O8P-O1P (octulose-8-phosphate)	C5H11O8P	0	945444	655470	880493	2.02394e+06	2.93265e+06	2.55766e+06	3.86492e+06	2.63116e+06	3.60491e+06	994901	786194	898551	2.30136e+06	1.8736e+06	2.67884e+06	1.41244e+06	1.12542e+06	1.46208e+06	1.51556e+06	1.89639e+06	1.26994e+06	2.51903	0.016994	3.2182	0.025132	1.01367	0.977846	2.54756	0.026628	1.56571	0.138272	1.7262	0.097783
O-acetyl-L-serine	C5H9NO4	C00979	69742.1	53489.4	55555.7	181674	108666	166340	207008	97128.2	95752.4	61788.3	37765.2	108037	65455	78551.2	49680.3	56523.3	47682.3	70151.4	56081	58986.7	51982.1	2.1163	0.047704	1.76183	0.325991	1.0856	0.924809	0.996113	0.904101	0.943789	0.848001	0.854529	0.388639
octulose-1,8-bisphosphate (OBP)	C5H11O8P	0	220221	247858	249477	1.41422e+06	1.49493e+06	1.61096e+06	388556	328377	380835	107445	158157	165407	291488	286680	238288	103517	129238	105618	122940	118062	87108.8	5.23186	0.000645	1.20671	0.151915	0.564006	0.092145	1.04687	0.64834	0.456152	0.01144	0.418386	0.008714
ornithine	C5H12N2O2	C00077	2.16656e+07	2.86986e+07	2.75607e+07	2.86811e+07	3.81281e+07	3.32509e+07	1.6206e+07	2.52041e+07	2.21887e+07	2.18951e+07	1.69105e+07	2.42361e+07	2.23476e+07	1.80657e+07	1.81801e+07	1.61599e+07	1.34536e+07	1.75371e+07	2.17496e+07	3.56663e+06	1.76548e+07	1.06667	0.526938	0.642276	0.095149	0.758377	0.327097	0.690998	0.095317	0.586826	0.088592	0.510619	0.235153
orotate	C5H4N2O4	C00295	323242	244111	290243	161894	151797	232875	254345	221176	275054	461482	415678	430090	243802	349231	313011	230451	166288	205492	238956	192407	424845	0.529775	0.028541	0.690622	0.088594	1.42982	0.11177	0.976758	0.847828	0.681994	0.166915	0.921911	0.827962
orotidine-5-phosphate	C10H13N2O11P	C01103	85998.4	56118.8	155806	179094	156400	158199	105625	127364	141601	78878.9	141885	111001	76957.9	119544	104066	93501.2	114849	83856.5	67133.1	81616.1	50203.2	1.39114	0.270632	1.00257	0.888656	1.05867	0.966918	0.944121	0.842818	0.960053	0.944532	0.616946	0.444989
oxaloacetate	C4H4O5	C00036	624785	580701	492005	687585	1.89255e+06	2.00166e+06	618063	721535	609493	668380	669173	825159	790156	1.02326e+06	717070	735678	995643	841911	944230	633387	879796	2.23991	0.157314	0.900838	0.464635	1.19123	0.434748	1.3704	0.24405	1.46062	0.138272	1.32719	0.326225
p-aminobenzoate	C7H7NO2	C00568	534526	393154	500710	527445	497924	544959	336478	456740	483756	580249	465957	531732	368893	468853	392368	381088	480259	345291	441036	469174	320697	0.913586	0.382461	0.704982	0.144353	1.03663	0.889811	0.795487	0.274972	0.817938	0.407913	0.788551	0.305381
pantothenate	C9H17NO5	C00864	1.8676e+07	1.99735e+07	1.85519e+07	2.9328e+07	2.87026e+07	2.63062e+07	1.8366e+07	1.82079e+07	1.74887e+07	2.06774e+07	2.02877e+07	2.01989e+07	1.93179e+07	1.74986e+07	2.17981e+07	2.00022e+07	1.61347e+07	1.65844e+07	1.81775e+07	2.04908e+07	1.96974e+07	1.22199	0.029621	0.743591	0.019688	1.00178	>0,999999	0.942979	0.630489	0.893356	0.508948	0.93399	0.45163
phenylalanine	C9H11NO2	C00079	8.89824e+07	6.25775e+07	8.56586e+07	9.70351e+07	9.267e+07	1.02643e+08	7.74463e+07	7.94566e+07	8.3268e+07	9.13104e+07	8.7915e+07	8.57489e+07	8.52068e+07	8.37232e+07	8.12034e+07	8.34316e+07	8.19217e+07	7.4466e+07	8.41377e+07	8.65247e+07	6.83947e+07	1.02494	0.667672	0.799219	0.219845	1.04955	0.82812	0.972581	0.805793	0.981329	0.926957	0.923871	0.680563
Phenyllactic acid	C9H10O3	C01479	62906.1	341771	207008	606899	78381.5	442749	215690	177259	66266.4	248729	111206	299714	242251	155683	115791	144757	170310	232291	97968.5	125175	319520	1.52429	0.480539	0.588007	0.526467	1.00663	>0,999999	0.76586	0.720011	0.862961	0.864294	0.818306	0.822159
Phenylpropiolic acid	C9H6O2	HMDB00563	249806	258612	182365	1.24934e+06	1.16139e+06	1.29502e+06	950284	1.10773e+06	827153	362249	464168	336086	373546	349669	304955	511862	441858	464559	523465	599430	500581	4.43192	0.000672	3.26897	0.008362	1.5725	0.247284	1.36216	0.157975	1.98151	0.044608	2.14092	0.01794
phenylpyruvate	C9H8O3	C00166	30204.7	3103.73	5061.69	89754.9	83144.1	61795.6	30608.3	20516.1	12180.1	9442.19	22043.5	30961.6	10088.3	28627.1	17676.4	6616.13	29179.1	7364.57	12424	35408.1	29511.1	5.02505	0.021724	1.28624	0.736944	1.51431	0.774711	1.35232	0.750646	1.0683	0.970363	1.8257	0.558347
Phosphocreatine	C4H10N3O5P	C02305	31045.6	77709.6	52600.2	78953.2	58410.8	128713	99122.1	105661	140027	86636.7	137140	47346.3	47247.9	66651.9	49708.8	28442.1	81684.7	89389.9	72068.4	46903.9	21544	1.36766	0.417544	1.68191	0.203401	1.57597	0.583718	0.933878	0.826221	1.18634	0.821145	0.793558	0.726516
phosphoenolpyruvate	C3H5O6P	C00074	1.88045e+06	1.70908e+06	2.20596e+06	1.58347e+07	1.08919e+07	1.40077e+07	1.74251e+07	1.39595e+07	1.62435e+07	2.26262e+06	1.91114e+06	1.95383e+06	5.59538e+06	7.95703e+06	6.47555e+06	1.91547e+06	2.6389e+06	2.0886e+06	2.4585e+06	2.64074e+06	2.92324e+06	5.84616	0.00537	6.49816	0.004277	0.993857	0.980019	3.20042	0.022348	1.11055	0.601893	1.27343	0.148778
Phosphorylcholine	C5H15NO4P	C00588	5.65349e+07	6.37704e+07	5.67667e+07	1.69687e+08	1.42825e+08	1.65153e+08	2.48743e+08	2.49531e+08	2.33983e+08	6.84991e+07	7.91459e+07	7.46675e+07	4.9435e+07	5.02598e+07	4.28488e+07	4.00751e+07	5.44067e+07	4.15052e+07	4.63098e+07	3.93393e+07	4.47531e+07	2.23551	0.003131	3.25204	0.000959	1.1764	0.314638	0.739823	0.061387	0.741182	0.164126	0.675034	0.047058
p-hydroxybenzoate	C7H6O3	C00156	134501	127951	51696.1	126496	246508	176993	143246	142188	118667	149948	123718	182154	199452	153150	95996.5	131337	120969	164147	185299	129072	164174	1.4392	0.34182	1.00174	0.888656	1.34547	0.571395	1.29342	0.602416	1.27042	0.620391	1.38491	0.470653
prephenate	C10H10O6	C00254	3343.18	N/A	1640.6	N/A	1674.13	N/A	1673.94	1658.37	2911.84	3345.38	N/A	N/A	5019.59	N/A	N/A	1668.82	1656.89	3345.58	4212.46	2492.77	1689.53	0.559621	0.526938	0.661864	0.497285	1.25316	0.896336	1.79361	0.577197	0.865461	0.862378	1.03076	0.932329
proline	C5H9NO2	C00148	1.13376e+08	1.4064e+08	1.36456e+08	9.30571e+07	9.18519e+07	8.90569e+07	1.29508e+08	1.98757e+08	1.45128e+08	1.18227e+08	8.55366e+07	7.86984e+07	7.94724e+07	7.81186e+07	7.3572e+07	7.92562e+07	1.93522e+08	1.92302e+08	2.02148e+08	7.75498e+07	2.08323e+08	0.582389	0.009449	0.952933	0.747032	0.67809	0.228028	0.545057	0.017211	1.14659	0.790145	1.15471	0.75957
propionyl-CoA	C24H40N7O17P3S	C00100	5104.64	7548.14	4414.55	15058.6	16600.6	16770.6	7395.71	10039.7	6692.51	N/A	1673.6	4179.85	16092.7	14352.7	10039.4	3196.93	3348.09	5020.86	7530.54	9340.93	6694.56	2.34252	0.009045	1.10436	0.701802	0.480221	0.395531	2.16463	0.078854	0.651823	0.375886	1.25484	0.484497
purine	C5H4N4	C00465	1.39903e+06	709076	1.3507e+06	1.62206e+06	1.5532e+06	1.67975e+06	1.13531e+06	1.1455e+06	1.26205e+06	1.6164e+06	1.58631e+06	1.28785e+06	1.16898e+06	1.24323e+06	922103	1.10001e+06	1.3425e+06	1.11208e+06	1.06598e+06	1.33714e+06	849874	1.16995	0.408965	0.810644	0.495001	1.22291	0.585936	0.890661	0.720011	0.998118	0.982956	0.862362	0.685206
putrescine	C4H12N2	C00134	30063.2	14067.4	57814.4	N/A	47701.1	89559.2	121672	65851	N/A	45363.1	92793.7	100950	216481	119420	74690.2	134582	22126.1	18170.9	12092.4	26247.8	20606	1.71182	0.345844	2.19732	0.301015	2.23592	0.327394	3.72545	0.185935	1.71443	0.760536	0.536284	0.471568
Pyridoxamine	C8H12N2O2	C00534	2509.66	2509.58	4708.99	2483.92	4599.9	1649.34	1633.91	5920.49	4822.93	3317.96	N/A	N/A	1674.14	4942.4	3320.88	7520.5	8337.19	N/A	9173.46	2980.97	1673.89	0.751239	0.437112	1.00817	0.879982	0.96095	0.980019	0.957562	0.860561	2.39364	0.089177	1.31404	0.771978
pyridoxine	C8H11NO3	C00314	39503	68949.7	134154	901031	807479	1.03769e+06	1.12227e+06	1.24042e+06	1.34823e+06	140837	128274	172853	259405	387948	320054	490604	458937	511004	445865	406597	316726	9.51753	0.002511	12.2052	0.002261	1.72934	0.327394	3.73183	0.039677	5.90642	0.010155	4.46617	0.021697
Pyroglutamic acid	C5H7NO3	C01879	1.64713e+07	1.57283e+07	1.55906e+07	2.0266e+07	2.08567e+07	2.00426e+07	1.4724e+07	1.59908e+07	1.66427e+07	1.51079e+07	1.64872e+07	1.47446e+07	1.58728e+07	1.35483e+07	1.49813e+07	1.35558e+07	1.35929e+07	1.3773e+07	1.41294e+07	1.52761e+07	1.36715e+07	1.06143	0.19295	0.780097	0.031929	0.909062	0.358943	0.853971	0.097135	0.828665	0.062609	0.824906	0.042363
Pyrophosphate	P2H4O7	C00013	7.58504e+07	7.04891e+07	7.48668e+07	1.08732e+08	1.18139e+08	3.87738e+07	7.72293e+07	8.02421e+07	7.52069e+07	7.84823e+07	7.67234e+07	7.6868e+07	6.97143e+07	7.09874e+07	7.29512e+07	5.703e+07	6.12802e+07	5.7014e+07	6.16947e+07	6.68935e+07	6.49025e+07	0.994411	0.771581	0.828312	0.012162	0.983975	0.737913	0.88993	0.110021	0.767303	0.018009	0.801661	0.021697
pyruvate	C3H4O3	C00022	148191	168539	155024	211217	188975	179873	181049	168851	165290	150280	175519	167478	115515	145437	172347	150678	149155	140223	152572	140939	159780	1.01907	0.648552	0.859508	0.151915	0.980235	0.907749	0.848222	0.431055	0.90282	0.372585	0.881077	0.321127
quinolinate	C7H5NO4	C03722	140900	151022	152965	156515	127632	130231	133318	127683	107674	136587	74038.9	132936	95944.8	109498	87030.4	70205.4	99120.9	100187	84769.6	86696.8	137040	0.772671	0.028083	0.652391	0.010467	0.723053	0.327097	0.605702	0.011689	0.585182	0.036956	0.638341	0.134488
retinoic acid	C20H28O2	C00777	52666.4	34284.2	2973.75	25246.4	43306.2	26995.5	43846.8	35926.5	35008.3	16896.9	26339.1	45066.4	48309.1	35889.6	18939.6	26895.5	9466.45	35763.4	22763.5	48965.1	48314.5	0.866739	0.661619	0.988132	0.882863	0.905091	0.967302	1.03023	0.891068	0.766328	0.827381	1.20128	0.820513
riboflavin	C17H20N4O6	C00255	1.69509e+06	1.28088e+06	1.34204e+06	871138	718060	985114	2.77094e+06	2.99902e+06	3.38424e+06	2.07809e+06	1.87863e+06	1.97949e+06	3.18074e+06	2.36667e+06	2.78188e+06	2.26029e+06	1.86265e+06	1.16114e+06	1.8769e+06	2.29548e+06	1.77274e+06	0.494347	0.021306	1.66877	0.037999	1.28736	0.247284	1.76969	0.035561	1.18691	0.690929	1.25756	0.269703
ribose-phosphate	C5H11O8P	C00117	2.3405e+07	2.63286e+07	2.3969e+07	2.15108e+07	2.79972e+07	2.59638e+07	1.97753e+07	2.54912e+07	2.33156e+07	2.5915e+07	2.33364e+07	2.87527e+07	1.75462e+07	1.90967e+07	1.89776e+07	2.11324e+07	2.17798e+07	2.21021e+07	2.47872e+07	1.81368e+07	2.38723e+07	0.849472	0.18711	0.731569	0.061886	0.991126	0.977846	0.694949	0.030273	0.853175	0.169471	0.832017	0.341607
S-adenosyl-L-homocysteine	C14H20N6O5S	C00021	4.56311e+06	4.05093e+06	3.9429e+06	1.12839e+06	1.15879e+06	1.16084e+06	5.03084e+06	5.10242e+06	5.65884e+06	3.88897e+06	3.43687e+06	3.61369e+06	4.2251e+06	4.21309e+06	3.55943e+06	3.69963e+06	3.61589e+06	3.35883e+06	6.27413e+06	5.15325e+06	5.75768e+06	0.22761	0.001739	0.989863	0.842626	0.815692	0.247284	0.877853	0.311565	0.822475	0.19256	1.25434	0.202856
S-adenosyl-L-methioninamine	C14H23N6O3S	C01137	N/A	N/A	N/A	1641.23	N/A	N/A	5001.97	4172.25	N/A	3592.9	8286.5	2476.42	5954.28	4183.93	3361.3	N/A	4180.84	N/A	4943.45	6226.92	2399.38	N/A	N/A	N/A	N/A	N/A	N/A	N/A	N/A	N/A	N/A	N/A	N/A
S-adenosyl-L-methionine	C15H22N6O5S	C00019	1.22614e+07	1.42009e+07	1.24993e+07	1.9593e+07	1.41495e+07	1.95043e+07	1.17237e+07	1.34754e+07	1.95982e+07	1.64216e+07	1.11208e+07	1.2468e+07	1.70172e+07	1.75292e+07	1.48155e+07	9.93111e+06	8.80112e+06	1.32814e+07	1.44816e+07	2.04433e+07	1.7461e+07	1.13255	0.374961	0.906191	0.663678	0.960746	0.900367	1.16444	0.254543	0.794739	0.366348	1.22866	0.305381
sarcosine	C3H7NO2	C00213	8.90423e+07	8.02591e+07	9.50002e+07	1.46819e+08	1.44689e+08	1.5501e+08	1.30911e+08	1.35551e+08	1.34766e+08	1.0379e+08	9.30662e+07	9.55325e+07	1.40314e+08	1.22717e+08	1.21388e+08	1.15625e+08	9.90678e+07	1.00008e+08	1.14783e+08	1.25167e+08	1.14164e+08	1.40433	0.004702	1.19741	0.024941	1.0387	0.661042	1.33913	0.01779	1.15635	0.323667	1.22893	0.026049
sedoheptulose 1,7-bisphosphate (SBP)	C7H16O13P2	C00447	379766	373924	441534	915580	813275	740387	497241	358482	368013	272244	246299	219462	326460	334518	283459	182418	157078	208712	166135	206526	218400	1.71667	0.007952	0.808567	0.230895	0.580101	0.027816	0.728592	0.023684	0.44533	0.011501	0.454305	0.008714
serine	C3H7NO3	C00065	2.87929e+06	2.241e+06	2.29386e+06	4.6448e+06	5.16654e+06	3.67405e+06	1.92361e+06	2.3253e+06	2.46358e+06	2.46166e+06	1.94363e+06	2.26006e+06	1.94497e+06	1.90264e+06	1.31646e+06	1.87383e+06	1.60718e+06	1.80906e+06	2.06262e+06	1.87678e+06	1.90225e+06	1.50653	0.071591	0.712207	0.130653	0.841382	0.45003	0.639043	0.113253	0.690808	0.152047	0.72147	0.148778
shikimate	C7H10O5	C00493	3.5876e+06	2.4183e+06	2.68376e+06	5.40283e+06	3.22408e+06	4.84245e+06	1.53539e+06	3.5616e+06	3.67317e+06	1.99836e+06	3.35703e+06	3.60179e+06	3.20143e+06	3.14973e+06	2.95671e+06	2.42203e+06	2.55413e+06	2.51067e+06	3.05047e+06	1.81404e+06	1.48626e+06	1.28428	0.306992	0.793368	0.527902	0.966649	0.971357	0.984755	0.860561	0.833103	0.499144	0.668867	0.341438
shikimate-3-phosphate	C7H11O8P	C03175	97260.7	56828.9	93307.9	42051.9	50808.3	44695.7	66772.5	95274.2	59835.4	127655	102112	101957	98473.5	74033.8	69900	86553.2	158410	55155.1	91999.8	125660	61283.3	0.463027	0.045988	0.706549	0.298018	1.26083	0.452139	0.901695	0.709214	1.17378	0.807701	1.0306	0.907314
S-methyl-5-thioadenosine	C11H15N5O3S	C00170	1.74473e+06	1.01748e+06	1.03317e+06	931725	774856	804482	945711	966553	802616	1.56039e+06	1.33569e+06	1.00267e+06	1.39846e+06	1.3049e+06	1.40707e+06	1.56303e+06	1.31655e+06	813781	1.17365e+06	1.127e+06	973257	0.547104	0.131339	0.561165	0.190661	0.960228	0.969044	0.993944	0.900683	0.941889	0.910197	0.787455	0.527377
sn-glycerol-3-phosphate	C3H9O6P	C00093	1.98646e+07	1.8909e+07	2.29425e+07	1.385e+07	1.45921e+07	1.24789e+07	2.49835e+07	3.01048e+07	2.75492e+07	1.88832e+07	1.71075e+07	1.84237e+07	2.28096e+07	2.50366e+07	2.18292e+07	1.55164e+07	1.45486e+07	1.81313e+07	2.4272e+07	1.84633e+07	2.28107e+07	0.551281	0.002901	1.05613	0.527902	0.828379	0.147711	1.04221	0.64834	0.757959	0.112397	0.977574	0.857706
spermidine	C7H19N3	C00315	194093	89518.5	197414	58906.2	57552.6	136366	132048	138038	177969	180847	61272.9	193057	140906	147750	168450	156244	183498	134058	175198	136648	122208	0.439826	0.132526	0.738743	0.439659	0.850676	0.837137	0.88121	0.720011	0.958385	0.926957	0.831396	0.664023
spermine	C10H26N4	C00750	9246.71	20494.3	5878.59	47286.9	45511.8	40581.7	30639.3	5380.13	29546.9	7697.38	9987.85	2989.3	28765.3	35297.7	21427.9	2878.41	28886.3	20811	6974.19	11380.2	10397.6	3.06855	0.017758	1.44311	0.627775	0.538707	0.582337	2.18298	0.19008	1.39548	0.782401	0.72995	0.680563
S-ribosyl-L-homocysteine	C9H17NO6S	C03539	162309	175808	138431	67059.6	52901.2	96625.4	102315	108147	149040	134019	167038	153735	91497.5	107731	100284	168792	145422	175233	177027	124161	175355	0.37646	0.014026	0.593381	0.078333	0.892824	0.620652	0.577879	0.04658	0.992453	0.970363	0.916656	0.721031
succinate	C4H6O4	C00042	1.37947e+08	1.32591e+08	1.35787e+08	1.13683e+08	1.0144e+08	1.13294e+08	1.28964e+08	1.26949e+08	1.3332e+08	1.36179e+08	1.31634e+08	1.3382e+08	1.29819e+08	1.32135e+08	1.20399e+08	1.27343e+08	1.33067e+08	1.29063e+08	1.34305e+08	1.26985e+08	1.34727e+08	0.670619	0.002868	0.754615	0.00818	0.926734	0.184857	0.866121	0.05542	0.927809	0.138272	0.893764	0.148778
succinyl-CoA	C25H40N7O19P3S	C00091	85347	36794.2	91920.2	38062.6	20523.1	23344.2	20939.9	21204	28480.4	31594.3	28357.4	34300.8	66662.6	43350.6	22058.7	59294.3	47669.8	33426.1	35187.3	46224.7	36828.3	0.31922	0.083248	0.262053	0.098119	0.415559	0.274273	0.566722	0.342687	0.641209	0.468293	0.508622	0.264872
taurine	C2H7NO3S	C00245	6.66879e+06	6.77142e+06	5.76114e+06	1.03212e+07	1.14207e+07	1.15355e+07	7.75648e+06	7.26459e+06	7.70288e+06	7.37504e+06	7.18182e+06	7.96704e+06	7.17332e+06	8.07103e+06	6.55811e+06	5.00228e+06	5.70244e+06	5.78834e+06	7.26965e+06	6.36998e+06	7.34055e+06	1.43537	0.020281	0.930345	0.527902	1.09732	0.528285	1.04339	0.750646	0.828939	0.264976	1.00053	0.959291
Taurodeoxycholic acid	C26H45NO6S	C05463	1.009e+06	1.53832e+06	567609	2.18845e+06	1.95345e+06	1.90677e+06	814376	840477	774639	811407	886441	793402	529329	611087	865952	514762	434291	569447	748748	662177	1.15566e+06	1.59412	0.146468	0.60771	0.371373	0.74254	0.656699	0.589274	0.397669	0.467609	0.346068	0.751111	0.639534
thiamine	C12H16N4OS	C00378	13665.5	10958.2	61831.5	15379.8	495162	597728	561362	121174	140566	258067	140416	73893.1	27947	48567.8	63521.6	31537.5	34422.6	48337.1	38383	145803	60769.3	10.9476	0.176222	7.70042	0.298382	5.23861	0.312559	1.53834	0.602547	1.30906	0.789891	2.63223	0.42215
Thiamine pyrophosphate	C12H19N4O7P2S	C00068	354791	383918	427570	2.23666e+06	2.10348e+06	2.21006e+06	1.17331e+06	1.39394e+06	1.36757e+06	532686	548487	448212	908934	903118	863460	531991	678171	605270	710001	655948	674873	4.66823	0.000138	2.66079	0.004277	1.23212	0.247823	2.1153	0.002565	1.50714	0.052614	1.6072	0.009814
thiamine-phosphate	C12H17N4O4PS	C01081	300399	378766	373623	1.9885e+06	1.99518e+06	2.02121e+06	783362	822481	482268	340305	499961	570838	1.12307e+06	795022	366846	452854	693873	678215	837586	679110	524216	4.7368	0.000138	1.55923	0.168949	1.25872	0.510126	1.98277	0.280513	1.67418	0.138272	1.77545	0.125496
threonine	C4H9NO3	C00188	3.61948e+06	3.54473e+06	4.02666e+06	2.89762e+07	2.95351e+07	2.51056e+07	1.58607e+07	1.56642e+07	1.71253e+07	2.3143e+06	1.92558e+06	1.99993e+06	2.69692e+06	2.57067e+06	2.16702e+06	5.66847e+06	5.80762e+06	4.85279e+06	5.81232e+06	6.89937e+06	6.16353e+06	6.20674	0.000665	3.43059	0.001593	0.523362	0.011606	0.61165	0.006333	1.41517	0.062609	1.54643	0.013768
thymidine	C10H14N2O5	C00214	59920.1	31723.5	63933.8	68316	33291.4	81030	40603.3	60771.7	68539.3	43571.5	50767.8	56206.9	49603.9	47918.5	38718.5	22331.5	23103.8	42443.8	73330	50740.6	28620.7	0.979975	0.74753	0.865046	0.653345	0.912653	0.839492	0.809454	0.533773	0.549148	0.306424	0.901876	0.822159
thymine	C5H6N2O2	C00178	4703.23	26669.4	71833.1	27111.9	27368.7	41319.5	25564.2	38347	25705.8	33012.1	30748.7	15299.2	123594	22966.8	68557.4	24649.2	7617.32	17527.2	23313.3	21011.4	8556.83	0.787819	0.605987	0.696559	0.677098	0.733976	0.837137	1.93519	0.532829	0.480834	0.631767	0.477039	0.585977
trans, trans-farnesyl diphosphate	C15H28O7P2	C00448	20894.8	72124.3	68083.6	140647	41255.8	66575.5	34170.9	107491	53611	33421.2	N/A	80053.9	65546.6	46239.3	121915	55534.4	57668.2	30116	60950.1	64541.4	102536	1.28069	0.541367	0.952364	0.852134	0.990219	>0,999999	1.34471	0.64834	0.86526	0.845324	1.30734	0.639534
trehalose-6-Phosphate	C12H23O14P	C00689	848332	557279	932803	1.2469e+06	1.40659e+06	1.26771e+06	1.04624e+06	667156	777825	905907	1.08725e+06	863956	2.13788e+06	2.242e+06	984335	452411	1.15095e+06	351937	1.36119e+06	976349	1.36005e+06	1.39783	0.084902	0.844012	0.533569	1.15167	0.634182	2.11408	0.198888	0.807833	0.772247	1.46013	0.257436
trehalose-sucrose	C12H22O11	C00089	12119	18088	32214.5	30093.2	44225.9	43549.5	44387.3	40105.1	58013.3	34769.1	25861.3	11712.4	40612.2	26357.4	40135.5	19058.6	19000.8	16685.8	25195.4	28004	11556.2	1.58536	0.18711	1.82096	0.168949	1.09792	0.925406	1.59296	0.282121	0.858535	0.790145	0.954871	0.907314
tryptophan	C11H12N2O2	C00078	2.24729e+07	1.53081e+07	2.56423e+07	2.42583e+07	2.18957e+07	2.39681e+07	2.14397e+07	2.20569e+07	2.27525e+07	2.5089e+07	2.44419e+07	2.30798e+07	2.06583e+07	1.88262e+07	1.8391e+07	1.84842e+07	2.13597e+07	2.02694e+07	1.92738e+07	1.86201e+07	1.64368e+07	0.921756	0.514815	0.826697	0.387687	1.07866	0.785127	0.843194	0.44955	0.921133	0.760536	0.788187	0.363821
tyrosine	C9H11NO3	C00082	8.33373e+06	8.1061e+06	1.00297e+07	1.76374e+07	1.73059e+07	2.11101e+07	1.09684e+07	1.47226e+07	1.27413e+07	1.31899e+07	1.25525e+07	9.39077e+06	1.19465e+07	9.98406e+06	8.1022e+06	1.353e+07	1.16571e+07	1.22726e+07	8.98097e+06	9.46892e+06	8.32499e+06	1.76287	0.012688	1.14513	0.346358	1.24809	0.364837	1.04387	0.754749	1.37565	0.098061	0.928592	0.429121
UDP-D-glucose	C15H24N2O17P2	C00029	2.58563e+06	2.91063e+06	2.75297e+06	5.43505e+07	4.98973e+07	5.34569e+07	2.83949e+07	3.2596e+07	3.37079e+07	3.26808e+06	3.48513e+06	3.37785e+06	2.31892e+07	2.66389e+07	2.29009e+07	4.03438e+06	6.06709e+06	4.58524e+06	6.00051e+06	6.12338e+06	6.56654e+06	15.8567	0.000142	9.03769	0.001593	1.15143	0.23336	8.12141	0.003365	1.71826	0.120786	2.07712	0.008714
UDP-D-glucuronate	C15H22N2O18P2	C00167	121198	133082	174875	86983.1	121313	132158	77806.4	204973	155612	87004	72791.9	86991.9	174844	193184	162154	51032.9	47685.5	45210	111270	81976.7	144690	0.661924	0.086814	0.805432	0.531915	0.541204	0.112739	1.14258	0.430945	0.326359	0.032117	0.728349	0.326225
UDP-N-acetyl-glucosamine	C17H27N3O17P2	C00043	599776	614144	548803	1.53311e+07	1.16482e+07	1.23151e+07	8.39291e+06	8.09369e+06	1.05408e+07	1.30502e+06	1.18966e+06	1.20111e+06	9.05784e+06	1.07793e+07	6.36978e+06	1.05804e+06	2.44558e+06	1.56286e+06	2.51728e+06	1.56257e+06	3.69426e+06	18.4543	0.002124	12.0743	0.007922	1.96247	0.011606	13.658	0.019869	2.76213	0.182012	4.06495	0.143588
UDP	C9H14N2O12P2	C00015	1.3851e+07	1.66176e+07	1.53069e+07	2.07296e+07	1.78066e+07	1.73373e+07	1.35787e+07	1.70046e+07	1.52263e+07	1.57662e+07	2.06255e+07	1.84833e+07	4.02546e+07	3.79077e+07	3.45829e+07	2.24326e+07	2.75858e+07	2.62412e+07	4.06453e+07	3.29935e+07	3.34155e+07	1.01181	0.703358	0.787082	0.119918	1.12451	0.573717	2.26404	0.003365	1.60985	0.040477	2.14347	0.021697
UMP	C9H13N2O9P	C00105	3.46762e+06	2.88881e+06	4.07499e+06	2.1302e+06	2.16138e+06	1.78739e+06	2.39064e+06	2.91025e+06	2.84955e+06	4.02955e+06	3.73941e+06	3.60788e+06	6.56662e+06	7.97607e+06	4.77327e+06	5.77854e+06	5.24876e+06	5.7673e+06	5.02378e+06	4.61428e+06	5.41464e+06	0.48508	0.01045	0.617344	0.042794	1.02625	0.900367	1.7105	0.152616	1.56564	0.050586	1.32931	0.148778
uracil	C4H4N2O2	C00106	9.27193e+07	7.87898e+07	8.84126e+07	1.66312e+08	1.74528e+08	1.72245e+08	2.47721e+08	2.51896e+08	2.54953e+08	1.05651e+08	1.05589e+08	1.02362e+08	1.42436e+08	1.36185e+08	1.31785e+08	5.95802e+07	5.43438e+07	5.88174e+07	7.38387e+07	8.35329e+07	7.52242e+07	1.63904	0.002124	2.28765	0.00118	1.13199	0.247284	1.45357	0.007252	0.644267	0.036141	0.819791	0.097783
Urea	CH4N2O	C00086	3.99658e+06	2.40183e+06	3.01229e+06	2.93055e+06	2.53278e+06	2.97715e+06	3.06036e+06	3.03821e+06	3.0083e+06	3.92148e+06	3.69484e+06	3.53236e+06	4.32363e+06	3.94653e+06	3.31631e+06	3.75235e+06	3.75493e+06	3.25803e+06	3.37156e+06	3.50701e+06	3.36848e+06	0.744155	0.217827	0.762027	0.314648	1.11062	0.733378	1.13108	0.617534	1.10786	0.73052	0.99753	0.958249
Uric acid	C5H4N4O3	C00366	173117	148124	138156	409394	417491	459979	282217	279098	263648	236424	327315	265401	204858	191642	202757	185329	154985	130988	132947	212050	102134	2.32083	0.002557	1.41123	0.032897	1.69096	0.164627	1.19831	0.193267	0.993468	0.97217	0.884463	0.721031
uridine	C9H12N2O6	C00299	142752	102608	187999	244643	230577	281728	265246	284609	233105	202288	248708	242916	192439	236265	187852	136959	158887	175734	183049	227882	196816	1.45944	0.097949	1.43058	0.143222	1.51207	0.247284	1.32003	0.303656	1.05908	0.856066	1.2918	0.321127
UTP	C9H15N2O15P3	C00075	9.33699e+06	8.98553e+06	1.10519e+07	1.44388e+07	1.39898e+07	1.54605e+07	1.4327e+07	1.18842e+07	1.49191e+07	1.34406e+07	1.54038e+07	1.71209e+07	3.25633e+07	3.82993e+07	3.0276e+07	1.62844e+07	1.94356e+07	1.51818e+07	2.19284e+07	1.9584e+07	2.13518e+07	1.24319	0.031837	1.10713	0.450826	1.47136	0.147711	3.1802	0.00901	1.68035	0.049708	1.96815	0.009814
valine	C5H11NO2	C00183	9.86193e+06	8.07142e+06	1.10006e+07	1.46093e+07	1.71145e+07	1.72974e+07	1.59553e+07	1.68166e+07	1.51202e+07	1.22148e+07	1.10864e+07	1.0507e+07	1.20932e+07	9.32344e+06	7.83061e+06	1.13716e+07	1.19405e+07	1.16914e+07	8.31181e+06	1.01022e+07	7.42725e+06	1.41087	0.038344	1.30674	0.053801	1.09877	0.568565	0.929531	0.709214	1.17455	0.226012	0.818788	0.292741
xanthine	C5H4N4O2	C00385	5.2824e+07	4.93691e+07	5.29885e+07	7.81827e+07	7.35481e+07	7.49463e+07	5.8553e+07	5.83247e+07	6.1326e+07	5.46472e+07	5.97548e+07	5.7688e+07	5.33632e+07	4.75379e+07	5.83574e+07	4.74173e+07	4.71314e+07	4.63592e+07	4.98258e+07	5.34733e+07	5.4545e+07	1.21244	0.004861	0.905054	0.092906	1.0406	0.583718	0.945346	0.577197	0.879706	0.062609	0.93278	0.303241
xanthosine	C10H12N4O6	C01762	1.97642e+06	1.49738e+06	2.04512e+06	2.01408e+06	2.26079e+06	2.3719e+06	1.76822e+06	1.72831e+06	1.9843e+06	1.55842e+06	1.96422e+06	1.81999e+06	2.1952e+06	1.79793e+06	1.90885e+06	1.55284e+06	1.60429e+06	1.22574e+06	1.58719e+06	1.63222e+06	1.18921e+06	1.00244	0.771581	0.784736	0.170869	0.910668	0.667858	0.985186	0.847828	0.771123	0.273647	0.732222	0.186075
xanthosine-5-phosphate	C10H13N4O9P	C00655	14219.2	15060.2	6693.68	4195.65	N/A	12549.3	5083.83	3326.67	5855.34	14255.9	5019.64	7527.28	24274.8	22621.7	6690.42	9201.11	17566.3	11710.3	7529.49	12552	7529.78	#VALUE!	0.354894	0.310466	0.119918	0.690224	0.627057	1.35	0.631419	1.02135	0.970363	0.693429	0.491237
Xanthurenic acid	C10H7NO4	C02470	1.12291e+06	1.17076e+06	1.16785e+06	1.78996e+06	1.54442e+06	1.68768e+06	1.44268e+06	1.27783e+06	1.3197e+06	1.4128e+06	1.61815e+06	1.30403e+06	1.19735e+06	1.37125e+06	1.34371e+06	1.1658e+06	1.1353e+06	1.43717e+06	1.10405e+06	1.10566e+06	1.14471e+06	1.2036	0.036501	0.919568	0.249624	1.17498	0.327394	1.04224	0.656001	1.04545	0.782401	0.88847	0.097783
