# Supplementary material for: Fatty acid elongases 1-3 have distinct roles in mitochondrial function, growth, and lipid homeostasis in Trypanosoma cruzi
Source: J Biol Chem. 2023 Apr 13;299(6):104715. doi: 10.1016/j.jbc.2023.104715 (PMC10203773; doi:10.1016/j.jbc.2023.104715)
Supplement: Supporting Table S4 [file mmc4.xlsx]

## Sheet: Table S4
			Peak Intensity
Metabolite name	formula	PubChem Identifier (KEGG/HMDB)	Mean Fold change to WT						q values
			elo1	elo2	elo3	elo1::elo1-gfp	elo2::elo2-gfp	elo3:elo3-gfp	elo1	elo2	elo3	elo1::elo1-gfp	elo2::elo2-gpf	elo3::elo3-gfp
1-Methyl-Histidine	C7H11N3O2	C01152	0.436563	0.434276	0.375171	0.284016	0.30183	0.225567	0.00674	0.011414	0.027816	0.006492	0.013729	0.008714
1-Methyladenosine	C11H15N5O4	C02494	7.0169	1.38267	0.941528	1.42606	0.526125	0.809363	0.033257	0.650051	0.977846	0.806768	0.216794	0.75957
2-deoxyglucose-6-phosphate	C6H13O8P	C06369	5.9917	3.84613	2.10276	1.53851	2.23966	2.91988	0.000182	0.007922	0.011606	0.051898	0.007573	0.005338
3-hydroxybutyrate	C4H8O3	HMDB0000011	2.33215	1.26634	1.01234	1.27152	1.15312	0.880153	0.000376	0.026752	0.934728	0.022348	0.120786	0.218241
3-phosphoglycerate	C3H7O7P	C00197	5.92954	5.1692	1.07621	2.97916	1.22077	1.29014	0.000929	0.001593	0.665514	0.005562	0.266186	0.097783
6-phospho-D-gluconate	C6H13O10P	C00345	2.4332	1.42493	1.37573	0.976341	0.942872	1.07158	0.015875	0.325493	0.434748	0.865492	0.892761	0.823822
a-ketoglutarate	C5H6O5	C00026	4.00799	3.12707	1.76985	1.17497	1.89633	2.15344	0.002085	0.01925	0.288404	0.630489	0.138272	0.03456
acetyl-CoA	C23H38N7O17P3S	C00024	5.52919	3.65455	0.71503	0.814803	0.498111	0.505318	0.019163	0.008163	0.568565	0.648819	0.306424	0.269703
allantoate	C4H8N4O4	C00499	4.70674	14.0824	1.64194	7.08679	1.32642	1.05572	0.00038	0.069715	0.184031	0.002565	0.196381	0.75957
Aminoadipic acid	C6H11NO4	C00956	3.98467	2.60258	0.724808	0.806425	1.46771	1.56235	0.000644	0.002261	0.092145	0.113253	0.04707	0.019231
Ascorbic acid	C6H8O6	C00072	3.90204	0.931249	1.1623	2.01713	1.13679	1.39276	0.003618	0.721332	0.476311	0.008046	0.286391	0.005338
asparagine	C4H8N2O3	C00152	2.28418	1.26901	0.975705	0.703533	0.811587	0.761957	0.000409	0.099136	0.879227	0.019028	0.062609	0.021697
betaine	C5H11NO2	C00719	0.444116	0.563003	0.868264	0.680943	0.89551	0.808373	0.002249	0.008163	0.247284	0.022348	0.367057	0.085788
Carbamoyl phosphate	CH4NO5P	C00169	2.35517	1.27521	1.0276	1.06902	1.2597	1.25692	0.000862	0.030938	0.809589	0.447237	0.062609	0.031568
CDP-choline	C14H27N4O11P2	C00307	0.42373	0.956351	1.07721	1.06946	1.22913	0.911073	0.000578	0.099136	0.456486	0.557323	0.264976	0.031568
CDP-ethanolamine	C11H20N4O11P2	C00570	4.13241	1.85526	1.14807	2.65718	1.49476	1.71914	0.001617	0.007922	0.510126	0.005444	0.038622	0.024446
cholesterol	C27H46O	C00187	3.50267	2.15161	0.396414	2.50947	0.777359	0.559606	0.006929	0.110776	0.394833	0.177903	0.751176	0.474691
creatine	C4H9N3O2	C00300	0.352255	0.554838	0.786337	0.433341	0.638528	0.462882	0.000383	0.000959	0.011606	0.00266	0.007573	0.002895
cyclic-AMP	C10H12N5O6P	C00575	2.18982	1.31322	1.26476	1.1126	0.959761	1.33443	0.023824	0.400015	0.661042	0.738609	0.926957	0.45163
cytidine	C9H13N3O5	C00475	4.4114	1.20782	1.46417	1.57822	1.06877	0.637368	0.009276	0.61752	0.40155	0.490768	0.910197	0.45163
D-erythrose-4-phosphate	C4H9O7P	C00279	2.45596	2.21606	1.10788	1.61701	1.10875	1.21495	0.002585	0.019026	0.634182	0.023389	0.569358	0.305381
D-glucosamine-6-phosphate	C6H14NO8P	C00352	5.16398	3.02414	1.26715	3.41358	2.30077	1.43608	0.004861	0.02576	0.662875	0.041419	0.216168	0.618034
D-glyceraldehdye-3-phosphate	C3H7O6P	C00118	1.07588	0.67027	0.478677	0.648401	0.388879	0.450676	0.164872	0.001593	0.011606	0.002831	0.007573	0.005338
D-sedoheptulose-1-7-phosphate	C7H15O10P	C05382	3.75133	2.21779	1.17599	1.48035	1.57165	1.79408	0.004238	0.025368	0.510126	0.125779	0.102947	0.148778
dATP	C10H16N5O12P3	C00131	0.65211	2.82843	1.24389	2.70111	1.65395	1.71521	0.019392	0.008662	0.228028	0.005562	0.013729	0.021697
deoxyadenosine	C10H13N5O3	C00559	1.22578	4.6475	0.801153	1.90048	0.712484	0.882024	0.513664	0.00818	0.796126	0.265326	0.691945	0.822942
deoxyinosine	C10H12N4O4	C05512	2.41028	1.52648	1.48466	1.07827	1.1063	1.527	0.004612	0.073199	0.162647	0.602416	0.507857	0.034196
dephospho-CoA	C21H35N7O13P2S	C00882	0.306395	0.280162	1.91974	0.221197	0.605547	2.31683	0.021678	0.029522	0.156487	0.024105	0.182012	0.022659
dihydroorotate	C5H6N2O4	C00337	1.70407	7.589	0.940399	1.65687	2.01144	1.79523	0.35006	0.003583	0.82812	0.578712	0.411599	0.605054
dimethylglycine	C4H9NO2	C01026	0.660213	0.415476	0.903186	0.50995	0.527797	0.533182	0.039659	0.012229	0.575729	0.024486	0.068221	0.026059
dTTP	C10H17N2O14P3	C00459	2.19771	3.69794	1.71374	4.5909	1.75375	2.4616	0.011768	0.032088	0.075219	0.003111	0.032117	0.082568
fructose-6-phosphate	C6H13O9P	C05345	9.82485	6.50478	0.808196	4.19769	1.41565	1.40968	0.000644	0.000959	0.327394	0.003111	0.044975	0.076712
GDP	C10H15N5O11P2	C00035	0.484256	0.535192	0.65937	0.911357	0.845037	1.11219	0.003618	0.017588	0.092145	0.458319	0.138272	0.374863
glucono-𝜹-lactone	C6H10O6	C00198	3.93784	0.798163	1.08544	1.01161	0.737044	0.637524	0.000138	0.064225	0.733378	0.847828	0.114281	0.021697
glucose-1-phosphate	C6H13O9P	C00103	3.07232	1.44104	1.26464	1.7075	1.08818	1.31024	0.005014	0.049305	0.327394	0.053852	0.677097	0.172326
glucose-6-phosphate	C6H13O9P	C00668	7.77539	5.78291	0.789953	3.90001	1.40425	1.18543	0.002085	0.001533	0.327097	0.004825	0.138272	0.344673
glutamine	C5H10N2O3	C00064	5.8411	3.75601	2.00864	1.40137	2.31427	2.49069	0.003618	0.001593	0.018287	0.032226	0.010155	0.005338
glutamine	C5H10N2O3	C00064	5.8411	3.75601	2.00864	1.40137	2.31427	2.49069	0.003618	0.001593	0.018287	0.032226	0.010155	0.005338
glutathione disulfide	C20H32N6O12S2	C00127	0.300791	0.763793	0.483064	0.485982	0.49875	0.348041	0.002261	0.070394	0.032395	0.011689	0.027138	0.009814
glycerate	C3H6O4	C00258	2.22176	1.29297	0.979249	1.19791	1.18475	1.37491	0.00593	0.379474	0.977846	0.474819	0.706441	0.240983
GTP	C10H16N5O13P3	C00044	0.467313	1.36908	0.811636	1.29187	0.98323	0.979318	0.04224	0.125767	0.463621	0.265326	0.944558	0.906631
guanine	C5H5N5O	C00242	2.05447	1.18007	1.54631	1.66742	1.58744	1.32955	0.01045	0.43913	0.184031	0.065127	0.088592	0.277656
hexose-phosphate	C6H13O9P	C05345	2.21578	2.0334	1.2057	2.08428	1.08716	1.20569	0.000832	0.00214	0.526058	0.002831	0.509781	0.305381
HMG-CoA	C27H44N7O20P3S	C00356	2.77044	1.6736	1.41107	1.45157	0.671075	1.1415	0.047704	0.411958	0.687084	0.630489	0.73052	0.828062
homocysteic acid	C4H9NO5S	C16511	0.854603	0.499837	1.04125	0.578912	0.684064	0.595845	0.243512	0.037686	0.89111	0.040335	0.216794	0.097783
hydroxyproline	C5H9NO3	C01157	0.473955	0.730875	0.948795	0.763549	0.886815	0.743922	0.001617	0.043718	0.570229	0.012318	0.138272	0.038855
IMP	C10H13N4O8P	C00130	0.342214	0.808869	0.965207	1.01966	1.19252	0.861373	0.020927	0.387687	0.924809	0.860561	0.468293	0.601983
Indole-3-carboxylic acid	C9H7NO2	HMDB03320	4.08288	2.71633	0.738978	0.841156	1.64056	1.68996	0.000138	0.00118	0.12803	0.144987	0.025568	0.021697
malonyl-CoA	C24H38N7O19P3S	C00083	52.0846	6.64905	0.968145	1.8935	0.970116	1.17358	0.002124	0.022802	>0,999999	0.403589	0.977289	0.828062
N-acetyl-glucosamine	C8H15NO6	C00140	4.46345	3.7775	1.24434	1.78633	1.27347	0.869332	0.013351	0.011414	0.673461	0.176049	0.427639	0.75957
N-acetyl-glutamine	C7H12N2O4	HMDB06029	0.395508	0.618519	0.726399	0.769735	0.606007	0.608699	0.017043	0.042794	0.217444	0.321746	0.34785	0.136417
N-Acetyl-L-alanine	C5H9NO3	C01073	0.251327	0.417938	0.645753	0.334483	0.505393	0.368541	0.000409	0.001593	0.017904	0.002565	0.007573	0.004234
N-acetyl-L-aspartic acid	C6H9NO5	C01042	3.05573	1.93811	2.48864	1.64764	1.09755	0.987052	0.009497	0.131742	0.296869	0.342687	0.892761	0.944851
N-carbamoyl-L-aspartate	C5H8N2O5	C00438	9.43893	2.36481	1.7572	3.31395	1.46727	2.86013	0.002085	0.007922	0.213732	0.002565	0.102947	0.021697
NAD+	C21H27N7O14P2	C00003	0.231328	0.905236	1.19403	1.29213	1.26043	1.4372	0.000637	0.281686	0.147711	0.01779	0.083314	0.009814
NADH	C21H29N7O14P2	C00004	0.183731	0.865756	1.13724	1.25603	0.96925	1.72888	0.005814	0.450826	0.510126	0.329925	0.970363	0.067496
NADP+	C21H28N7O17P3	C00006	2.64646	1.33811	1.39382	1.52789	1.17012	1.09165	0.010046	0.272252	0.327097	0.273106	0.614894	0.828062
nicotinamide	C6H6N2O	C00153	0.387716	3.69968	1.36883	0.550779	1.21749	0.790234	0.131339	0.009292	0.533832	0.342687	0.782401	0.665643
Nicotinamide ribotide	C11H15N2O8P	C00455	0.0861436	0.365579	2.91483	0.295021	0.67247	0.9735	0.000644	0.004277	0.013962	0.003365	0.040477	0.834588
O-acetyl-L-serine	C5H9NO4	C00979	2.1163	1.76183	1.0856	0.996113	0.943789	0.854529	0.047704	0.325991	0.924809	0.904101	0.848001	0.388639
octulose-1,8-bisphosphate (OBP)	C5H11O8P		5.23186	1.20671	0.564006	1.04687	0.456152	0.418386	0.000645	0.151915	0.092145	0.64834	0.01144	0.008714
Phenylpropiolic acid	C9H6O2	HMDB00563	4.43192	3.26897	1.5725	1.36216	1.98151	2.14092	0.000672	0.008362	0.247284	0.157975	0.044608	0.01794
phenylpyruvate	C9H8O3	C00166	5.02505	1.28624	1.51431	1.35232	1.0683	1.8257	0.021724	0.736944	0.774711	0.750646	0.970363	0.558347
phosphoenolpyruvate	C3H5O6P	C00074	5.84616	6.49816	0.993857	3.20042	1.11055	1.27343	0.00537	0.004277	0.980019	0.022348	0.601893	0.148778
Phosphorylcholine	C5H15NO4P	C00588	2.23551	3.25204	1.1764	0.739823	0.741182	0.675034	0.003131	0.000959	0.314638	0.061387	0.164126	0.047058
propionyl-CoA	C24H40N7O17P3S	C00100	2.34252	1.10436	0.480221	2.16463	0.651823	1.25484	0.009045	0.701802	0.395531	0.078854	0.375886	0.484497
pyridoxine	C8H11NO3	C00314	9.51753	12.2052	1.72934	3.73183	5.90642	4.46617	0.002511	0.002261	0.327394	0.039677	0.010155	0.021697
riboflavin	C17H20N4O6	C00255	0.494347	1.66877	1.28736	1.76969	1.18691	1.25756	0.021306	0.037999	0.247284	0.035561	0.690929	0.269703
S-adenosyl-L-homocysteine	C14H20N6O5S	C00021	0.22761	0.989863	0.815692	0.877853	0.822475	1.25434	0.001739	0.842626	0.247284	0.311565	0.19256	0.202856
S-ribosyl-L-homocysteine	C9H17NO6S	C03539	0.37646	0.593381	0.892824	0.577879	0.992453	0.916656	0.014026	0.078333	0.620652	0.04658	0.970363	0.721031
shikimate-3-phosphate	C7H11O8P	C03175	0.463027	0.706549	1.26083	0.901695	1.17378	1.0306	0.045988	0.298018	0.452139	0.709214	0.807701	0.907314
spermine	C10H26N4	C00750	3.06855	1.44311	0.538707	2.18298	1.39548	0.72995	0.017758	0.627775	0.582337	0.19008	0.782401	0.680563
Thiamine pyrophosphate	C12H19N4O7P2S	C00068	4.66823	2.66079	1.23212	2.1153	1.50714	1.6072	0.000138	0.004277	0.247823	0.002565	0.052614	0.009814
thiamine-phosphate	C12H17N4O4PS	C01081	4.7368	1.55923	1.25872	1.98277	1.67418	1.77545	0.000138	0.168949	0.510126	0.280513	0.138272	0.125496
threonine	C4H9NO3	C00188	6.20674	3.43059	0.523362	0.61165	1.41517	1.54643	0.000665	0.001593	0.011606	0.006333	0.062609	0.013768
UDP-D-glucose	C15H24N2O17P2	C00029	15.8567	9.03769	1.15143	8.12141	1.71826	2.07712	0.000142	0.001593	0.23336	0.003365	0.120786	0.008714
UDP-N-acetyl-glucosamine	C17H27N3O17P2	C00043	18.4543	12.0743	1.96247	13.658	2.76213	4.06495	0.002124	0.007922	0.011606	0.019869	0.182012	0.143588
UMP	C9H13N2O9P	C00105	0.48508	0.617344	1.02625	1.7105	1.56564	1.32931	0.01045	0.042794	0.900367	0.152616	0.050586	0.148778
uracil	C4H4N2O2	C00106	1.63904	2.28765	1.13199	1.45357	0.644267	0.819791	0.002124	0.00118	0.247284	0.007252	0.036141	0.097783
Uric acid	C5H4N4O3	C00366	2.32083	1.41123	1.69096	1.19831	0.993468	0.884463	0.002557	0.032897	0.164627	0.193267	0.97217	0.721031
